# Supplementary material for: Microbial inoculants with higher capacity to colonize soils improved wheat drought tolerance
Source: Microb Biotechnol. 2023 Oct 10;16(11):2131–44. doi: 10.1111/1751-7915.14350 (PMC10616649; doi:10.1111/1751-7915.14350)
Supplement: Supplementary file 2 — Table S1 [file MBT2-16-2131-s007.xlsx]

## Sheet: Sheet1
After ES		shoot length	Shoot_diameter
sandy soil	Control	134.27±21.02	1.37±0.2
	P1	151.59±20.75***	1.41±0.21
	P2	139.09±18.42	1.35±0.19
	P3	135.27±19.93	1.35±0.23
clay soil
	Control	163.77±19.52	1.54±0.19
	P1	166.81±22.93	1.55±0.23
	P2	165.74±25.46	1.52±0.23
	P3	165.89±22.68	1.54±0.21
After DS		shoot length	shoot diameter	chlorophyll	shoot weight
sandy soil
drought codition	Control	235.92±30.54	1.32±0.17	30.43±7.47	290.93±42.65
	P1	232.31±34.55	1.3±0.21	29.16±5.53	323.13±56.15*
	P2	225.63±27.54	1.27±0.2	28.97±5.81	300.57±37.2
	P3	226.29±34.59	1.24±0.18	30.3±6.01	284.03±43.86
well-watered condition	Control	253.17±31.75	1.64±0.21	32.66±2.91	728.44±157.14
	P1	270.66±30.66**	1.78±0.24**	34.02±3.91	968.41±83.85***
	P2	259.19±34.45	1.63±0.23	33.48±4.05	801.59±161.69
	P3	262.6±29.72	1.64±0.22	33.78±3.72	818.65±99.39
clay soil
drought codition	Control	255.66±33.92	1.41±0.27	35.91±4.77	397.17±101.27
	P1	256.56±47.85	1.41±0.21	35.73±4.98	430.28±120.38
	P2	258.7±51.48	1.43±0.25	36.03±3.68	407.17±114.83
	P3	260.62±36.82	1.43±0.24	36.41±3.11	391.5±80.66
well-watered condition	Control	284.09±50.77	1.77±0.29	36.29±3.41	1208.64±220.99
	P1	303.58±25.41*	1.87±0.31	37.44±2.82	1249.47±265.24
	P2	296.25±52.06	1.79±0.31	36.9±3.47	1133.61±196.36
	P3	298.69±38.11	1.9±0.36	36.82±2.49	1060.73±202.68
After RS		shoot length	shoot diameter	chlorophyll	shoot weight
sandy soil
drought codition	Control	308.18±36.12	1.75±0.27	32.37±2.25	1017.3±182.39
	P1	292.84±40.68	1.63±0.28	31.7±2.24	917.62±170.92
	P2	285.1±42.38*	1.58±0.22	30.61±3.04	905.51±208.62
	P3	286.41±36.02	1.72±0.26	31.86±2.71	951.05±210.58
well-watered condition	Control	282.49±27.75	1.78±0.26	30.55±2.14	772.24±143.38
	P1	293±26.85	1.82±0.21	28.7±3.38	963.67±166.03
	P2	303.63±28.92	1.78±0.3	29.84±3.94	926.97±135.24
	P3	291.12±26.89	1.8±0.23	30.03±2.79	844.85±131.09
clay soil
drought codition	Control	373.5±26.46	2.4±0.29	38.53±2.63	2329.11±257.83
	P1	363.9±44.68	2.13±0.4**	38.64±2.75	2248.09±413.82
	P2	377.03±39.27	2.37±0.43	38.91±2.7	2521.62±422.73
	P3	369.41±33.44	2.37±0.33	40.15±3.64	2542.56±344.63
well-watered condition	Control	340.17±37.17	2.5±0.47	37.88±3.86	2381.56±564.38
	P1	326.98±24.97	2.63±0.39	38.55±2.78	2472.61±360.89
	P2	338.47±31.81	2.69±0.55	39.04±3.24	2707.48±521.07
	P3	341.66±27.49	2.71±0.45	38.11±3.54	2544.51±438.27
