# Supplementary material for: Microbial inoculants with higher capacity to colonize soils improved wheat drought tolerance
Source: Microb Biotechnol. 2023 Oct 10;16(11):2131–44. doi: 10.1111/1751-7915.14350 (PMC10616649; doi:10.1111/1751-7915.14350)
Supplement: Supplementary file 3 — Table S2 [file MBT2-16-2131-s001.xlsx]

## Sheet: Sheet1
After drought in sandy soil
PGPM/parameter	drought			water
shoot length (cm)	Illabo	Sunmax	Scepter	Illabo	Sunmax	Scepter
Control	232.5±29.31	233.21±35.94	242.3±25.6	239.17±20.32	282.17±33.01	239.38±19.19
P1	215.38±41.94	249.5±29.39	232.04±21.32	271.96±35.55***	283.96±29.94	255.46±17.14**
P2	227.38±29.12	227.17±34.76	222.48±17.02*	269.13±30.05**	257.33±49.31	251.44±14.17
P3	227.91±39.23	228.24±41.77	222.84±20.37*	265.04±20.82**	281.21±35.78	241.46±14.12
shoot diameter (mm)
Control	1.33±0.14	1.21±0.18	1.42±0.11	1.58±0.22	1.68±0.20	1.68±0.21
P1	1.14±0.16***	1.33±0.18	1.44±0.17	1.65±0.18	1.93±0.25**	1.77±0.22
P2	1.26±0.19	1.16±0.16	1.38±0.18	1.60±0.25	1.67±0.27	1.63±0.15
P3	1.24±0.19	1.18±0.16	1.29±0.16*	1.50±0.19	1.68±0.21	1.73±0.19
shoot weight (mg)
Control	315.94±51.49	278.32±35.98	278.54±35.31	678.10±25.12	824.04±237.01	683.18±111.68
P1	277.62±21.47	379.2±47.41**	312.58±40.83	944.92±73.1**	1013.38±72.21	946.94±101.28**
P2	281.64±41.75	326.26±33.61	293.8±25.33	770.72±155.05	709.36±153.22	924.68±114.99**
P3	312.78±36.63	281.64±53.03	257.68±25.86	803.86±135.06	827.04±237.01	824.14±67.59
Temperature (°C)	Illabo	Sunmax	Scepter	Illabo	Sunmax	Scepter
Control	22.54±0.34	22.55+0.36	23.21±0.49	21.88±0.3	21.76±0.28	21.86±0.39
P1	22.84±0.31	22.45±0.45	22.80±0.62	22.68±0.19***	22.25±0.48**	21.61±0.16
P2	22.48±0.48	22.32±0.50	22.78±0.51	22.47±0.22***	21.88±0.21	21.58±0.51
P3	22.66±0.32	22.30±0.33	22.80±0.43	22.47±0.26***	21.78±0.31	21.56±0.23
Chlorophyll
Control	37.92±5.04	27.56±5.85	25.46±4.31	31.18±2.87	32.94±1.89	33.87±3.19
P1	32.05±5.95**	29.77±4.25	25.73±4.56	36.11±4.75***	33.67±2.91	32.21±2.81
P2	32.42±4.94**	30.79±4.54	23.90±4.02	35.63±5.62**	31.33±2.46	33.45±1.93
P3	35.28±4.08	30.85±5.34	24.94±3.21	36.94±3.12***	32.36±2.96	31.88±2.87
After drought in clay soil
PGPM/parameter	drought			water
shoot length (cm)	Illabo	Sunmax	Scepter	Illabo	Sunmax	Scepter
Control	260.32±30.55	257.43±46.03	248.50±20.25	295.72±49.29	287.58±46.98	269.30±54.43
P1	261.46±52.81	269.88±51.99	239.08±32.97	296.36±21.17	317.75±30.03	296.65±17.97
P2	276.76±32.51	257.77±72.85	240.75±37.77	285.30±55.15	301.17±53.32	302.95±47.23*
P3	280.68±22.51	264.24±40.29	235.95±31.53	296.76±46.51	306.96±30.29	291.13±37.15
shoot diameter (mm)
Control	1.23±0.2	1.4±0.24	1.60±0.2	1.85±0.33	1.62±0.23	1.87±0.26
P1	1.38±0.21	1.37±0.21	1.45±0.2	1.82±0.26	1.71±0.31	2.08±0.25
P2	1.47±0.2**	1.37±0.27	1.42±0.25*	1.75±0.26	1.74±0.24	1.88±0.39
P3	1.42±0.28*	1.38±0.25	1.47±0.16	1.90±0.33	1.66±0.23	2.16±0.3*
shoot weight (mg)
Control	341.40±68.19	348.88±38.36	501.24±97.1	1095.32±233.75	1194.10±235.1	1336.50±155.75
P1	457.98±181.6	404.48±95.97	428.38±82.05	1147.56±143.16	1162.40±363.43	1438.46±162.94
P2	465.5±68.1	365.36±99.77	390.66±157.4	1090.16±113.19	1072.02±212.99	1238.66±236.38
P3	438.64±97.36	351.02±66.81	384.84±62.82	948.02±206.6	1031.78±154.88	1202.40±186.31
Temperature (°C)
Control	21.38±0.51	22.01±0.60	20.96±0.54	21.22±0.38	21.96±0.27	21.07±0.45
P1	21.00±0.27*	22.18±0.39	21.86±0.38***	21.44±0.22	21.82±0.41	21.62±0.51*
P2	21.61±0.37	21.66±0.65	21.54±0.54*	21.67±0.25***	21.88±0.81	21.49±0.61
P3	21.53±0.31	21.91±0.53	21.13±0.57	21.81±0.31***	22.1±0.35	21.32±0.15
chlorophyll
Control	35.31±7.01	35.26±2.84	37.24±2.73	37.26±2.75	36.17±4.81	35.46±1.66
P1	38.47±5.78	32.84±4.91	36.10±2.15	38.34±2.52	35.18±2.28	38.81±2.19***
P2	37.21±3.56	34.74±4.28	35.86±2.91	37.31±4.64	35.78±2.62	37.82±2.43**
P3	37.80±3.07	35.08±2.68	36.35±3.04	37.88±2.42	36.48±2.85	36.18±1.79
After recovery in sandy soil
PGPM/parameter	drought			water
shoot length (cm)	Illabo	Sunmax	Scepter	Illabo	Sunmax	Scepter
Control	328.28±23.73	329.07±21.08	265.61±16.67	278.57±21.25	307.76±24.68	262.92±16.94
P1	319.27±41.15	289.64±45.42	273.92±20.41	305.64±26.78*	274.13±23.66**	300.57±19.06***
P2	303.07±25.03	304.85±49.86	247.35±15.76	323.53±30.17***	302.61±29.81	287.26±13.83**
P3	292.92±32.28*	301.20±37.11	262.84±27.45	302.53±21.35	298.28±26.73	271.71±22.79
shoot diamter (mm)
Control	1.77±0.26	1.62±0.27	1.86±0.21	1.79±0.19	1.77±0.26	1.77±0.31
P1	1.50±0.16	1.66±0.35	1.71±0.26	1.71±0.15	1.79±0.22	1.95±0.18
P2	1.63±0.24	1.56±0.25	1.54±0.14***	1.74±0.39	1.73±0.27	1.84±0.21
P3	1.79±0.35	1.66±0.25	1.71±0.14	1.81±0.26	1.79±0.21	1.78±0.21
shoot weight (mg)
Control	1130.44±213.94	966.44±161.45	955.02±143.21	747.98±158.84	826.96±65.33	741.78±191.86
P1	1033.94±169.77	766.30±73.64	952.62±144.71	908.54±69.15	905.60±141.38	1076.86±218.35*
P2	985.58±170.82	979.10±267.6	751.86±85.11	983.60±122.66*	896.72±166.5	900.58±123.37
P3	1082.28±241.51	942.22±99.66	828.66±215.86	877.62±132.72	821.64±137.26	835.28±146.82
Temperature (°C)
Control	20.61±0.27	20.78±0.66	21.22±0.55	20.47±0.28	21.08±0.31	20.8±0.37
P1	20.56±0.12	21.04±0.35	20.64±0.24*	20.62±0.19	21.76±0.12***	21.36±0.42**
P2	20.72±0.23	21.34±0.16*	21.05±0.44	20.78±0.11*	21.43±0.16*	20.95±0.27
P3	21.12±0.26***	21.32±0.11*	21.01±0.14	20.37±0.16	21.3±0.25	21.00±0.26
chlorophyll
Control	34.15±1.61	31.50±1.91	31.32±2.05	31.57±1.46	30.07±2.67	29.97±1.91
P1	32.58±2.03	30.66±2.53	32.06±1.72	27.42±3.54**	29.22±4.01	29.49±2.03
P2	32.87±2.29	28.52±3.31*	30.45±1.66	30.52±3.44	28.58±4.94	30.24±3.39
P3	34.14±1.81	31.15±2.47	29.75±1.71	30.76±3.29	30.88±2.64	28.4±1.49
After recovery in clay soil
PGPM/parameter	drought			water
shoot length (cm)	Illabo	Sunmax	Scepter	Illabo	Sunmax	Scepter
Control	362.87±28.12	385.92±25.88	373.33±20.2	381±28.74	332.50±27.71	315.08±23.14
P1	379.85±52.22	382.86±36.84	332.4±24.3	337.27±17.05**	338.57±25.86	304.35±14.63
P2	377.13±33.18	422.50±18.74*	344.43±18.56	338.15±43.82**	338.92±28.68	338.30±16.65*
P3	367.67±22.04	391.00±31.53	348.14±32.81	362.73±22.86	334.40±27.90	331.42±21.02
shoot diamter (mm)
Control	2.33±0.25	2.47±0.23	2.39±0.39	2.60±0.49	2.29±0.39	2.66±0.47
P1	1.90±0.41**	2.24±0.36	2.24±0.37	2.35±0.29	2.63±0.27	2.94±0.36
P2	2.19±0.29	2.86±0.38*	2.22±0.31	2.41±0.45	2.56±0.48	3.24±0.38*
P3	2.39±0.28	2.42±0.34	2.28±0.37	2.75±0.51	2.48±0.32	2.96±0.4
shoot weight (mg)
Control	2111.26±78.97	2275.66±126.82	2600.4±235.47	2562.52±626.65	2115.52±498.64	2466.64±578.82
P1	2263.06±418.77	2339.90±600.68	2141.32±195.26	2513.50±210.53	2366.06±522.84	2538.28±341.29
P2	2288.96±147.43	2870.40±538.23	2405.50±278.28	2694.60±582.16	2411.38±496.33	3016.46±368.67
P3	2478.54±136.94	2610.60±440.23	2538.54±438.43	2456.16±508.27	2241.98±181.51	2935.38±256.61
Temperature (°C)
Control	20.19±0.2	20.14±0.26	19.72±0.33	20.31±0.18	19.66±0.07	19.56±0.19
P1	20.34±0.31	20.60±0.48*	19.50±0.14	19.52±0.16	20.04±0.22***	19.79±0.14*
P2	19.94±0.29	20.79±0.18***	19.64±0.16	20.24±0.13	19.71±0.09	19.79±0.23*
P3	20±0.41	20.88±0.10***	19.32±0.2**	20.39±0.20	19.71±0.25	19.54±0.1
chlorophyll
Control	40.08±2.26	38.82±2.27	36.42±2.07	39.12±2.86	39.29±2.82	35.34±4.45
P1	38.20±2.03	39.86±2.94	37.85±2.83	39.95±2.72	38.73±2.45	36.89±2.41
P2	39.20±2.61	40.63±2.19	37.36±2.41	40.35±3.97	38.56±2.58	38.07±2.7
P3	42.61±1.97*	41.21±3.14	36.39±2.32	40.04±3.54	38.67±2.88	35.65±3.09
