# Supplementary material for: Microbial inoculants with higher capacity to colonize soils improved wheat drought tolerance
Source: Microb Biotechnol. 2023 Oct 10;16(11):2131–44. doi: 10.1111/1751-7915.14350 (PMC10616649; doi:10.1111/1751-7915.14350)
Supplement: Supplementary file 4 — Table S3 [file MBT2-16-2131-s005.xlsx]

## Sheet: Sheet1
soil enzyme activity
After drought in sandy soil
inoculants/enzyme	drought			water
C enzyme activity	Illabo	Sunmax	Scepter	Illabo	Sunmax	Scepter
Control	23.44±8.26	23.11±7.61	18.02±1.99	10.7±4.45	11.41±7.64	14.39±2.66
P1	20.20±7.10	28.75±6.62	39.65±7.51***	22.07±6.65	13.42±3.54	22.83±9.41
P2	14.99±2.56	40.26±10.16*	27±6.92	17.45±5.14	15.71±10.96	19.76±5.15
P3	18.03±2.61	38.98±5.45*	25.59±8.11	23.30±9.19*	6.54±1.40	10.35±2.13
N enzyme activity
Control	52.5±3.88	46.30±2.96	56.24±4.99	33.87±3.75	22.51±5.78	37.35±7.24
P1	57.68±11.96	63.21±11.57**	65.46±9.5	47.19±9.42*	36.91±5.06**	46.88±8.23
P2	41.62±2.87	54.05±5.93	55.47±8.88	51.75±6.89**	32.59±8.49	41.80±2.88
P3	52.7±15.20	51.95±3.52	62.42±10.69	45.65±2.81*	17.94±2.19	30.91±1.28
P enzyme activity
Control	33.96±2.72	36.49±12.44	35.31±9.23	18.86±6.1	13.13±3.32	14.1±2.82
P1	23.15±4.34***	38.78±2.90	42.17±7.92	27.15±2.28	16.08±3.30	28.17±7.75***
P2	28.33±3.56	48.19±6.41	48.49±6.72	21.36±4.96	14.55±5.51	17.9±2.44
P3	28.91±3.25	44.40±7.7	40.48±6.83	22.46±4.46	14.38±2.91	13.54±2.78
After drought in clay soil
inoculants/enzyme	drought			water
C enzyme activity	Illabo	Sunmax	Scepter	Illabo	Sunmax	Scepter
Control	98.43±32.04	77.18±8.95	90.74±53.97	41.03±20.76	153.11±74.52	73.30±67.85
P1	113.53±43.42	84.83±30.75	88.15±28.72	58.05±23.67	143.25±35.35	123.40±25.37
P2	84.08±19.49	121.09±30.72	88.01±19.15	35.12±9.51	161.16±33.44	116.54±31.34
P3	97.92±23.38	94.20±33.73	92.06±35.33	44.98±11.71	126.66±17.14	102.20±16.62
N enzyme activity
Control	164.35±31.43	156.92±16.31	158.40±31.32	107.38±29.47	318.03±127.47	194.54±94.76
P1	170.11±30.15	161.49±40.94	150.56±20.68	100.86±21.85	215.81±26.82	265.56±53.25
P2	156.96±13.76	183.91±28.52	149.95±23.52	82.65±24.76	245.37±42.36	212.16±40.7
P3	169.22±23.25	181.46±48.15	162.45±12.17	106.37±21.75	376.39±235.61	199.92±19.61
P enzyme activity
Control	370.91±36.71	366.08±58.57	382.5±58.18	272.31±24.17	464.12±33.71	315.46±140.11
P1	401.42±53.97	417.24±86.32	360.97±53.00	284.69±81.71	446.89±50.8	486.58±45.15*
P2	422.60±23.80	405.97±50.31	322.39±17.99	209.25±42.18	463.80±37.92	478.84±13.03*
P3	381.20±60.17	425.79±122.38	356.60±24.65	307.42±73.33	533.72±70.13	432.23±24.46
