# Supplementary material for: Microbial inoculants with higher capacity to colonize soils improved wheat drought tolerance
Source: Microb Biotechnol. 2023 Oct 10;16(11):2131–44. doi: 10.1111/1751-7915.14350 (PMC10616649; doi:10.1111/1751-7915.14350)
Supplement: Supplementary file 6 — Table S6 [file MBT2-16-2131-s006.xlsx]

## Sheet: all-bulk-rhizo-DESeq2-taxa
gene_id	baseMean	log2FoldChange	padj	taxonomy	group
Otu12771	8.98157	-4.97746	1.23e-24	d__Bacteria; p__Firmicutes; c__Bacilli; o__Bacillales; f__Bacillaceae; g__Bacillus	P1-bulk
Otu5373	3.94799	-4.86742	1.58e-13	d__Bacteria; p__Actinobacteriota; c__Actinobacteria; o__Micrococcales; f__Micrococcaceae	P1-bulk
Otu18258	1.7927	-4.66046	1.1e-08	d__Bacteria; p__Actinobacteriota; c__Actinobacteria; o__Micrococcales; f__Micrococcaceae	P1-bulk
Otu3	223.607	-4.58181	2.74e-139	d__Bacteria; p__Firmicutes; c__Bacilli; o__Bacillales; f__Bacillaceae; g__Bacillus	P1-bulk
Otu11795	2.04179	-4.32817	1.29e-08	d__Bacteria; p__Firmicutes; c__Bacilli; o__Bacillales; f__Bacillaceae; g__Bacillus	P1-bulk
Otu15439	17.663	-4.21928	4.72e-43	d__Bacteria; p__Firmicutes; c__Bacilli; o__Bacillales; f__Bacillaceae; g__Bacillus	P1-bulk
Otu13184	2.36467	-4.18823	2.39e-09	d__Bacteria; p__Firmicutes; c__Bacilli; o__Bacillales; f__Bacillaceae; g__Bacillus	P1-bulk
Otu17840	2.74823	-4.12431	1.86e-10	d__Bacteria; p__Firmicutes; c__Bacilli; o__Bacillales	P1-bulk
Otu17689	1.64838	-4.09411	1.21e-07	d__Bacteria; p__Firmicutes; c__Bacilli; o__Bacillales	P1-bulk
Otu1737	10.8313	-4.07477	1.59e-30	d__Bacteria; p__Firmicutes; c__Bacilli; o__Bacillales; f__Bacillaceae; g__Bacillus	P1-bulk
Otu15448	3.5004	-4.01421	2.37e-12	d__Bacteria; p__Firmicutes; c__Bacilli; o__Bacillales; f__Bacillaceae; g__Bacillus	P1-bulk
Otu110	1.52395	-3.98756	3.76e-07	d__Bacteria; p__Firmicutes; c__Bacilli; o__Bacillales; f__Bacillaceae; g__Bacillus	P1-bulk
Otu16332	11.957	-3.87391	1.01e-26	d__Bacteria; p__Firmicutes; c__Bacilli; o__Bacillales; f__Bacillaceae; g__Bacillus	P1-bulk
Otu13956	0.951221	-3.87097	1.48e-05	d__Bacteria; p__Firmicutes; c__Bacilli; o__Bacillales; f__Bacillaceae; g__Bacillus	P1-bulk
Otu10718	4.09844	-3.85914	2.05e-13	d__Bacteria; p__Firmicutes; c__Bacilli; o__Bacillales; f__Bacillaceae; g__Bacillus	P1-bulk
Otu19350	9.52947	-3.85807	8.14e-24	d__Bacteria; p__Firmicutes; c__Bacilli; o__Bacillales; f__Bacillaceae; g__Bacillus	P1-bulk
Otu18961	1.37172	-3.82613	1.88e-06	d__Bacteria; p__Firmicutes; c__Bacilli; o__Bacillales; f__Bacillaceae; g__Bacillus	P1-bulk
Otu17607	0.844254	-3.69307	5.43e-05	d__Bacteria; p__Firmicutes; c__Bacilli; o__Bacillales; f__Bacillaceae; g__Bacillus	P1-bulk
Otu18931	2.95885	-3.68642	6.36e-09	d__Bacteria; p__Firmicutes; c__Bacilli; o__Bacillales; f__Bacillaceae; g__Bacillus	P1-bulk
Otu2336	9.53404	-3.67847	8.51e-26	d__Bacteria; p__Firmicutes; c__Bacilli; o__Bacillales; f__Bacillaceae; g__Bacillus	P1-bulk
Otu10963	2.67463	-3.65596	4.54e-10	d__Bacteria; p__Firmicutes; c__Bacilli; o__Bacillales; f__Bacillaceae; g__Bacillus	P1-bulk
Otu19884	10.2009	-3.61066	1.62e-28	d__Bacteria; p__Firmicutes; c__Bacilli; o__Bacillales; f__Bacillaceae; g__Bacillus	P1-bulk
Otu19475	0.807331	-3.60364	9.91e-05	d__Bacteria; p__Firmicutes; c__Bacilli; o__Bacillales; f__Bacillaceae; g__Bacillus	P1-bulk
Otu17741	9.3461	-3.58291	7.78e-25	d__Bacteria; p__Firmicutes; c__Bacilli; o__Bacillales; f__Bacillaceae; g__Bacillus	P1-bulk
Otu15765	2.26498	-3.57579	4.38e-08	d__Bacteria; p__Firmicutes; c__Bacilli; o__Bacillales; f__Bacillaceae; g__Bacillus	P1-bulk
Otu17138	1.85518	-3.545	4.68e-07	d__Bacteria; p__Firmicutes; c__Bacilli; o__Bacillales; f__Bacillaceae; g__Bacillus	P1-bulk
Otu9270	13.7834	-3.52267	2.44e-27	d__Bacteria; p__Firmicutes; c__Bacilli; o__Bacillales; f__Bacillaceae; g__Bacillus	P1-bulk
Otu96	0.672806	-3.49285	0.000190898	d__Bacteria; p__Firmicutes; c__Bacilli; o__Bacillales; f__Bacillaceae; g__Bacillus	P1-bulk
Otu4642	0.998362	-3.4766	3.19e-05	d__Bacteria; p__Firmicutes; c__Bacilli; o__Bacillales; f__Bacillaceae; g__Bacillus	P1-bulk
Otu1	313.437	-3.4433	6.84e-91	d__Bacteria; p__Firmicutes; c__Bacilli; o__Bacillales; f__Bacillaceae; g__Bacillus	P1-bulk
Otu4852	12.175	-3.38353	5.99e-28	d__Bacteria; p__Actinobacteriota; c__Actinobacteria; o__Micrococcales; f__Micrococcaceae	P1-bulk
Otu7937	0.608497	-3.37863	0.000377595	d__Bacteria; p__Firmicutes; c__Bacilli; o__Paenibacillales; f__Paenibacillaceae; g__Paenibacillus	P1-bulk
Otu3575	26.7382	-3.37164	5.89e-45	d__Bacteria; p__Firmicutes; c__Bacilli; o__Bacillales; f__Bacillaceae; g__Bacillus	P1-bulk
Otu21905	3.23607	-3.36415	1.86e-10	d__Bacteria; p__Firmicutes; c__Bacilli; o__Bacillales	P1-bulk
Otu21013	14.7014	-3.33824	4.88e-29	d__Bacteria; p__Actinobacteriota; c__Actinobacteria; o__Micrococcales; f__Micrococcaceae	P1-bulk
Otu4286	4.9899	-3.30406	3.33e-14	d__Bacteria; p__Firmicutes; c__Bacilli; o__Bacillales; f__Bacillaceae; g__Bacillus	P1-bulk
Otu63	30.4811	-3.26773	3.31e-48	d__Bacteria; p__Firmicutes; c__Bacilli; o__Bacillales; f__Bacillaceae; g__Bacillus	P1-bulk
Otu3974	3.30534	-3.25346	4.01e-10	d__Bacteria; p__Firmicutes; c__Bacilli; o__Bacillales; f__Bacillaceae; g__Bacillus	P1-bulk
Otu351	0.80263	-3.17534	0.000278512	d__Bacteria; p__Firmicutes; c__Bacilli; o__Bacillales; f__Bacillaceae; g__Bacillus	P1-bulk
Otu19872	7.65962	-3.16851	9.52e-21	d__Bacteria; p__Firmicutes; c__Bacilli; o__Bacillales; f__Bacillaceae; g__Bacillus	P1-bulk
Otu17596	1.34466	-3.13113	1.69e-05	d__Bacteria; p__Actinobacteriota; c__Actinobacteria; o__Micrococcales; f__Micrococcaceae	P1-bulk
Otu10774	2.77035	-3.13069	1.49e-08	d__Bacteria; p__Firmicutes; c__Bacilli; o__Bacillales	P1-bulk
Otu19695	1.63532	-3.12757	4.23e-06	d__Bacteria; p__Proteobacteria; c__Gammaproteobacteria; o__Burkholderiales	P1-bulk
Otu19454	1.02315	-3.08354	0.000133484	d__Bacteria; p__Firmicutes; c__Bacilli; o__Bacillales; f__Bacillaceae; g__Bacillus	P1-bulk
Otu16223	0.999316	-3.07745	0.000112097	d__Bacteria; p__Firmicutes; c__Bacilli; o__Bacillales; f__Bacillaceae; g__Bacillus	P1-bulk
Otu1010	0.46393	-3.02383	NA	d__Bacteria; p__Actinobacteriota; c__Actinobacteria; o__Propionibacteriales; f__Nocardioidaceae; g__Nocardioides	P1-bulk
Otu7280	1.44143	-2.98488	1.4e-05	d__Bacteria; p__Firmicutes; c__Bacilli; o__Bacillales; f__Bacillaceae; g__Bacillus	P1-bulk
Otu12364	1.69994	-2.96378	5.84e-06	d__Bacteria; p__Proteobacteria; c__Gammaproteobacteria; o__Burkholderiales; f__Oxalobacteraceae	P1-bulk
Otu21921	0.700232	-2.94379	0.001304	d__Bacteria; p__Actinobacteriota; c__Actinobacteria; o__Micrococcales	P1-bulk
Otu5285	3.38205	-2.93694	1.86e-10	d__Bacteria; p__Firmicutes; c__Bacilli; o__Bacillales; f__Bacillaceae; g__Bacillus	P1-bulk
Otu3155	4.91225	-2.92851	2.66e-12	d__Bacteria; p__Firmicutes; c__Bacilli; o__Bacillales; f__Bacillaceae; g__Bacillus	P1-bulk
Otu14988	24.5059	-2.92154	2.31e-35	d__Bacteria; p__Firmicutes; c__Bacilli; o__Bacillales; f__Bacillaceae; g__Bacillus	P1-bulk
Otu20373	9.90535	-2.89898	1.94e-20	d__Bacteria; p__Firmicutes; c__Bacilli; o__Bacillales; f__Bacillaceae; g__Bacillus	P1-bulk
Otu21974	0.649584	-2.89104	0.00168385	d__Bacteria; p__Firmicutes; c__Bacilli; o__Bacillales	P1-bulk
Otu10270	1.42916	-2.8854	8.71e-05	d__Bacteria; p__Firmicutes; c__Bacilli; o__Bacillales; f__Bacillaceae; g__Bacillus	P1-bulk
Otu324	2.05932	-2.87685	1.34e-06	d__Bacteria; p__Actinobacteriota; c__Actinobacteria; o__Micrococcales; f__Micrococcaceae; g__Pseudarthrobacter	P1-bulk
Otu16404	0.434263	-2.87638	NA	d__Bacteria; p__Firmicutes; c__Bacilli; o__Bacillales; f__Bacillaceae; g__Bacillus	P1-bulk
Otu17594	0.418571	-2.87125	NA	d__Bacteria; p__Firmicutes; c__Bacilli; o__Bacillales; f__Bacillaceae; g__Bacillus	P1-bulk
Otu17331	1.5283	-2.81243	3.51e-05	d__Bacteria	P1-bulk
Otu11031	0.381536	-2.78821	NA	d__Bacteria; p__Firmicutes; c__Bacilli; o__Bacillales; f__Bacillaceae; g__Bacillus	P1-bulk
Otu3195	3.51598	-2.73933	2.85e-08	d__Bacteria; p__Firmicutes; c__Bacilli; o__Bacillales; f__Bacillaceae; g__Bacillus	P1-bulk
Otu14781	0.365579	-2.73488	NA	d__Bacteria; p__Firmicutes; c__Bacilli; o__Bacillales; f__Bacillaceae; g__Bacillus	P1-bulk
Otu16741	31.7127	-2.72978	5.15e-39	d__Bacteria; p__Actinobacteriota; c__Actinobacteria; o__Micrococcales; f__Micrococcaceae	P1-bulk
Otu16715	1.73633	-2.71954	4.56e-05	d__Bacteria; p__Firmicutes; c__Bacilli; o__Bacillales	P1-bulk
Otu16917	5.07804	-2.71821	1.07e-13	d__Bacteria; p__Firmicutes; c__Bacilli; o__Bacillales; f__Bacillaceae; g__Bacillus	P1-bulk
Otu8656	2.0513	-2.71266	1.14e-06	d__Bacteria; p__Firmicutes; c__Bacilli; o__Bacillales; f__Bacillaceae; g__Bacillus	P1-bulk
Otu5391	21.3926	-2.7116	1.74e-29	d__Bacteria; p__Firmicutes; c__Bacilli; o__Bacillales; f__Bacillaceae; g__Bacillus	P1-bulk
Otu6013	1.20846	-2.70876	0.000186007	d__Bacteria; p__Firmicutes; c__Bacilli; o__Bacillales; f__Bacillaceae; g__Bacillus	P1-bulk
Otu16247	7.71355	-2.70713	4.07e-16	d__Bacteria; p__Firmicutes; c__Bacilli; o__Bacillales; f__Bacillaceae; g__Bacillus	P1-bulk
Otu2923	1.21495	-2.7052	0.000210659	d__Bacteria; p__Firmicutes; c__Bacilli; o__Bacillales; f__Bacillaceae; g__Bacillus	P1-bulk
Otu3146	7.50135	-2.70122	1.6e-15	d__Bacteria; p__Firmicutes; c__Bacilli; o__Bacillales; f__Bacillaceae; g__Bacillus	P1-bulk
Otu17821	0.959613	-2.66404	0.000727847	d__Bacteria; p__Proteobacteria; c__Alphaproteobacteria; o__Rhizobiales; f__Beijerinckiaceae	P1-bulk
Otu13702	0.539738	-2.65843	NA	d__Bacteria; p__Firmicutes; c__Bacilli; o__Bacillales; f__Bacillaceae; g__Bacillus	P1-bulk
Otu5961	8.73332	-2.64818	2.48e-21	d__Bacteria; p__Firmicutes; c__Bacilli; o__Bacillales	P1-bulk
Otu21024	1.57795	-2.64064	5.68e-05	d__Bacteria; p__Firmicutes; c__Bacilli; o__Bacillales; f__Bacillaceae; g__Bacillus	P1-bulk
Otu16726	3.60955	-2.62964	1.08e-09	d__Bacteria; p__Firmicutes; c__Bacilli; o__Bacillales	P1-bulk
Otu6142	0.404156	-2.62308	NA	d__Bacteria; p__Bdellovibrionota; c__Bdellovibrionia; o__Bdellovibrionales; f__Bdellovibrionaceae; g__Bdellovibrio; s__Bdellovibrio_sp.	P1-bulk
Otu16775	0.76985	-2.62272	0.00331131	d__Bacteria; p__Proteobacteria; c__Gammaproteobacteria; o__Burkholderiales; f__Oxalobacteraceae; g__Massilia	P1-bulk
Otu51	0.357169	-2.60222	NA	d__Bacteria; p__Firmicutes; c__Bacilli; o__Bacillales; f__Bacillaceae; g__Bacillus	P1-bulk
Otu21082	1.24793	-2.59584	0.00127728	d__Bacteria; p__Firmicutes; c__Bacilli; o__Bacillales	P1-bulk
Otu108	1.69342	-2.58103	2.11e-05	d__Bacteria; p__Actinobacteriota; c__Actinobacteria; o__Micrococcales; f__Micrococcaceae; g__Arthrobacter; s__Arthrobacter_globiformis	P1-bulk
Otu6140	0.371903	-2.57958	NA	d__Bacteria; p__Proteobacteria; c__Gammaproteobacteria; o__Enterobacterales; f__Erwiniaceae	P1-bulk
Otu21124	0.343363	-2.57464	NA	d__Bacteria; p__Firmicutes; c__Bacilli; o__Bacillales; f__Bacillaceae; g__Bacillus	P1-bulk
Otu15327	1.09681	-2.57319	0.000515252	d__Bacteria; p__Firmicutes; c__Bacilli; o__Bacillales	P1-bulk
Otu16612	1.12754	-2.55488	0.000849488	d__Bacteria; p__Firmicutes; c__Bacilli; o__Bacillales	P1-bulk
Otu8342	0.883275	-2.54259	0.00174922	d__Bacteria; p__Actinobacteriota; c__Actinobacteria; o__Frankiales; f__uncultured; g__uncultured	P1-bulk
Otu5505	1.70641	-2.51705	0.000135886	d__Bacteria	P1-bulk
Otu12281	0.645951	-2.50952	0.0050684	d__Bacteria; p__Actinobacteriota; c__Actinobacteria; o__Micrococcales; f__Micrococcaceae	P1-bulk
Otu20732	2.53701	-2.50902	1.78e-07	d__Bacteria	P1-bulk
Otu8775	0.72031	-2.50398	0.00783638	d__Bacteria; p__Firmicutes; c__Bacilli; o__Bacillales; f__Bacillaceae; g__Bacillus	P1-bulk
Otu19571	0.47649	-2.50081	NA	d__Bacteria; p__Firmicutes; c__Bacilli; o__Bacillales; f__Bacillaceae; g__Bacillus	P1-bulk
Otu9747	2.71492	-2.49239	1.56e-07	d__Bacteria; p__Firmicutes; c__Bacilli; o__Bacillales; f__Bacillaceae; g__Bacillus	P1-bulk
Otu5784	3.83902	-2.47421	2.35e-09	d__Bacteria; p__Firmicutes; c__Bacilli; o__Bacillales; f__Bacillaceae; g__Bacillus	P1-bulk
Otu9194	0.459922	-2.47001	NA	d__Bacteria; p__Firmicutes; c__Bacilli; o__Bacillales; f__Bacillaceae; g__Bacillus	P1-bulk
Otu3325	0.297119	-2.45993	NA	d__Bacteria; p__Firmicutes; c__Bacilli; o__Bacillales; f__Bacillaceae; g__Bacillus; s__Bacillus_thermolactis	P1-bulk
Otu2113	31.8643	-2.45075	2.64e-33	d__Bacteria; p__Firmicutes; c__Bacilli; o__Bacillales; f__Bacillaceae; g__Bacillus	P1-bulk
Otu20132	3.21954	-2.42854	1.03e-07	d__Bacteria; p__Firmicutes; c__Bacilli; o__Bacillales; f__Bacillaceae; g__Bacillus	P1-bulk
Otu13450	0.979537	-2.42806	0.00130141	d__Bacteria; p__Firmicutes; c__Bacilli; o__Bacillales; f__Bacillaceae; g__Bacillus	P1-bulk
Otu1284	11.8756	-2.41601	1.51e-19	d__Bacteria; p__Firmicutes; c__Bacilli; o__Bacillales; f__Bacillaceae; g__Bacillus	P1-bulk
Otu10216	0.288284	-2.38846	NA	d__Bacteria; p__Firmicutes; c__Bacilli; o__Bacillales; f__Planococcaceae	P1-bulk
Otu21045	3.46548	-2.38807	3.69e-08	d__Bacteria; p__Proteobacteria; c__Alphaproteobacteria; o__Rhodobacterales; f__Rhodobacteraceae; g__Rubellimicrobium	P1-bulk
Otu9223	0.956114	-2.38803	0.00192307	d__Bacteria; p__Firmicutes; c__Bacilli; o__Bacillales; f__Bacillaceae; g__Bacillus	P1-bulk
Otu10159	0.287627	-2.37152	NA	d__Bacteria; p__Bdellovibrionota; c__Oligoflexia; o__0319-6G20; f__0319-6G20; g__0319-6G20	P1-bulk
Otu18627	4.80611	-2.37145	6.31e-11	d__Bacteria; p__Firmicutes; c__Bacilli; o__Bacillales; f__Bacillaceae; g__Bacillus	P1-bulk
Otu2213	15.8108	-2.36787	8.51e-26	d__Bacteria; p__Firmicutes; c__Bacilli; o__Bacillales; f__Bacillaceae; g__Bacillus	P1-bulk
Otu4340	1.83951	-2.3612	4.45e-05	d__Bacteria; p__Firmicutes; c__Bacilli; o__Bacillales; f__Bacillaceae; g__Bacillus	P1-bulk
Otu7712	2.88854	-2.35427	1.11e-06	d__Bacteria; p__Firmicutes; c__Bacilli; o__Bacillales; f__Bacillaceae; g__Bacillus	P1-bulk
Otu21375	2.40387	-2.34741	3.82e-05	d__Bacteria; p__Actinobacteriota; c__Actinobacteria; o__Micrococcales; f__Micrococcaceae	P1-bulk
Otu8153	2.64244	-2.34443	1.33e-06	d__Bacteria; p__Firmicutes; c__Bacilli; o__Bacillales; f__Bacillaceae; g__Bacillus	P1-bulk
Otu14228	0.439891	-2.34129	NA	d__Bacteria; p__Actinobacteriota; c__Actinobacteria	P1-bulk
Otu20071	0.602282	-2.33031	0.0137375	d__Bacteria; p__Firmicutes; c__Bacilli; o__Bacillales; f__Bacillaceae; g__Bacillus	P1-bulk
Otu1660	0.239072	-2.32984	NA	d__Bacteria; p__Firmicutes; c__Bacilli; o__Bacillales; f__Bacillaceae; g__Bacillus; s__Bacillus_timonensis	P1-bulk
Otu16228	2.25095	-2.32872	4.02e-06	d__Bacteria; p__Firmicutes; c__Bacilli; o__Bacillales; f__Bacillaceae; g__Bacillus	P1-bulk
Otu3990	5.15504	-2.31573	2.98e-12	d__Bacteria; p__Actinobacteriota; c__Actinobacteria; o__Micrococcales; f__Micrococcaceae	P1-bulk
Otu16710	9.47624	-2.30972	4.52e-15	d__Bacteria; p__Firmicutes; c__Bacilli; o__Bacillales; f__Bacillaceae; g__Bacillus	P1-bulk
Otu2493	19.037	-2.289	7.42e-29	d__Bacteria; p__Firmicutes; c__Bacilli; o__Bacillales; f__Bacillaceae; g__Bacillus	P1-bulk
Otu19400	0.268611	-2.27839	NA	d__Bacteria; p__Firmicutes; c__Bacilli; o__Paenibacillales; f__Paenibacillaceae; g__Paenibacillus	P1-bulk
Otu5884	2.57938	-2.27694	1.93e-06	d__Bacteria; p__Firmicutes; c__Bacilli; o__Bacillales; f__Bacillaceae; g__Bacillus	P1-bulk
Otu14322	1.75881	-2.27667	0.000183243	d__Bacteria; p__Firmicutes; c__Bacilli; o__Bacillales; f__Bacillaceae; g__Bacillus	P1-bulk
Otu19663	0.719374	-2.26667	0.00916216	d__Bacteria; p__Firmicutes; c__Bacilli; o__Bacillales; f__Bacillaceae; g__Bacillus	P1-bulk
Otu21490	0.967369	-2.26317	0.00912866	d__Bacteria; p__Firmicutes; c__Bacilli; o__Bacillales; f__Bacillaceae; g__Bacillus	P1-bulk
Otu12145	6.5947	-2.26069	1.38e-10	d__Bacteria; p__Proteobacteria; c__Gammaproteobacteria; o__Xanthomonadales; f__Xanthomonadaceae; g__Pseudoxanthomonas; s__Xanthomonadaceae_bacterium	P1-bulk
Otu6283	0.728155	-2.25944	0.00987083	d__Bacteria; p__Firmicutes; c__Bacilli; o__Paenibacillales; f__Paenibacillaceae; g__Paenibacillus	P1-bulk
Otu21086	0.884683	-2.25209	0.0045105	d__Bacteria; p__Firmicutes; c__Bacilli; o__Bacillales; f__Planococcaceae	P1-bulk
Otu11080	1.25794	-2.24955	0.00170586	d__Bacteria; p__Firmicutes; c__Bacilli; o__Bacillales; f__Bacillaceae; g__Bacillus	P1-bulk
Otu8387	1.36384	-2.22954	0.00123829	d__Bacteria; p__Firmicutes; c__Bacilli; o__Bacillales; f__Bacillaceae; g__Bacillus	P1-bulk
Otu4523	4.32063	-2.2283	5.06e-08	d__Bacteria; p__Firmicutes; c__Bacilli; o__Bacillales; f__Bacillaceae; g__Bacillus	P1-bulk
Otu35	0.559193	-2.22657	NA	d__Bacteria; p__Firmicutes; c__Bacilli; o__Bacillales; f__Bacillaceae; g__Bacillus	P1-bulk
Otu6089	1.05231	-2.22651	0.00344732	d__Bacteria; p__Firmicutes; c__Bacilli; o__Bacillales; f__Bacillaceae; g__Bacillus	P1-bulk
Otu14547	1.95691	-2.18793	6.13e-05	d__Bacteria; p__Actinobacteriota; c__Actinobacteria; o__Micrococcales; f__Micrococcaceae; g__Pseudarthrobacter	P1-bulk
Otu22025	0.524268	-2.18139	NA	d__Bacteria; p__Firmicutes; c__Bacilli; o__Bacillales	P1-bulk
Otu19379	0.860241	-2.17773	0.00776033	d__Bacteria; p__Firmicutes; c__Bacilli; o__Bacillales; f__Bacillaceae; g__Bacillus	P1-bulk
Otu12960	2.12785	-2.16004	0.000176037	d__Bacteria	P1-bulk
Otu6286	0.221478	-2.15024	NA	d__Bacteria; p__Bacteroidota; c__Bacteroidia; o__Chitinophagales; f__Saprospiraceae; g__uncultured; s__uncultured_soil	P1-bulk
Otu142	0.220913	-2.14994	NA	d__Bacteria; p__Actinobacteriota; c__Actinobacteria; o__Micrococcales; f__Micrococcaceae	P1-bulk
Otu1608	0.374308	-2.14483	NA	d__Bacteria; p__Actinobacteriota; c__Actinobacteria; o__Micrococcales; f__Micrococcaceae; g__Arthrobacter; s__Arthrobacter_globiformis	P1-bulk
Otu18839	0.216111	-2.14345	NA	d__Bacteria; p__Firmicutes; c__Bacilli; o__Bacillales; f__Bacillaceae; g__Bacillus	P1-bulk
Otu11372	0.212646	-2.13832	NA	d__Bacteria; p__Firmicutes; c__Bacilli; o__Bacillales; f__Bacillaceae; g__Bacillus	P1-bulk
Otu3552	0.210838	-2.13551	NA	d__Bacteria; p__Actinobacteriota; c__Actinobacteria; o__Micrococcales; f__Micrococcaceae; g__Arthrobacter; s__Arthrobacter_globiformis	P1-bulk
Otu5867	8.11665	-2.13082	1.54e-15	d__Bacteria; p__Firmicutes; c__Bacilli; o__Bacillales; f__Bacillaceae; g__Bacillus	P1-bulk
Otu20400	3.63731	-2.12959	2.29e-06	d__Bacteria; p__Firmicutes; c__Bacilli; o__Bacillales; f__Bacillaceae; g__Bacillus	P1-bulk
Otu8250	3.05314	-2.09782	8.78e-07	d__Bacteria; p__Actinobacteriota; c__Actinobacteria; o__Micrococcales; f__Micrococcaceae	P1-bulk
Otu15280	1.11848	-2.09765	0.00465211	d__Bacteria; p__Actinobacteriota; c__Actinobacteria; o__Streptomycetales; f__Streptomycetaceae; g__Streptomyces	P1-bulk
Otu21779	1.72381	-2.07131	0.00127728	d__Bacteria; p__Firmicutes; c__Bacilli; o__Bacillales; f__Bacillaceae; g__Bacillus	P1-bulk
Otu19259	4.52148	-2.06184	2.74e-07	d__Bacteria; p__Firmicutes; c__Bacilli; o__Bacillales; f__Bacillaceae; g__Bacillus	P1-bulk
Otu12385	0.638861	-2.05839	0.0247664	d__Bacteria; p__Actinobacteriota; c__Actinobacteria; o__Pseudonocardiales; f__Pseudonocardiaceae; g__Pseudonocardia	P1-bulk
Otu150	0.222821	-2.0558	NA	d__Bacteria; p__Proteobacteria; c__Gammaproteobacteria; o__Enterobacterales; f__Erwiniaceae; g__Pantoea	P1-bulk
Otu15126	0.219832	-2.05047	NA	d__Bacteria; p__Firmicutes; c__Bacilli; o__Paenibacillales; f__Paenibacillaceae; g__Paenibacillus	P1-bulk
Otu15713	0.222176	-2.03992	NA	d__Bacteria; p__Firmicutes; c__Bacilli; o__Bacillales; f__Bacillaceae; g__Bacillus	P1-bulk
Otu19675	1.25996	-2.03904	0.00590754	d__Bacteria; p__Firmicutes; c__Bacilli; o__Bacillales; f__Bacillaceae; g__Bacillus	P1-bulk
Otu2881	18.4072	-2.01547	7.82e-20	d__Bacteria; p__Actinobacteriota; c__Actinobacteria; o__Micrococcales; f__Micrococcaceae	P1-bulk
Otu19022	0.633094	-2.01283	0.0338926	d__Bacteria; p__Firmicutes; c__Bacilli; o__Bacillales	P1-bulk
Otu13790	0.192215	-2.01026	NA	d__Bacteria; p__Proteobacteria; c__Gammaproteobacteria; o__Xanthomonadales; f__Rhodanobacteraceae; g__Rhodanobacter	P1-bulk
Otu13974	0.18503	-1.99967	NA	d__Bacteria; p__Actinobacteriota; c__Actinobacteria; o__Pseudonocardiales; f__Pseudonocardiaceae; g__Pseudonocardia; s__uncultured_bacterium	P1-bulk
Otu19688	0.18481	-1.99909	NA	d__Bacteria; p__Firmicutes; c__Bacilli; o__Bacillales; f__Bacillaceae; g__Bacillus	P1-bulk
Otu17457	1.58482	-1.99305	0.000690597	d__Bacteria; p__Proteobacteria; c__Alphaproteobacteria; o__Acetobacterales; f__Acetobacteraceae	P1-bulk
Otu4206	0.180823	-1.99287	NA	d__Bacteria; p__Proteobacteria; c__Gammaproteobacteria; o__Burkholderiales; f__Oxalobacteraceae; g__Massilia	P1-bulk
Otu14876	0.18063	-1.99207	NA	d__Bacteria; p__Firmicutes; c__Bacilli; o__Paenibacillales; f__Paenibacillaceae; g__Paenibacillus	P1-bulk
Otu16273	0.178479	-1.98876	NA	d__Bacteria; p__Actinobacteriota; c__Actinobacteria; o__Micrococcales; f__Micrococcaceae	P1-bulk
Otu5219	0.614708	-1.98617	0.0407185	d__Bacteria; p__Firmicutes; c__Bacilli; o__Bacillales; f__Bacillaceae; g__Bacillus	P1-bulk
Otu1795	0.438564	-1.96922	NA	d__Bacteria; p__Proteobacteria; c__Alphaproteobacteria; o__Sphingomonadales; f__Sphingomonadaceae; g__Sphingomonas	P1-bulk
Otu18415	0.457925	-1.96449	NA	d__Bacteria; p__Actinobacteriota; c__Actinobacteria; o__Micrococcales	P1-bulk
Otu21564	0.304003	-1.96014	NA	d__Bacteria; p__Actinobacteriota; c__Actinobacteria; o__Micrococcales	P1-bulk
Otu10496	0.487063	-1.94934	NA	d__Bacteria; p__Actinobacteriota; c__Actinobacteria; o__Micrococcales; f__AKAU3644; g__AKAU3644; s__uncultured_bacterium	P1-bulk
Otu21100	0.329377	-1.94572	NA	d__Bacteria; p__Firmicutes; c__Bacilli; o__Bacillales	P1-bulk
Otu6198	3.52781	-1.94423	1.48e-05	d__Bacteria; p__Firmicutes; c__Bacilli; o__Bacillales; f__Bacillaceae; g__Bacillus	P1-bulk
Otu13991	0.458907	-1.93328	NA	d__Bacteria; p__Acidobacteriota; c__Blastocatellia; o__Blastocatellales; f__Blastocatellaceae	P1-bulk
Otu1750	7.75148	-1.93259	1.45e-13	d__Bacteria; p__Firmicutes; c__Bacilli; o__Bacillales; f__Bacillaceae; g__Bacillus	P1-bulk
Otu17158	0.703761	-1.92518	0.0306128	d__Bacteria; p__Firmicutes; c__Bacilli; o__Bacillales; f__Bacillaceae; g__Bacillus	P1-bulk
Otu77	0.309606	-1.92395	NA	d__Bacteria; p__Proteobacteria; c__Gammaproteobacteria; o__Burkholderiales; f__Oxalobacteraceae; g__Massilia	P1-bulk
Otu2671	12.7179	-1.92046	4.07e-16	d__Bacteria; p__Proteobacteria; c__Alphaproteobacteria; o__Sphingomonadales; f__Sphingomonadaceae; g__Sphingomonas; s__uncultured_Sphingomonas	P1-bulk
Otu9377	0.189536	-1.91948	NA	d__Bacteria; p__Firmicutes; c__Bacilli; o__Bacillales; f__Bacillaceae; g__Bacillus	P1-bulk
Otu3608	0.313095	-1.91847	NA	d__Bacteria; p__Proteobacteria; c__Alphaproteobacteria; o__Caulobacterales; f__Caulobacteraceae; g__Phenylobacterium; s__Phenylobacterium_sp.	P1-bulk
Otu18550	3.01954	-1.91304	3.14e-05	d__Bacteria; p__Actinobacteriota; c__Actinobacteria; o__Frankiales; f__Acidothermaceae; g__Acidothermus	P1-bulk
Otu7526	0.180822	-1.90431	NA	d__Bacteria; p__Armatimonadota; c__Armatimonadia; o__Armatimonadales; f__Armatimonadales; g__Armatimonadales	P1-bulk
Otu22063	2.43728	-1.90347	5.23e-05	d__Bacteria; p__Actinobacteriota; c__Actinobacteria; o__Propionibacteriales; f__Propionibacteriaceae; g__Cutibacterium; s__Aureobasidium_melanogenum	P1-bulk
Otu17726	1.92299	-1.90313	0.000767143	d__Bacteria; p__Actinobacteriota; c__Actinobacteria	P1-bulk
Otu4891	0.178739	-1.90001	NA	d__Bacteria; p__Firmicutes; c__Bacilli; o__Paenibacillales; f__Paenibacillaceae; g__Paenibacillus; s__Paenibacillus_alginolyticus	P1-bulk
Otu10847	0.178221	-1.89972	NA	d__Bacteria; p__Firmicutes; c__Bacilli; o__Paenibacillales; f__Paenibacillaceae; g__Paenibacillus	P1-bulk
Otu15092	0.176459	-1.89538	NA	d__Bacteria; p__Firmicutes; c__Bacilli; o__Bacillales; f__Bacillaceae; g__Bacillus	P1-bulk
Otu19772	0.726126	-1.89086	0.0353496	d__Bacteria; p__Proteobacteria; c__Gammaproteobacteria; o__Burkholderiales; f__Oxalobacteraceae	P1-bulk
Otu8516	0.174136	-1.89011	NA	d__Bacteria; p__Proteobacteria; c__Alphaproteobacteria; o__Azospirillales; f__Azospirillaceae; g__Skermanella	P1-bulk
Otu1813	0.172675	-1.88896	NA	d__Bacteria; p__Actinobacteriota; c__Actinobacteria; o__Micrococcales; f__Bogoriellaceae; g__Georgenia	P1-bulk
Otu2261	2.92972	-1.88359	2.89e-05	d__Bacteria; p__Actinobacteriota; c__Actinobacteria; o__Frankiales; f__uncultured; g__uncultured; s__uncultured_bacterium	P1-bulk
Otu13271	0.566206	-1.8829	0.0475249	d__Bacteria; p__Proteobacteria; c__Alphaproteobacteria; o__Rhizobiales; f__uncultured; g__uncultured; s__uncultured_endolithic	P1-bulk
Otu17395	2.68511	-1.87675	4.53e-05	d__Bacteria; p__Proteobacteria; c__Alphaproteobacteria; o__Azospirillales; f__Azospirillaceae; g__Skermanella	P1-bulk
Otu1602	0.595201	-1.8655	0.0689122	d__Bacteria; p__Proteobacteria; c__Gammaproteobacteria; o__Burkholderiales; f__Oxalobacteraceae; g__Massilia	P1-bulk
Otu21014	0.680851	-1.8643	0.0381673	d__Bacteria; p__Firmicutes; c__Bacilli; o__Bacillales; f__Bacillaceae; g__Bacillus	P1-bulk
Otu14734	0.669576	-1.86416	0.0359991	d__Bacteria; p__Firmicutes; c__Bacilli; o__Bacillales; f__Bacillaceae; g__Bacillus	P1-bulk
Otu2581	0.407901	-1.86398	NA	d__Bacteria; p__Firmicutes; c__Bacilli; o__Bacillales; f__Bacillaceae; g__Bacillus	P1-bulk
Otu20783	0.408753	-1.86329	NA	d__Bacteria; p__Firmicutes; c__Bacilli; o__Bacillales; f__Bacillaceae; g__Bacillus	P1-bulk
Otu15323	0.419679	-1.85057	NA	d__Bacteria; p__Proteobacteria; c__Gammaproteobacteria; o__Burkholderiales; f__Oxalobacteraceae; g__Massilia	P1-bulk
Otu1966	0.433396	-1.82211	NA	d__Bacteria; p__Proteobacteria; c__Alphaproteobacteria; o__Rhizobiales; f__Beijerinckiaceae; g__Microvirga	P1-bulk
Otu235	0.540326	-1.81938	NA	d__Bacteria; p__Actinobacteriota; c__Actinobacteria; o__Micrococcales; f__Intrasporangiaceae; g__Phycicoccus	P1-bulk
Otu2754	1.07338	-1.81833	0.0163468	d__Bacteria; p__Actinobacteriota; c__Actinobacteria; o__Micrococcales; f__Micrococcaceae; g__Arthrobacter	P1-bulk
Otu19476	1.30132	-1.81381	0.00666156	d__Bacteria; p__Proteobacteria; c__Alphaproteobacteria; o__Rhodobacterales; f__Rhodobacteraceae; g__Rubellimicrobium; s__uncultured_Rubellimicrobium	P1-bulk
Otu10103	6.21418	-1.79246	2.25e-07	d__Bacteria; p__Actinobacteriota; c__Actinobacteria; o__Micrococcales; f__Micrococcaceae	P1-bulk
Otu14101	0.269402	-1.78744	NA	d__Bacteria; p__Firmicutes; c__Bacilli; o__Paenibacillales; f__Paenibacillaceae; g__Paenibacillus	P1-bulk
Otu20109	1.29208	-1.78493	0.00743363	d__Bacteria; p__Firmicutes; c__Bacilli; o__Bacillales	P1-bulk
Otu6030	10.8537	-1.78409	1.86e-10	d__Bacteria; p__Firmicutes; c__Bacilli; o__Bacillales; f__Bacillaceae; g__Bacillus	P1-bulk
Otu4943	0.421129	-1.78012	NA	d__Bacteria; p__Verrucomicrobiota; c__Verrucomicrobiae; o__Pedosphaerales; f__Pedosphaeraceae; g__Pedosphaeraceae	P1-bulk
Otu3863	0.684035	-1.77232	0.0591892	d__Bacteria; p__Proteobacteria; c__Gammaproteobacteria; o__Burkholderiales; f__Oxalobacteraceae	P1-bulk
Otu15827	0.180541	-1.75727	NA	d__Bacteria; p__Proteobacteria; c__Alphaproteobacteria; o__Sphingomonadales; f__Sphingomonadaceae; g__uncultured	P1-bulk
Otu16258	5.06352	-1.75473	8.58e-06	d__Bacteria; p__Actinobacteriota; c__Actinobacteria; o__Propionibacteriales; f__Nocardioidaceae; g__Nocardioides	P1-bulk
Otu10360	1.87229	-1.74797	0.00174922	d__Bacteria; p__Actinobacteriota; c__Actinobacteria; o__Pseudonocardiales; f__Pseudonocardiaceae; g__Pseudonocardia	P1-bulk
Otu13650	8.3232	-1.74535	1.24e-10	d__Bacteria; p__Actinobacteriota; c__Actinobacteria; o__Frankiales; f__Geodermatophilaceae	P1-bulk
Otu21601	0.282176	-1.74444	NA	d__Bacteria; p__Firmicutes; c__Bacilli; o__Bacillales	P1-bulk
Otu437	8.62194	-1.74419	8.52e-08	d__Bacteria; p__Cyanobacteria; c__Sericytochromatia; o__Sericytochromatia; f__Sericytochromatia; g__Sericytochromatia	P1-bulk
Otu16406	0.149347	-1.74307	NA	d__Bacteria; p__Firmicutes; c__Bacilli; o__Bacillales; f__Planococcaceae; g__Domibacillus	P1-bulk
Otu10968	0.14861	-1.74048	NA	d__Bacteria; p__Proteobacteria; c__Alphaproteobacteria; o__Sphingomonadales; f__Sphingomonadaceae; g__Sphingomonas; s__Sphingomonas_ginsengisoli	P1-bulk
Otu11726	0.281628	-1.73569	NA	d__Bacteria; p__Cyanobacteria; c__Sericytochromatia; o__Sericytochromatia; f__Sericytochromatia; g__Sericytochromatia; s__Cyanobacteria/Melainabacteria_group	P1-bulk
Otu979	0.145773	-1.73462	NA	d__Bacteria; p__Actinobacteriota; c__Actinobacteria; o__Frankiales; f__Geodermatophilaceae; g__Geodermatophilus; s__uncultured_bacterium	P1-bulk
Otu4410	0.14548	-1.73432	NA	d__Bacteria; p__Planctomycetota; c__vadinHA49; o__vadinHA49; f__vadinHA49; g__vadinHA49; s__uncultured_Planctomycetales	P1-bulk
Otu21957	0.144997	-1.73406	NA	d__Bacteria; p__Firmicutes; c__Bacilli; o__Bacillales; f__Bacillaceae; g__Bacillus	P1-bulk
Otu13995	0.144589	-1.73302	NA	d__Bacteria; p__Firmicutes; c__Bacilli; o__Bacillales; f__Bacillaceae; g__Bacillus	P1-bulk
Otu4945	0.144165	-1.73198	NA	d__Bacteria; p__Actinobacteriota; c__Actinobacteria; o__Micrococcales; f__Microbacteriaceae; g__Agromyces	P1-bulk
Otu20996	0.380322	-1.73155	NA	d__Bacteria; p__Actinobacteriota; c__Actinobacteria; o__Frankiales; f__Geodermatophilaceae; g__Geodermatophilus	P1-bulk
Otu2628	0.143088	-1.72917	NA	d__Bacteria; p__Proteobacteria; c__Alphaproteobacteria; o__Acetobacterales; f__Acetobacteraceae; g__uncultured; s__metagenome	P1-bulk
Otu9993	0.270206	-1.72778	NA	d__Bacteria; p__Proteobacteria; c__Gammaproteobacteria; o__Pseudomonadales; f__Pseudomonadaceae; g__Pseudomonas; s__uncultured_Bacilli	P1-bulk
Otu6867	0.142715	-1.72771	NA	d__Bacteria; p__Proteobacteria; c__Alphaproteobacteria; o__Acetobacterales; f__Acetobacteraceae; g__Craurococcus-Caldovatus	P1-bulk
Otu7725	0.142986	-1.72764	NA	d__Bacteria; p__Proteobacteria; c__Alphaproteobacteria; o__Reyranellales; f__Reyranellaceae; g__Reyranella	P1-bulk
Otu4434	0.286991	-1.72492	NA	d__Bacteria; p__Actinobacteriota; c__Acidimicrobiia; o__Microtrichales; f__Ilumatobacteraceae; g__CL500-29_marine_group; s__metagenome	P1-bulk
Otu5678	0.139826	-1.72232	NA	d__Bacteria; p__Proteobacteria; c__Gammaproteobacteria; o__Burkholderiales; f__Comamonadaceae	P1-bulk
Otu16311	0.890695	-1.71967	0.0457663	d__Bacteria; p__Firmicutes; c__Bacilli; o__Bacillales; f__Bacillaceae; g__Bacillus	P1-bulk
Otu5814	0.136753	-1.7151	NA	d__Bacteria; p__Proteobacteria; c__Gammaproteobacteria; o__Burkholderiales; f__Comamonadaceae	P1-bulk
Otu9713	0.275445	-1.71006	NA	d__Bacteria; p__Cyanobacteria; c__Sericytochromatia; o__Sericytochromatia; f__Sericytochromatia; g__Sericytochromatia; s__uncultured_bacterium	P1-bulk
Otu8151	0.5014	-1.70037	NA	d__Bacteria; p__Actinobacteriota; c__Actinobacteria; o__Frankiales; f__uncultured; g__uncultured	P1-bulk
Otu20481	0.645919	-1.69285	0.0874365	d__Bacteria; p__Chloroflexi; c__TK10; o__TK10; f__TK10; g__TK10; s__uncultured_Chloroflexi	P1-bulk
Otu625	0.732519	-1.67451	0.0516253	d__Bacteria; p__Firmicutes; c__Bacilli; o__Bacillales; f__Bacillaceae; g__Bacillus; s__Bacillus_thermolactis	P1-bulk
Otu1435	4.84387	-1.6652	0.000319	d__Bacteria; p__Proteobacteria; c__Gammaproteobacteria; o__Burkholderiales; f__Oxalobacteraceae; g__Massilia	P1-bulk
Otu511	6.12219	-1.66436	3.99e-08	d__Bacteria; p__Firmicutes; c__Bacilli; o__Bacillales; f__Bacillaceae; g__Bacillus	P1-bulk
Otu19940	1.10887	-1.65692	0.043491	d__Bacteria; p__Actinobacteriota; c__Actinobacteria; o__Micrococcales; f__Micrococcaceae; g__Pseudarthrobacter	P1-bulk
Otu564	0.739329	-1.65625	0.0693178	d__Bacteria; p__Firmicutes; c__Bacilli; o__Bacillales; f__Bacillaceae; g__Bacillus	P1-bulk
Otu15356	1.80013	-1.65292	0.00829245	d__Bacteria; p__Proteobacteria; c__Gammaproteobacteria; o__Burkholderiales	P1-bulk
Otu644	0.277892	-1.65244	NA	d__Bacteria; p__Firmicutes; c__Bacilli; o__Bacillales; f__Bacillaceae; g__Bacillus	P1-bulk
Otu1014	0.246324	-1.65232	NA	d__Bacteria; p__Actinobacteriota; c__Actinobacteria; o__Micromonosporales; f__Micromonosporaceae; g__Actinoplanes	P1-bulk
Otu15073	0.249337	-1.6499	NA	d__Bacteria; p__Actinobacteriota; c__Actinobacteria; o__Propionibacteriales; f__Nocardioidaceae; g__Nocardioides	P1-bulk
Otu1368	0.483344	-1.64574	NA	d__Bacteria; p__Firmicutes; c__Bacilli; o__Bacillales; f__Bacillaceae; g__Bacillus	P1-bulk
Otu20979	0.157359	-1.64453	NA	d__Bacteria; p__Firmicutes; c__Bacilli; o__Paenibacillales; f__Paenibacillaceae; g__Paenibacillus; s__Paenibacillus_phyllosphaerae	P1-bulk
Otu14760	0.15391	-1.63621	NA	d__Bacteria; p__Actinobacteriota; c__Actinobacteria; o__Streptomycetales; f__Streptomycetaceae; g__E1B-B3-114; s__uncultured_actinobacterium	P1-bulk
Otu5362	0.717569	-1.63185	0.0738757	d__Bacteria; p__Proteobacteria; c__Gammaproteobacteria; o__Burkholderiales; f__Oxalobacteraceae; g__Noviherbaspirillum	P1-bulk
Otu21900	0.829381	-1.63004	0.0527795	d__Bacteria; p__Acidobacteriota; c__Blastocatellia; o__Pyrinomonadales; f__Pyrinomonadaceae; g__RB41; s__uncultured_proteobacterium	P1-bulk
Otu15371	0.148753	-1.62321	NA	d__Bacteria; p__Gemmatimonadota; c__Gemmatimonadetes; o__Gemmatimonadales; f__Gemmatimonadaceae	P1-bulk
Otu14521	0.259252	-1.62241	NA	d__Bacteria; p__Cyanobacteria; c__Sericytochromatia; o__Sericytochromatia; f__Sericytochromatia; g__Sericytochromatia; s__uncultured_bacterium	P1-bulk
Otu21772	0.261121	-1.62174	NA	d__Bacteria; p__Proteobacteria; c__Gammaproteobacteria; o__Burkholderiales; f__Oxalobacteraceae	P1-bulk
Otu8739	0.40742	-1.61934	NA	d__Bacteria; p__Proteobacteria; c__Gammaproteobacteria; o__Pseudomonadales; f__Pseudomonadaceae; g__Pseudomonas	P1-bulk
Otu14124	0.143699	-1.61152	NA	d__Bacteria; p__Actinobacteriota; c__Actinobacteria; o__Micrococcales; f__Micrococcaceae	P1-bulk
Otu20284	0.143699	-1.61152	NA	d__Bacteria; p__Actinobacteriota; c__Actinobacteria; o__Pseudonocardiales; f__Pseudonocardiaceae; g__Amycolatopsis	P1-bulk
Otu17724	1.61331	-1.6091	0.00993679	d__Bacteria; p__Firmicutes; c__Bacilli; o__Bacillales; f__Bacillaceae; g__Bacillus	P1-bulk
Otu21530	0.142418	-1.60815	NA	d__Bacteria; p__Firmicutes; c__Bacilli; o__Bacillales	P1-bulk
Otu19450	0.477785	-1.60791	NA	d__Bacteria; p__Firmicutes; c__Bacilli; o__Bacillales; f__Bacillaceae; g__Bacillus	P1-bulk
Otu1675	0.247657	-1.60501	NA	d__Bacteria; p__Actinobacteriota; c__Actinobacteria; o__Micrococcales; f__Microbacteriaceae; g__Amnibacterium; s__Amnibacterium_sp.	P1-bulk
Otu3006	0.248668	-1.60474	NA	d__Bacteria; p__Proteobacteria; c__Alphaproteobacteria; o__Rhizobiales; f__Beijerinckiaceae; g__Microvirga	P1-bulk
Otu16998	0.140094	-1.60224	NA	d__Bacteria; p__Firmicutes; c__Bacilli; o__Bacillales	P1-bulk
Otu5145	0.25419	-1.60178	NA	d__Bacteria; p__Firmicutes; c__Bacilli; o__Paenibacillales; f__Paenibacillaceae; g__Paenibacillus; s__Paenibacillus_alginolyticus	P1-bulk
Otu14638	0.251723	-1.6012	NA	d__Bacteria; p__Proteobacteria; c__Gammaproteobacteria; o__Burkholderiales; f__Oxalobacteraceae; g__Massilia	P1-bulk
Otu11369	2.84613	-1.60078	0.00606584	d__Bacteria; p__Proteobacteria; c__Gammaproteobacteria; o__Burkholderiales; f__Oxalobacteraceae; g__Massilia	P1-bulk
Otu11296	0.138719	-1.5976	NA	d__Bacteria; p__Actinobacteriota; c__Thermoleophilia; o__Solirubrobacterales; f__Solirubrobacteraceae; g__Parviterribacter; s__uncultured_bacterium	P1-bulk
Otu16830	0.136454	-1.59238	NA	d__Bacteria; p__Firmicutes; c__Bacilli; o__Bacillales; f__Bacillaceae; g__Bacillus	P1-bulk
Otu2442	0.355364	-1.59161	NA	d__Bacteria; p__Actinobacteriota; c__Actinobacteria; o__Micrococcales; f__Micrococcaceae; g__Arthrobacter	P1-bulk
Otu9201	0.238487	-1.59031	NA	d__Bacteria; p__Firmicutes; c__Bacilli; o__Bacillales; f__Bacillaceae; g__Bacillus	P1-bulk
Otu112	0.243105	-1.58968	NA	d__Bacteria; p__Proteobacteria; c__Gammaproteobacteria; o__Enterobacterales; f__Erwiniaceae; g__Pantoea	P1-bulk
Otu18289	0.239748	-1.58791	NA	d__Bacteria; p__Bdellovibrionota; c__Oligoflexia; o__0319-6G20; f__0319-6G20; g__0319-6G20; s__uncultured_bacterium	P1-bulk
Otu5668	0.568197	-1.58692	0.106588	d__Bacteria; p__Actinobacteriota; c__Actinobacteria; o__Micrococcales; f__Micrococcaceae	P1-bulk
Otu18047	0.568224	-1.58119	0.111628	d__Bacteria; p__Actinobacteriota; c__Actinobacteria; o__Micrococcales	P1-bulk
Otu7866	0.465344	-1.57915	NA	d__Bacteria; p__Proteobacteria; c__Alphaproteobacteria; o__Azospirillales; f__Azospirillaceae; g__Azospirillum	P1-bulk
Otu15861	0.366281	-1.57765	NA	d__Bacteria; p__Firmicutes; c__Bacilli; o__Bacillales; f__Bacillaceae; g__Bacillus	P1-bulk
Otu422	0.336932	-1.56736	NA	d__Bacteria; p__Gemmatimonadota; c__Gemmatimonadetes; o__Gemmatimonadales; f__Gemmatimonadaceae; g__Gemmatimonas	P1-bulk
Otu21961	0.568525	-1.55739	0.126509	d__Bacteria; p__Firmicutes; c__Bacilli; o__Bacillales	P1-bulk
Otu16993	0.333071	-1.55711	NA	d__Bacteria; p__Firmicutes; c__Bacilli; o__Bacillales; f__Bacillaceae; g__Bacillus	P1-bulk
Otu10542	1.13393	-1.54462	0.0462537	d__Bacteria; p__Proteobacteria; c__Gammaproteobacteria; o__Burkholderiales; f__Oxalobacteraceae; g__Massilia	P1-bulk
Otu5462	0.339577	-1.53722	NA	d__Bacteria; p__Gemmatimonadota; c__Gemmatimonadetes; o__Gemmatimonadales; f__Gemmatimonadaceae	P1-bulk
Otu10459	0.33288	-1.5321	NA	d__Bacteria; p__Actinobacteriota; c__Actinobacteria; o__Micrococcales	P1-bulk
Otu238	0.43991	-1.53114	NA	d__Bacteria; p__Firmicutes; c__Bacilli; o__Bacillales; f__Planococcaceae; g__Sporosarcina; s__uncultured_bacterium	P1-bulk
Otu8526	0.367641	-1.52627	NA	d__Bacteria; p__Actinobacteriota; c__Actinobacteria; o__Micrococcales; f__Micrococcaceae	P1-bulk
Otu724	5.77874	-1.52297	3.64e-06	d__Bacteria; p__Actinobacteriota; c__Actinobacteria; o__Micrococcales; f__Micrococcaceae; g__Pseudarthrobacter; s__Arthrobacter_pascens	P1-bulk
Otu13616	0.87829	-1.52038	0.0635488	d__Bacteria; p__Proteobacteria; c__Gammaproteobacteria; o__Xanthomonadales; f__Xanthomonadaceae; g__Pseudoxanthomonas; s__Xanthomonadaceae_bacterium	P1-bulk
Otu17238	1.55813	-1.51933	0.0222792	d__Bacteria; p__Firmicutes; c__Bacilli; o__Bacillales	P1-bulk
Otu6640	0.549946	-1.51356	NA	d__Bacteria; p__Firmicutes; c__Bacilli; o__Bacillales; f__Bacillaceae; g__Bacillus	P1-bulk
Otu9419	16.3238	-1.51145	2.55e-08	d__Bacteria; p__Proteobacteria; c__Gammaproteobacteria; o__Burkholderiales; f__Oxalobacteraceae; g__Massilia	P1-bulk
Otu18536	0.553384	-1.51048	NA	d__Bacteria	P1-bulk
Otu1323	0.244842	-1.50908	NA	d__Bacteria; p__Bacteroidota; c__Bacteroidia; o__Cytophagales; f__Hymenobacteraceae; g__Adhaeribacter; s__uncultured_bacterium	P1-bulk
Otu6343	0.238209	-1.50903	NA	d__Bacteria; p__Proteobacteria; c__Alphaproteobacteria; o__Sphingomonadales; f__Sphingomonadaceae; g__Sphingomonas	P1-bulk
Otu20659	12.8482	-1.50195	1.45e-13	d__Bacteria; p__Proteobacteria; c__Alphaproteobacteria; o__Sphingomonadales; f__Sphingomonadaceae; g__Sphingomonas	P1-bulk
Otu18674	1.17766	-1.4915	0.0324682	d__Bacteria; p__Actinobacteriota; c__Actinobacteria; o__Propionibacteriales; f__Nocardioidaceae; g__Nocardioides	P1-bulk
Otu4988	0.625771	-1.4898	0.105102	d__Bacteria; p__Proteobacteria; c__Alphaproteobacteria; o__Sphingomonadales; f__Sphingomonadaceae; g__Ellin6055; s__uncultured_bacterium	P1-bulk
Otu3775	0.546027	-1.48902	NA	d__Bacteria; p__Firmicutes; c__Bacilli; o__Paenibacillales; f__Paenibacillaceae; g__Paenibacillus	P1-bulk
Otu15705	0.167431	-1.48579	NA	d__Bacteria; p__Actinobacteriota; c__Acidimicrobiia; o__Microtrichales; f__Ilumatobacteraceae; g__uncultured; s__uncultured_bacterium	P1-bulk
Otu16	1.82626	-1.48451	0.00922519	d__Bacteria; p__Actinobacteriota; c__Actinobacteria; o__Micrococcales; f__Micrococcaceae; g__Pseudarthrobacter	P1-bulk
Otu2253	3.27288	-1.48203	0.00101515	d__Bacteria; p__Actinobacteriota; c__Actinobacteria; o__Frankiales; f__Geodermatophilaceae; g__Blastococcus	P1-bulk
Otu17817	3.87044	-1.47603	6.87e-05	d__Bacteria; p__Firmicutes; c__Bacilli; o__Bacillales; f__Bacillaceae; g__Bacillus	P1-bulk
Otu105	12.0079	-1.47514	7.46e-12	d__Bacteria; p__Actinobacteriota; c__Actinobacteria; o__Micrococcales; f__Micrococcaceae; g__Arthrobacter; s__Arthrobacter_globiformis	P1-bulk
Otu658	2.0386	-1.47424	0.00772196	d__Bacteria; p__Firmicutes; c__Bacilli; o__Bacillales; f__Bacillaceae; g__Bacillus	P1-bulk
Otu4	142.086	-1.46941	2.35e-23	d__Bacteria; p__Actinobacteriota; c__Actinobacteria; o__Micrococcales; f__Micrococcaceae; g__Arthrobacter	P1-bulk
Otu15852	1.46582	-1.4686	0.0158268	d__Bacteria; p__Firmicutes; c__Bacilli; o__Bacillales; f__Bacillaceae; g__Bacillus	P1-bulk
Otu18347	0.732677	-1.46327	0.0975254	d__Bacteria; p__Firmicutes; c__Bacilli; o__Bacillales; f__Bacillaceae; g__Bacillus	P1-bulk
Otu14906	0.836145	-1.46242	0.0745819	d__Bacteria; p__Firmicutes; c__Bacilli; o__Bacillales; f__Bacillaceae; g__Bacillus	P1-bulk
Otu12865	2.9952	-1.45632	0.00110928	d__Bacteria; p__Firmicutes; c__Bacilli; o__Bacillales	P1-bulk
Otu680	0.647008	-1.45254	0.146775	d__Bacteria; p__Bacteroidota; c__Bacteroidia; o__Cytophagales; f__Hymenobacteraceae; g__Adhaeribacter; s__Adhaeribacter_sp.	P1-bulk
Otu17344	0.556234	-1.45038	NA	d__Bacteria; p__Firmicutes; c__Bacilli; o__Bacillales	P1-bulk
Otu20907	0.31972	-1.44732	NA	d__Bacteria; p__Chloroflexi; c__Chloroflexia; o__Chloroflexales; f__Roseiflexaceae; g__Kouleothrix; s__uncultured_Chloroflexi	P1-bulk
Otu12175	9.89693	-1.4444	1.3e-09	d__Bacteria; p__Actinobacteriota; c__Actinobacteria; o__Frankiales; f__Geodermatophilaceae; g__Geodermatophilus	P1-bulk
Otu15420	0.214982	-1.4425	NA	d__Bacteria; p__Firmicutes; c__Bacilli; o__Bacillales; f__Bacillaceae; g__Bacillus	P1-bulk
Otu2822	0.150108	-1.44197	NA	d__Bacteria; p__Proteobacteria; c__Gammaproteobacteria; o__Xanthomonadales; f__Rhodanobacteraceae; g__Dokdonella; s__uncultured_Dokdonella	P1-bulk
Otu5817	0.215759	-1.44069	NA	d__Bacteria; p__Actinobacteriota; c__Actinobacteria; o__Propionibacteriales; f__Nocardioidaceae; g__Nocardioides	P1-bulk
Otu152	33.4195	-1.44042	4.27e-16	d__Bacteria; p__Actinobacteriota; c__Actinobacteria; o__Micrococcales; f__Micrococcaceae	P1-bulk
Otu11090	0.116018	-1.43732	NA	d__Bacteria; p__Chloroflexi; c__Ktedonobacteria; o__Ktedonobacterales; f__JG30-KF-AS9; g__JG30-KF-AS9; s__uncultured_bacterium	P1-bulk
Otu9827	0.212897	-1.4366	NA	d__Bacteria; p__Proteobacteria; c__Alphaproteobacteria; o__Rhizobiales; f__Beijerinckiaceae; g__Microvirga	P1-bulk
Otu19004	2.94825	-1.43629	0.00110232	d__Bacteria; p__Actinobacteriota; c__Actinobacteria; o__Corynebacteriales; f__Mycobacteriaceae; g__Mycobacterium	P1-bulk
Otu19205	1.27273	-1.43607	0.0445738	d__Bacteria; p__Actinobacteriota; c__Actinobacteria; o__Pseudonocardiales; f__Pseudonocardiaceae	P1-bulk
Otu16089	0.115328	-1.43434	NA	d__Bacteria; p__Firmicutes; c__Bacilli; o__Paenibacillales; f__Paenibacillaceae; g__Paenibacillus; s__Paenibacillus_taihuensis	P1-bulk
Otu14123	3.18338	-1.43254	0.00241469	d__Bacteria; p__Actinobacteriota; c__Actinobacteria; o__Frankiales; f__Geodermatophilaceae	P1-bulk
Otu1958	0.208649	-1.43202	NA	d__Bacteria; p__Proteobacteria; c__Alphaproteobacteria; o__Rhizobiales; f__Xanthobacteraceae; g__Pseudolabrys; s__uncultured_Hyphomicrobiaceae	P1-bulk
Otu951	0.114225	-1.43187	NA	d__Bacteria; p__Actinobacteriota; c__Actinobacteria; o__Frankiales; f__Acidothermaceae; g__Acidothermus	P1-bulk
Otu868	0.210501	-1.43181	NA	d__Bacteria; p__Actinobacteriota; c__Actinobacteria; o__Frankiales; f__Geodermatophilaceae; g__Blastococcus	P1-bulk
Otu4784	0.113626	-1.43026	NA	d__Bacteria; p__Firmicutes; c__Bacilli; o__Brevibacillales; f__Brevibacillaceae; g__Brevibacillus; s__Brevibacillus_laterosporus	P1-bulk
Otu11468	0.207041	-1.42868	NA	d__Bacteria; p__Proteobacteria; c__Alphaproteobacteria; o__Rhizobiales; f__Rhizobiaceae; g__Mesorhizobium	P1-bulk
Otu1468	0.206299	-1.42724	NA	d__Bacteria; p__Actinobacteriota; c__Actinobacteria; o__Micrococcales; f__Microbacteriaceae; g__Microbacterium	P1-bulk
Otu5093	0.210149	-1.42695	NA	d__Bacteria; p__Actinobacteriota; c__Actinobacteria; o__Micrococcales; f__Microbacteriaceae; g__Microbacterium	P1-bulk
Otu5980	0.210836	-1.42538	NA	d__Bacteria; p__Proteobacteria; c__Alphaproteobacteria	P1-bulk
Otu4696	0.111977	-1.42521	NA	d__Bacteria; p__Chloroflexi; c__TK10; o__TK10; f__TK10; g__TK10; s__uncultured_bacterium	P1-bulk
Otu7687	0.111834	-1.42474	NA	d__Bacteria; p__Bacteroidota; c__Bacteroidia; o__Chitinophagales; f__Saprospiraceae; g__Phaeodactylibacter	P1-bulk
Otu4742	0.111564	-1.42392	NA	d__Bacteria; p__Actinobacteriota; c__Actinobacteria; o__Frankiales; f__Geodermatophilaceae; g__Blastococcus; s__uncultured_bacterium	P1-bulk
Otu20264	0.111837	-1.42341	NA	d__Bacteria; p__Actinobacteriota; c__Actinobacteria; o__Propionibacteriales	P1-bulk
Otu13230	0.111128	-1.42288	NA	d__Bacteria; p__Firmicutes; c__Bacilli; o__Paenibacillales; f__Paenibacillaceae; g__Paenibacillus; s__Paenibacillus_alginolyticus	P1-bulk
Otu8562	0.110969	-1.42191	NA	d__Bacteria; p__Firmicutes; c__Bacilli; o__Paenibacillales; f__Paenibacillaceae; g__Paenibacillus; s__Paenibacillus_sacheonensis	P1-bulk
Otu21189	0.110067	-1.41992	NA	d__Bacteria; p__Actinobacteriota; c__Actinobacteria; o__Micrococcales; f__Micrococcaceae	P1-bulk
Otu5621	0.110299	-1.41988	NA	d__Bacteria; p__Proteobacteria; c__Gammaproteobacteria; o__Burkholderiales; f__Nitrosomonadaceae; g__IS-44; s__uncultured_bacterium	P1-bulk
Otu10757	0.109657	-1.41829	NA	d__Bacteria; p__Firmicutes; c__Bacilli; o__Paenibacillales; f__Paenibacillaceae; g__Paenibacillus	P1-bulk
Otu7967	0.110014	-1.41804	NA	d__Bacteria; p__Myxococcota; c__Polyangia; o__Polyangiales; f__Polyangiaceae	P1-bulk
Otu2221	0.62429	-1.41793	0.131886	d__Bacteria; p__Chloroflexi; c__Chloroflexia; o__Chloroflexales; f__Roseiflexaceae; g__uncultured; s__uncultured_bacterium	P1-bulk
Otu1586	0.108765	-1.41496	NA	d__Bacteria; p__Proteobacteria; c__Gammaproteobacteria; o__Burkholderiales; f__Comamonadaceae; g__Acidovorax	P1-bulk
Otu16156	0.108538	-1.41472	NA	d__Bacteria; p__Cyanobacteria; c__Sericytochromatia; o__Sericytochromatia; f__Sericytochromatia; g__Sericytochromatia; s__uncultured_bacterium	P1-bulk
Otu14320	0.140382	-1.41455	NA	d__Bacteria; p__Actinobacteriota; c__Actinobacteria; o__Micromonosporales; f__Micromonosporaceae	P1-bulk
Otu148	0.204804	-1.41453	NA	d__Bacteria; p__Actinobacteriota; c__Actinobacteria; o__Micrococcales; f__Micrococcaceae; g__Arthrobacter; s__Arthrobacter_globiformis	P1-bulk
Otu20515	0.108291	-1.4145	NA	d__Bacteria; p__Proteobacteria; c__Gammaproteobacteria; o__Burkholderiales	P1-bulk
Otu12600	0.107969	-1.4135	NA	d__Bacteria; p__Actinobacteriota; c__Thermoleophilia; o__Gaiellales; f__Gaiellaceae; g__Gaiella; s__uncultured_Acidimicrobiia	P1-bulk
Otu436	0.107969	-1.4135	NA	d__Bacteria; p__Firmicutes; c__Bacilli; o__Bacillales; f__Bacillaceae; g__Bacillus	P1-bulk
Otu7405	0.1077	-1.41266	NA	d__Bacteria; p__Firmicutes; c__Clostridia; o__Clostridiales; f__Clostridiaceae; g__Clostridium_sensu_stricto_8; s__uncultured_bacterium	P1-bulk
Otu9872	0.107645	-1.41138	NA	d__Bacteria; p__Actinobacteriota; c__Thermoleophilia; o__Solirubrobacterales; f__Solirubrobacteraceae; g__Conexibacter; s__uncultured_bacterium	P1-bulk
Otu1252	0.107273	-1.41135	NA	d__Bacteria; p__Proteobacteria; c__Gammaproteobacteria; o__Burkholderiales; f__SC-I-84; g__SC-I-84	P1-bulk
Otu11475	0.107223	-1.41113	NA	d__Bacteria; p__Proteobacteria; c__Alphaproteobacteria; o__Rhodobacterales; f__Rhodobacteraceae; g__Rubellimicrobium; s__uncultured_bacterium	P1-bulk
Otu14956	0.107457	-1.41056	NA	d__Bacteria; p__Chloroflexi; c__Chloroflexia; o__Thermomicrobiales; f__AKYG1722; g__AKYG1722; s__uncultured_bacterium	P1-bulk
Otu19281	0.10694	-1.4103	NA	d__Bacteria; p__Bacteroidota; c__Bacteroidia; o__Chitinophagales; f__Chitinophagaceae; g__Terrimonas	P1-bulk
Otu22046	0.106797	-1.40982	NA	d__Bacteria; p__Myxococcota; c__Polyangia; o__VHS-B3-70; f__VHS-B3-70; g__VHS-B3-70; s__uncultured_bacterium	P1-bulk
Otu9979	0.10658	-1.40905	NA	d__Bacteria; p__Firmicutes; c__Clostridia; o__Clostridia; f__Gracilibacteraceae; g__Lutispora; s__uncultured_bacterium	P1-bulk
Otu12163	0.106544	-1.40871	NA	d__Bacteria; p__Actinobacteriota; c__Actinobacteria; o__Propionibacteriales; f__Nocardioidaceae; g__Nocardioides; s__uncultured_bacterium	P1-bulk
Otu6356	1.03849	-1.40855	0.0777409	d__Bacteria; p__Firmicutes; c__Bacilli; o__Bacillales; f__Bacillaceae; g__Bacillus	P1-bulk
Otu3877	0.106216	-1.40799	NA	d__Bacteria; p__Myxococcota; c__Myxococcia; o__Myxococcales; f__Myxococcaceae	P1-bulk
Otu10099	0.246709	-1.40796	NA	d__Bacteria; p__Bacteroidota; c__Bacteroidia; o__Cytophagales; f__Cytophagaceae; g__Rhodocytophaga; s__uncultured_Bacteroidetes	P1-bulk
Otu5305	0.105958	-1.407	NA	d__Bacteria; p__Myxococcota; c__Polyangia; o__Polyangiales; f__Sandaracinaceae; g__uncultured; s__metagenome	P1-bulk
Otu149	0.105884	-1.40688	NA	d__Bacteria; p__Firmicutes; c__Bacilli; o__Bacillales; f__Bacillaceae; g__Bacillus	P1-bulk
Otu15188	0.105624	-1.40613	NA	d__Bacteria; p__Chloroflexi; c__Chloroflexia; o__Chloroflexales; f__Roseiflexaceae; g__uncultured; s__uncultured_bacterium	P1-bulk
Otu14376	0.410919	-1.4047	NA	d__Bacteria; p__Gemmatimonadota; c__Gemmatimonadetes; o__Gemmatimonadales; f__Gemmatimonadaceae; g__Gemmatimonas	P1-bulk
Otu1166	0.625635	-1.40349	0.261435	d__Bacteria; p__Proteobacteria; c__Gammaproteobacteria; o__Burkholderiales; f__Burkholderiaceae; g__Burkholderia-Caballeronia-Paraburkholderia	P1-bulk
Otu593	3.37294	-1.40335	0.000621933	d__Bacteria; p__Proteobacteria; c__Gammaproteobacteria; o__Burkholderiales; f__Oxalobacteraceae	P1-bulk
Otu14225	0.104474	-1.4023	NA	d__Bacteria; p__Gemmatimonadota; c__Longimicrobia; o__Longimicrobiales; f__Longimicrobiaceae; g__YC-ZSS-LKJ147; s__uncultured_bacterium	P1-bulk
Otu20509	0.611369	-1.40092	0.146076	d__Bacteria; p__Proteobacteria; c__Alphaproteobacteria; o__Rhodobacterales; f__Rhodobacteraceae; g__Rubellimicrobium; s__uncultured_Rubellimicrobium	P1-bulk
Otu10144	0.103739	-1.39993	NA	d__Bacteria; p__Proteobacteria; c__Gammaproteobacteria; o__Legionellales; f__Legionellaceae; g__Legionella; s__uncultured_bacterium	P1-bulk
Otu5392	0.103406	-1.39875	NA	d__Bacteria; p__Verrucomicrobiota; c__Verrucomicrobiae; o__Pedosphaerales; f__Pedosphaeraceae; g__Pedosphaeraceae	P1-bulk
Otu1176	0.103251	-1.39822	NA	d__Bacteria; p__Firmicutes; c__Bacilli; o__Bacillales; f__Planococcaceae; g__Lysinibacillus	P1-bulk
Otu17041	0.103137	-1.39788	NA	d__Bacteria; p__Actinobacteriota; c__Acidimicrobiia; o__Microtrichales; f__Ilumatobacteraceae; g__uncultured; s__uncultured_bacterium	P1-bulk
Otu1888	0.103144	-1.39761	NA	d__Bacteria; p__Actinobacteriota; c__Actinobacteria; o__Frankiales; f__Nakamurellaceae; g__Nakamurella	P1-bulk
Otu20418	0.102823	-1.39657	NA	d__Bacteria; p__Actinobacteriota; c__Actinobacteria; o__Micrococcales; f__Micrococcaceae; g__Pseudarthrobacter	P1-bulk
Otu19576	0.102349	-1.39532	NA	d__Bacteria; p__Proteobacteria; c__Gammaproteobacteria; o__Burkholderiales	P1-bulk
Otu8295	0.102287	-1.39505	NA	d__Bacteria; p__Proteobacteria; c__Gammaproteobacteria; o__Burkholderiales; f__Oxalobacteraceae; g__Massilia	P1-bulk
Otu12377	0.101943	-1.39368	NA	d__Bacteria; p__Chloroflexi; c__Chloroflexia; o__Kallotenuales; f__AKIW781; g__AKIW781; s__uncultured_bacterium	P1-bulk
Otu1556	0.101938	-1.39323	NA	d__Bacteria; p__Actinobacteriota; c__Actinobacteria; o__Propionibacteriales; f__Nocardioidaceae; g__Nocardioides	P1-bulk
Otu2755	0.304362	-1.39098	NA	d__Bacteria; p__Proteobacteria; c__Alphaproteobacteria; o__Rhodobacterales; f__Rhodobacteraceae; g__Rubellimicrobium; s__uncultured_bacterium	P1-bulk
Otu9881	0.100627	-1.38939	NA	d__Bacteria; p__Gemmatimonadota; c__Gemmatimonadetes; o__Gemmatimonadales; f__Gemmatimonadaceae	P1-bulk
Otu20291	0.404719	-1.38889	NA	d__Bacteria; p__Firmicutes; c__Bacilli; o__Bacillales; f__Bacillaceae; g__Bacillus	P1-bulk
Otu14164	0.100565	-1.38889	NA	d__Bacteria; p__Actinobacteriota; c__Actinobacteria; o__Micrococcales; f__Micrococcaceae	P1-bulk
Otu19129	0.100565	-1.38889	NA	d__Bacteria; p__Firmicutes; c__Bacilli; o__Paenibacillales; f__Paenibacillaceae; g__Paenibacillus; s__Paenibacillus_alginolyticus	P1-bulk
Otu1968	2.19571	-1.38885	0.0312692	d__Bacteria; p__Actinobacteriota; c__Actinobacteria; o__Micrococcales; f__AKAU3644; g__AKAU3644; s__uncultured_bacterium	P1-bulk
Otu19359	0.100193	-1.38812	NA	d__Bacteria; p__Firmicutes; c__Bacilli; o__Bacillales; f__Bacillaceae; g__Bacillus	P1-bulk
Otu20805	0.61424	-1.38784	0.154606	d__Bacteria; p__Proteobacteria; c__Gammaproteobacteria; o__Burkholderiales; f__Comamonadaceae	P1-bulk
Otu11112	0.29287	-1.38603	NA	d__Bacteria; p__Actinobacteriota; c__Actinobacteria; o__Micrococcales; f__Micrococcaceae	P1-bulk
Otu16244	1.13635	-1.38484	0.0809981	d__Bacteria; p__Actinobacteriota; c__Thermoleophilia; o__Solirubrobacterales; f__Solirubrobacteraceae; g__Solirubrobacter; s__uncultured_bacterium	P1-bulk
Otu2989	0.610275	-1.38213	0.162767	d__Bacteria; p__Chloroflexi; c__Chloroflexia; o__Chloroflexales; f__Roseiflexaceae; g__uncultured; s__uncultured_Chloroflexi	P1-bulk
Otu877	0.489305	-1.38031	NA	d__Bacteria; p__Actinobacteriota; c__Thermoleophilia; o__Solirubrobacterales; f__Solirubrobacteraceae; g__Solirubrobacter; s__uncultured_bacterium	P1-bulk
Otu12487	2.05326	-1.37961	0.00912866	d__Bacteria; p__Actinobacteriota; c__Thermoleophilia; o__Solirubrobacterales; f__Solirubrobacteraceae; g__Solirubrobacter	P1-bulk
Otu2778	0.380098	-1.37775	NA	d__Bacteria; p__Actinobacteriota; c__Actinobacteria; o__Streptomycetales; f__Streptomycetaceae; g__Kitasatospora	P1-bulk
Otu3890	0.214631	-1.37756	NA	d__Bacteria; p__Proteobacteria; c__Alphaproteobacteria; o__Sphingomonadales; f__Sphingomonadaceae; g__Sphingomonas; s__uncultured_Sphingomonas	P1-bulk
Otu7103	2.33565	-1.37605	0.00993679	d__Bacteria; p__Actinobacteriota; c__Actinobacteria	P1-bulk
Otu1114	0.21094	-1.3703	NA	d__Bacteria; p__Chloroflexi; c__Chloroflexia; o__Chloroflexales; f__Herpetosiphonaceae; g__Herpetosiphon; s__uncultured_bacterium	P1-bulk
Otu1094	0.207898	-1.36736	NA	d__Bacteria; p__Proteobacteria; c__Alphaproteobacteria; o__Rhizobiales; f__Beijerinckiaceae; g__Microvirga	P1-bulk
Otu14630	2.91509	-1.36419	0.00257986	d__Bacteria; p__Firmicutes; c__Bacilli; o__Bacillales; f__Bacillaceae; g__Bacillus	P1-bulk
Otu12459	1.03994	-1.36181	0.114436	d__Bacteria; p__Actinobacteriota; c__Actinobacteria; o__Micromonosporales; f__Micromonosporaceae; g__Actinoplanes	P1-bulk
Otu1453	0.412372	-1.36031	NA	d__Bacteria; p__Firmicutes; c__Bacilli; o__Paenibacillales; f__Paenibacillaceae; g__Paenibacillus	P1-bulk
Otu688	0.204216	-1.36025	NA	d__Bacteria; p__Actinobacteriota; c__Thermoleophilia; o__Gaiellales; f__uncultured; g__uncultured	P1-bulk
Otu314	0.237958	-1.35992	NA	d__Bacteria; p__Actinobacteriota; c__Thermoleophilia; o__Solirubrobacterales; f__Solirubrobacteraceae; g__Solirubrobacter; s__uncultured_bacterium	P1-bulk
Otu13515	10.6632	-1.35932	4.45e-08	d__Bacteria; p__Actinobacteriota; c__Actinobacteria; o__Micrococcales; f__Micrococcaceae; g__Pseudarthrobacter	P1-bulk
Otu9004	0.304038	-1.35877	NA	d__Bacteria; p__Bacteroidota; c__Bacteroidia; o__Chitinophagales; f__Chitinophagaceae	P1-bulk
Otu3243	0.695293	-1.3579	0.150875	d__Bacteria; p__Proteobacteria; c__Alphaproteobacteria; o__Sphingomonadales; f__Sphingomonadaceae; g__Sphingomonas; s__uncultured_Sphingomonas	P1-bulk
Otu9215	0.203313	-1.35496	NA	d__Bacteria; p__Gemmatimonadota; c__Gemmatimonadetes; o__Gemmatimonadales; f__Gemmatimonadaceae; g__Gemmatimonas; s__uncultured_bacterium	P1-bulk
Otu1736	0.201356	-1.35392	NA	d__Bacteria; p__Actinobacteriota; c__Actinobacteria; o__Propionibacteriales; f__Nocardioidaceae; g__Marmoricola; s__uncultured_bacterium	P1-bulk
Otu209	0.577943	-1.35011	0.182166	d__Bacteria; p__Actinobacteriota; c__Actinobacteria; o__Micrococcales; f__Micrococcaceae; g__Arthrobacter	P1-bulk
Otu4302	0.198133	-1.34655	NA	d__Bacteria; p__Gemmatimonadota; c__Gemmatimonadetes; o__Gemmatimonadales; f__Gemmatimonadaceae; g__Gemmatimonas	P1-bulk
Otu1969	0.988699	-1.3445	0.101869	d__Bacteria; p__Actinobacteriota; c__Actinobacteria; o__Frankiales; f__uncultured; g__uncultured	P1-bulk
Otu18570	0.722745	-1.3386	0.177574	d__Bacteria	P1-bulk
Otu17678	0.294367	-1.33689	NA	d__Bacteria; p__Actinobacteriota; c__Actinobacteria	P1-bulk
Otu3739	0.407455	-1.3328	NA	d__Bacteria; p__Chloroflexi; c__Chloroflexia; o__Kallotenuales; f__AKIW781; g__AKIW781; s__uncultured_bacterium	P1-bulk
Otu2625	0.297124	-1.32575	NA	d__Bacteria; p__Proteobacteria; c__Gammaproteobacteria; o__Burkholderiales; f__Oxalobacteraceae; g__Massilia	P1-bulk
Otu19483	0.128759	-1.32472	NA	d__Bacteria; p__Firmicutes; c__Bacilli; o__Bacillales; f__Bacillaceae; g__Bacillus	P1-bulk
Otu16062	0.685376	-1.31474	0.154606	d__Bacteria; p__Actinobacteriota; c__Actinobacteria; o__Micrococcales; f__Micrococcaceae	P1-bulk
Otu3747	0.434083	-1.31432	NA	d__Bacteria; p__Actinobacteriota; c__Actinobacteria; o__Streptosporangiales; f__Thermomonosporaceae; g__Actinoallomurus	P1-bulk
Otu6509	1.16306	-1.31336	0.0705627	d__Bacteria; p__Firmicutes; c__Bacilli; o__Bacillales; f__Bacillaceae; g__Bacillus	P1-bulk
Otu16779	1.47294	-1.31258	0.0461488	d__Bacteria; p__Proteobacteria; c__Alphaproteobacteria; o__Rhizobiales; f__Xanthobacteraceae; g__Bradyrhizobium	P1-bulk
Otu7346	0.896798	-1.31036	0.138193	d__Bacteria; p__Proteobacteria; c__Gammaproteobacteria; o__Burkholderiales; f__Oxalobacteraceae; g__Massilia	P1-bulk
Otu13607	0.563441	-1.30042	0.18665	d__Bacteria; p__Actinobacteriota; c__Actinobacteria; o__Micromonosporales; f__Micromonosporaceae	P1-bulk
Otu334	3.02283	-1.29804	0.00386581	d__Bacteria; p__Firmicutes; c__Bacilli; o__Bacillales; f__Bacillaceae; g__Bacillus	P1-bulk
Otu10420	0.664889	-1.29533	0.174648	d__Bacteria; p__Actinobacteriota; c__Actinobacteria; o__Micrococcales	P1-bulk
Otu10203	0.311109	-1.29392	NA	d__Bacteria; p__Firmicutes; c__Bacilli; o__Paenibacillales; f__Paenibacillaceae; g__Paenibacillus	P1-bulk
Otu20229	1.7806	-1.29086	0.0487752	d__Bacteria; p__Actinobacteriota; c__Actinobacteria; o__Micrococcales; f__Micrococcaceae	P1-bulk
Otu9428	0.305587	-1.29073	NA	d__Bacteria; p__Chloroflexi; c__TK10; o__TK10; f__TK10; g__TK10; s__uncultured_bacterium	P1-bulk
Otu3082	0.475279	-1.2865	NA	d__Bacteria; p__Proteobacteria; c__Gammaproteobacteria; o__Burkholderiales; f__Oxalobacteraceae; g__Noviherbaspirillum	P1-bulk
Otu17257	0.214594	-1.28291	NA	d__Bacteria; p__Elusimicrobiota; c__Lineage_IIa; o__Lineage_IIa; f__Lineage_IIa; g__Lineage_IIa; s__uncultured_bacterium	P1-bulk
Otu17109	0.561653	-1.28035	NA	d__Bacteria; p__Proteobacteria; c__Alphaproteobacteria; o__Caulobacterales; f__Caulobacteraceae; g__Brevundimonas	P1-bulk
Otu2573	0.114158	-1.27833	NA	d__Bacteria; p__Proteobacteria; c__Gammaproteobacteria; o__Burkholderiales; f__Oxalobacteraceae; g__Massilia	P1-bulk
Otu19028	0.114185	-1.27803	NA	d__Bacteria; p__Actinobacteriota; c__Actinobacteria; o__Pseudonocardiales; f__Pseudonocardiaceae	P1-bulk
Otu9090	0.29181	-1.27632	NA	d__Bacteria; p__Firmicutes; c__Bacilli; o__Paenibacillales; f__Paenibacillaceae; g__Paenibacillus; s__Paenibacillus_taihuensis	P1-bulk
Otu16692	0.111671	-1.26975	NA	d__Bacteria; p__Proteobacteria; c__Gammaproteobacteria; o__Burkholderiales	P1-bulk
Otu11456	0.681669	-1.26955	0.212011	d__Bacteria; p__Actinobacteriota; c__Actinobacteria	P1-bulk
Otu10764	0.111258	-1.26826	NA	d__Bacteria; p__Patescibacteria; c__Saccharimonadia; o__Saccharimonadales; f__Saccharimonadales; g__Saccharimonadales	P1-bulk
Otu6245	4.4747	-1.26716	0.0016724	d__Bacteria; p__Firmicutes; c__Bacilli; o__Bacillales; f__Bacillaceae; g__Bacillus	P1-bulk
Otu1412	0.110007	-1.26339	NA	d__Bacteria; p__Proteobacteria; c__Alphaproteobacteria; o__Rhizobiales; f__Devosiaceae; g__Devosia; s__uncultured_bacterium	P1-bulk
Otu13407	1.43793	-1.26329	0.0693178	d__Bacteria; p__Actinobacteriota; c__Actinobacteria	P1-bulk
Otu4217	0.109798	-1.26294	NA	d__Bacteria; p__Proteobacteria; c__Gammaproteobacteria; o__Burkholderiales; f__Nitrosomonadaceae; g__Ellin6067	P1-bulk
Otu11613	0.109711	-1.26272	NA	d__Bacteria; p__Proteobacteria; c__Alphaproteobacteria; o__Sphingomonadales; f__Sphingomonadaceae; g__Ellin6055	P1-bulk
Otu7816	7.82382	-1.26204	5.81e-06	d__Bacteria; p__Actinobacteriota; c__Actinobacteria; o__Micrococcales; f__Micrococcaceae	P1-bulk
Otu1430	0.584953	-1.2617	0.232234	d__Bacteria; p__Acidobacteriota; c__Acidobacteriae; o__Bryobacterales; f__Bryobacteraceae; g__Bryobacter; s__uncultured_bacterium	P1-bulk
Otu21336	3.18386	-1.25981	0.00712966	d__Bacteria; p__Firmicutes; c__Bacilli; o__Bacillales; f__Bacillaceae; g__Bacillus	P1-bulk
Otu21482	1.36054	-1.25948	0.0843974	d__Bacteria; p__Actinobacteriota; c__Actinobacteria; o__Micrococcales; f__Micrococcaceae	P1-bulk
Otu4883	2.67652	-1.25855	0.0187281	d__Bacteria; p__Firmicutes; c__Bacilli; o__Bacillales; f__Bacillaceae; g__Bacillus	P1-bulk
Otu10359	1.99218	-1.25843	0.0278539	d__Bacteria; p__Actinobacteriota; c__Actinobacteria; o__Micrococcales	P1-bulk
Otu1654	0.462209	-1.25284	NA	d__Bacteria; p__Actinobacteriota; c__Thermoleophilia; o__Solirubrobacterales; f__67-14; g__67-14; s__uncultured_actinobacterium	P1-bulk
Otu17540	2.76554	-1.25105	0.0107098	d__Bacteria; p__Proteobacteria; c__Alphaproteobacteria; o__Rhizobiales; f__Beijerinckiaceae; g__Microvirga	P1-bulk
Otu2374	0.106152	-1.2501	NA	d__Bacteria; p__Proteobacteria; c__Alphaproteobacteria; o__Dongiales; f__Dongiaceae; g__Dongia	P1-bulk
Otu10737	0.358766	-1.25006	NA	d__Bacteria; p__Actinobacteriota; c__Actinobacteria; o__Micrococcales	P1-bulk
Otu18456	0.106109	-1.24968	NA	d__Bacteria; p__Bdellovibrionota; c__Oligoflexia; o__Oligoflexales; f__Oligoflexales; g__Oligoflexus	P1-bulk
Otu16030	0.106022	-1.24955	NA	d__Bacteria; p__Actinobacteriota; c__Actinobacteria; o__Streptomycetales; f__Streptomycetaceae; g__Kitasatospora; s__Kitasatospora_aureofaciens	P1-bulk
Otu8973	0.105935	-1.2493	NA	d__Bacteria; p__Bacteroidota; c__Bacteroidia; o__Cytophagales; f__Hymenobacteraceae; g__Adhaeribacter	P1-bulk
Otu410	0.105831	-1.24892	NA	d__Bacteria; p__Proteobacteria; c__Gammaproteobacteria; o__Xanthomonadales; f__Rhodanobacteraceae; g__Dokdonella	P1-bulk
Otu4875	0.105044	-1.24579	NA	d__Bacteria; p__Gemmatimonadota; c__Gemmatimonadetes; o__Gemmatimonadales; f__Gemmatimonadaceae; g__Gemmatimonas	P1-bulk
Otu18108	0.275438	-1.24539	NA	d__Bacteria; p__Actinobacteriota; c__Thermoleophilia; o__Gaiellales; f__uncultured; g__uncultured; s__uncultured_bacterium	P1-bulk
Otu18280	0.104734	-1.24483	NA	d__Bacteria; p__Proteobacteria; c__Alphaproteobacteria; o__Rhizobiales; f__Devosiaceae; g__Devosia	P1-bulk
Otu6503	0.481505	-1.24267	NA	d__Bacteria; p__Proteobacteria; c__Gammaproteobacteria; o__Burkholderiales; f__Oxalobacteraceae; g__Noviherbaspirillum	P1-bulk
Otu9920	0.266981	-1.23979	NA	d__Bacteria; p__Actinobacteriota; c__Actinobacteria; o__Micrococcales	P1-bulk
Otu2228	0.103092	-1.23827	NA	d__Bacteria; p__Proteobacteria; c__Alphaproteobacteria; o__Rhizobiales; f__Beijerinckiaceae; g__Microvirga; s__Microvirga_sp.	P1-bulk
Otu519	22.6313	-1.23782	8.99e-10	d__Bacteria; p__Actinobacteriota; c__Actinobacteria; o__Micrococcales; f__Micrococcaceae; g__Arthrobacter	P1-bulk
Otu4851	0.102795	-1.23736	NA	d__Bacteria; p__Actinobacteriota; c__Acidimicrobiia; o__Microtrichales; f__uncultured; g__uncultured; s__metagenome	P1-bulk
Otu10679	0.101104	-1.23073	NA	d__Bacteria; p__Chloroflexi; c__Chloroflexia; o__Thermomicrobiales; f__JG30-KF-CM45; g__JG30-KF-CM45; s__uncultured_bacterium	P1-bulk
Otu4392	0.367472	-1.23054	NA	d__Bacteria; p__Abditibacteriota; c__Abditibacteria; o__Abditibacteriales; f__Abditibacteriaceae; g__Abditibacterium; s__uncultured_bacterium	P1-bulk
Otu7764	0.100855	-1.2298	NA	d__Bacteria; p__Myxococcota; c__Myxococcia; o__Myxococcales; f__Vulgatibacteraceae; g__Vulgatibacter; s__uncultured_compost	P1-bulk
Otu6373	0.370096	-1.22859	NA	d__Bacteria; p__Bdellovibrionota; c__Bdellovibrionia; o__Bdellovibrionales; f__Bdellovibrionaceae; g__Bdellovibrio; s__uncultured_bacterium	P1-bulk
Otu8343	0.281062	-1.22732	NA	d__Bacteria; p__Proteobacteria; c__Alphaproteobacteria; o__Rhizobiales; f__Beijerinckiaceae; g__Microvirga	P1-bulk
Otu2849	0.36808	-1.22431	NA	d__Bacteria; p__Actinobacteriota; c__Actinobacteria; o__Pseudonocardiales; f__Pseudonocardiaceae; g__Pseudonocardia; s__uncultured_bacterium	P1-bulk
Otu226	0.740986	-1.22385	0.183364	d__Bacteria; p__Proteobacteria; c__Gammaproteobacteria; o__Burkholderiales; f__Oxalobacteraceae; g__Herbaspirillum; s__uncultured_Herbaspirillum	P1-bulk
Otu14092	0.098119	-1.21905	NA	d__Bacteria; p__Gemmatimonadota; c__S0134_terrestrial_group; o__S0134_terrestrial_group; f__S0134_terrestrial_group; g__S0134_terrestrial_group	P1-bulk
Otu5386	0.274411	-1.2182	NA	d__Bacteria; p__Actinobacteriota; c__Actinobacteria; o__Micrococcales; f__Cellulomonadaceae; g__Actinotalea; s__Actinotalea_solisilvae	P1-bulk
Otu2668	0.365052	-1.2147	NA	d__Bacteria; p__Abditibacteriota; c__Abditibacteria; o__Abditibacteriales; f__Abditibacteriaceae; g__Abditibacterium; s__uncultured_bacterium	P1-bulk
Otu8284	0.272881	-1.21401	NA	d__Bacteria; p__Firmicutes; c__Bacilli; o__Bacillales	P1-bulk
Otu17043	1.39467	-1.21187	0.0924963	d__Bacteria; p__Actinobacteriota; c__Actinobacteria; o__Micrococcales; f__Micrococcaceae	P1-bulk
Otu12783	0.277314	-1.21163	NA	d__Bacteria; p__Firmicutes; c__Bacilli; o__Bacillales; f__Bacillaceae; g__Bacillus	P1-bulk
Otu1584	0.278324	-1.21131	NA	d__Bacteria; p__Proteobacteria; c__Gammaproteobacteria; o__Burkholderiales; f__Comamonadaceae	P1-bulk
Otu10665	0.262352	-1.20271	NA	d__Bacteria; p__Chloroflexi; c__Chloroflexia; o__Thermomicrobiales; f__JG30-KF-CM45; g__JG30-KF-CM45; s__uncultured_bacterium	P1-bulk
Otu17309	1.14042	-1.20232	0.161161	d__Bacteria; p__Proteobacteria; c__Gammaproteobacteria; o__Burkholderiales	P1-bulk
Otu5346	0.262414	-1.19725	NA	d__Bacteria; p__Proteobacteria; c__Gammaproteobacteria; o__Burkholderiales; f__Oxalobacteraceae; g__Noviherbaspirillum	P1-bulk
Otu7644	0.181002	-1.19379	NA	d__Bacteria; p__Firmicutes; c__Bacilli; o__Bacillales; f__Bacillaceae; g__Bacillus	P1-bulk
Otu10334	0.264414	-1.1925	NA	d__Bacteria; p__Bdellovibrionota; c__Oligoflexia; o__0319-6G20; f__0319-6G20; g__0319-6G20	P1-bulk
Otu5602	0.261376	-1.19027	NA	d__Bacteria; p__Chloroflexi; c__TK10; o__TK10; f__TK10; g__TK10; s__uncultured_bacterium	P1-bulk
Otu8923	0.258953	-1.18886	NA	d__Bacteria; p__Myxococcota; c__Polyangia; o__Polyangiales; f__Polyangiaceae; g__Sorangium; s__metagenome	P1-bulk
Otu6124	0.17837	-1.18823	NA	d__Bacteria; p__Actinobacteriota; c__Actinobacteria; o__Micrococcales; f__Microbacteriaceae	P1-bulk
Otu21491	0.257248	-1.18788	NA	d__Bacteria; p__Firmicutes; c__Bacilli; o__Bacillales; f__Bacillaceae; g__Bacillus	P1-bulk
Otu19392	0.182971	-1.18625	NA	d__Bacteria; p__Planctomycetota; c__Planctomycetes; o__Isosphaerales; f__Isosphaeraceae; g__uncultured; s__uncultured_bacterium	P1-bulk
Otu646	1.00087	-1.18315	0.146076	d__Bacteria; p__Proteobacteria; c__Alphaproteobacteria; o__Rhizobiales; f__Beijerinckiaceae; g__Microvirga; s__Microvirga_ossetica	P1-bulk
Otu1797	0.176354	-1.18295	NA	d__Bacteria; p__Firmicutes; c__Bacilli; o__Bacillales; f__Planococcaceae; g__Psychrobacillus	P1-bulk
Otu3542	0.174404	-1.18069	NA	d__Bacteria; p__Actinobacteriota; c__Actinobacteria; o__Frankiales; f__Frankiaceae; g__Jatrophihabitans	P1-bulk
Otu1297	0.174976	-1.17934	NA	d__Bacteria; p__Firmicutes; c__Bacilli; o__Bacillales; f__Bacillaceae; g__Bacillus	P1-bulk
Otu15556	0.173626	-1.17627	NA	d__Bacteria; p__Firmicutes; c__Bacilli; o__Bacillales; f__Planococcaceae	P1-bulk
Otu11704	0.171058	-1.17231	NA	d__Bacteria; p__Firmicutes; c__Bacilli; o__Paenibacillales; f__Paenibacillaceae; g__Paenibacillus	P1-bulk
Otu3338	0.673702	-1.17062	0.300312	d__Bacteria; p__Bacteroidota; c__Kapabacteria; o__Kapabacteriales; f__Kapabacteriales; g__Kapabacteriales; s__uncultured_bacterium	P1-bulk
Otu16122	0.17544	-1.17039	NA	d__Bacteria; p__Proteobacteria; c__Alphaproteobacteria; o__Acetobacterales; f__Acetobacteraceae; g__Roseomonas	P1-bulk
Otu385	7.97193	-1.17022	0.00716472	d__Bacteria; p__Proteobacteria; c__Gammaproteobacteria; o__Burkholderiales; f__Oxalobacteraceae; g__Massilia	P1-bulk
Otu13463	0.171657	-1.16509	NA	d__Bacteria; p__Actinobacteriota; c__Actinobacteria	P1-bulk
Otu12777	0.167564	-1.16361	NA	d__Bacteria; p__Bacteroidota; c__Bacteroidia; o__Chitinophagales; f__Chitinophagaceae; g__Flavisolibacter	P1-bulk
Otu19382	0.172801	-1.16341	NA	d__Bacteria; p__Acidobacteriota; c__Acidobacteriae; o__Solibacterales; f__Solibacteraceae; g__Candidatus_Solibacter; s__uncultured_bacterium	P1-bulk
Otu14458	0.167295	-1.16298	NA	d__Bacteria; p__Planctomycetota; c__Phycisphaerae; o__Tepidisphaerales; f__WD2101_soil_group; g__WD2101_soil_group	P1-bulk
Otu20193	0.16572	-1.16219	NA	d__Bacteria; p__Myxococcota; c__Polyangia; o__Polyangiales; f__Polyangiaceae; g__Aetherobacter	P1-bulk
Otu9879	0.55871	-1.16052	NA	d__Bacteria; p__Firmicutes; c__Bacilli; o__Bacillales; f__Bacillaceae; g__Bacillus	P1-bulk
Otu6298	0.267759	-1.16	NA	d__Bacteria; p__Firmicutes; c__Bacilli; o__Paenibacillales; f__Paenibacillaceae; g__Paenibacillus	P1-bulk
Otu6139	1.45126	-1.15931	0.120722	d__Bacteria; p__Actinobacteriota; c__Actinobacteria	P1-bulk
Otu2398	0.839988	-1.15615	0.21927	d__Bacteria; p__Proteobacteria; c__Gammaproteobacteria; o__Burkholderiales; f__Oxalobacteraceae; g__Noviherbaspirillum	P1-bulk
Otu44	0.527272	-1.14765	NA	d__Bacteria; p__Actinobacteriota; c__Actinobacteria; o__Micrococcales; f__Micrococcaceae; g__Pseudarthrobacter	P1-bulk
Otu10192	0.165387	-1.14606	NA	d__Bacteria; p__Chloroflexi; c__Chloroflexia; o__Chloroflexales; f__Roseiflexaceae; g__Kouleothrix; s__uncultured_bacterium	P1-bulk
Otu7058	4.82359	-1.14336	0.00142873	d__Bacteria; p__Firmicutes; c__Bacilli; o__Bacillales; f__Bacillaceae; g__Bacillus	P1-bulk
Otu5531	0.197422	-1.13396	NA	d__Bacteria; p__Firmicutes; c__Bacilli; o__Bacillales; f__Bacillaceae; g__Bacillus	P1-bulk
Otu11941	0.185956	-1.13016	NA	d__Bacteria; p__Acidobacteriota; c__Blastocatellia; o__Pyrinomonadales; f__Pyrinomonadaceae; g__RB41	P1-bulk
Otu19976	0.185056	-1.12865	NA	d__Bacteria; p__Myxococcota; c__Polyangia; o__Polyangiales; f__Polyangiaceae; g__Pajaroellobacter	P1-bulk
Otu3538	0.260699	-1.12746	NA	d__Bacteria; p__Actinobacteriota; c__Actinobacteria; o__Streptosporangiales; f__Streptosporangiaceae; g__Nonomuraea	P1-bulk
Otu2012	2.5823	-1.12652	0.0195976	d__Bacteria; p__Proteobacteria; c__Alphaproteobacteria; o__Rhizobiales; f__Beijerinckiaceae; g__Microvirga	P1-bulk
Otu10100	0.273624	-1.12467	NA	d__Bacteria; p__Gemmatimonadota; c__Gemmatimonadetes; o__Gemmatimonadales; f__Gemmatimonadaceae; g__Roseisolibacter; s__uncultured_bacterium	P1-bulk
Otu17558	0.443615	-1.12108	NA	d__Bacteria; p__Actinobacteriota; c__Actinobacteria	P1-bulk
Otu2	294.007	-1.11705	9.91e-20	d__Bacteria; p__Actinobacteriota; c__Actinobacteria; o__Micrococcales; f__Micrococcaceae; g__Pseudarthrobacter	P1-bulk
Otu3139	1.61403	-1.1154	0.0995291	d__Bacteria; p__Actinobacteriota; c__Actinobacteria; o__Propionibacteriales; f__Nocardioidaceae; g__Nocardioides	P1-bulk
Otu20813	0.177865	-1.10967	NA	d__Bacteria; p__Actinobacteriota; c__Actinobacteria; o__Micrococcales; f__Micrococcaceae	P1-bulk
Otu1722	3.5686	-1.10763	0.0114596	d__Bacteria; p__Proteobacteria; c__Gammaproteobacteria; o__Xanthomonadales; f__Xanthomonadaceae; g__Arenimonas	P1-bulk
Otu21337	0.979598	-1.10457	0.224318	d__Bacteria; p__Verrucomicrobiota; c__Verrucomicrobiae; o__Pedosphaerales; f__Pedosphaeraceae; g__Pedosphaeraceae; s__uncultured_soil	P1-bulk
Otu3255	0.176106	-1.10299	NA	d__Bacteria; p__Firmicutes; c__Bacilli; o__Bacillales; f__Bacillaceae; g__Bacillus; s__Bacillus_thermolactis	P1-bulk
Otu9384	0.177312	-1.10105	NA	d__Bacteria; p__Proteobacteria; c__Gammaproteobacteria; o__Burkholderiales; f__Comamonadaceae	P1-bulk
Otu16681	5.65132	-1.10096	0.000319	d__Bacteria	P1-bulk
Otu8220	0.175419	-1.09941	NA	d__Bacteria; p__Chloroflexi; c__JG30-KF-CM66; o__JG30-KF-CM66; f__JG30-KF-CM66; g__JG30-KF-CM66	P1-bulk
Otu6063	0.178296	-1.0961	NA	d__Bacteria; p__Bacteroidota; c__Bacteroidia; o__Cytophagales; f__Hymenobacteraceae; g__Adhaeribacter; s__Adhaeribacter_sp.	P1-bulk
Otu2673	0.174534	-1.09494	NA	d__Bacteria; p__Proteobacteria; c__Alphaproteobacteria; o__Elsterales; f__uncultured; g__uncultured; s__uncultured_bacterium	P1-bulk
Otu8762	0.172867	-1.09346	NA	d__Bacteria; p__Actinobacteriota; c__Actinobacteria; o__Streptosporangiales; f__Thermomonosporaceae; g__Actinomadura	P1-bulk
Otu13571	0.180188	-1.09209	NA	d__Bacteria; p__Actinobacteriota; c__Actinobacteria; o__Propionibacteriales; f__Propionibacteriaceae	P1-bulk
Otu4607	9.99425	-1.08798	9.69e-05	d__Bacteria; p__Actinobacteriota; c__Actinobacteria; o__Micrococcales; f__Micrococcaceae	P1-bulk
Otu1151	0.171957	-1.08796	NA	d__Bacteria; p__Actinobacteriota; c__Actinobacteria; o__Micrococcales; f__Micrococcaceae; g__Arthrobacter; s__Arthrobacter_globiformis	P1-bulk
Otu3048	0.331647	-1.08751	NA	d__Bacteria; p__Firmicutes; c__Bacilli; o__Bacillales; f__Bacillaceae; g__Bacillus	P1-bulk
Otu18568	0.174063	-1.08723	NA	d__Bacteria; p__Proteobacteria; c__Gammaproteobacteria; o__Xanthomonadales; f__Xanthomonadaceae; g__Arenimonas	P1-bulk
Otu383	0.124022	-1.086	NA	d__Bacteria; p__Actinobacteriota; c__Actinobacteria; o__Micrococcales; f__Microbacteriaceae	P1-bulk
Otu7622	0.169974	-1.08595	NA	d__Bacteria; p__Chloroflexi; c__Ktedonobacteria; o__Ktedonobacterales; f__JG30-KF-AS9; g__JG30-KF-AS9; s__uncultured_bacterium	P1-bulk
Otu1818	2.16417	-1.08569	0.0461286	d__Bacteria; p__Actinobacteriota; c__Actinobacteria; o__Micrococcales; f__Micrococcaceae; g__Arthrobacter	P1-bulk
Otu21794	0.339418	-1.084	NA	d__Bacteria; p__Firmicutes; c__Bacilli; o__Bacillales; f__Bacillaceae; g__Bacillus	P1-bulk
Otu10344	0.170614	-1.08356	NA	d__Bacteria; p__Myxococcota; c__Polyangia; o__Polyangiales; f__Phaselicystidaceae; g__Phaselicystis; s__Phaselicystis_flava	P1-bulk
Otu11176	0.172743	-1.08258	NA	d__Bacteria; p__Proteobacteria; c__Alphaproteobacteria; o__Rhizobiales; f__Beijerinckiaceae	P1-bulk
Otu1360	0.43161	-1.08123	NA	d__Bacteria; p__Proteobacteria; c__Gammaproteobacteria; o__Burkholderiales; f__Oxalobacteraceae; g__Herbaspirillum	P1-bulk
Otu6161	0.167135	-1.07985	NA	d__Bacteria; p__Firmicutes; c__Bacilli; o__Bacillales; f__Bacillaceae	P1-bulk
Otu10219	0.168166	-1.07956	NA	d__Bacteria; p__Actinobacteriota; c__Actinobacteria; o__Micrococcales; f__Micrococcaceae	P1-bulk
Otu5922	0.341671	-1.07863	NA	d__Bacteria; p__Proteobacteria; c__Alphaproteobacteria; o__Acetobacterales; f__Acetobacteraceae; g__uncultured	P1-bulk
Otu3796	0.335062	-1.07446	NA	d__Bacteria; p__Actinobacteriota; c__Actinobacteria; o__Micrococcales; f__Bogoriellaceae; g__Georgenia; s__Georgenia_sp.	P1-bulk
Otu1454	0.991095	-1.07422	0.269926	d__Bacteria; p__Actinobacteriota; c__Actinobacteria; o__Streptomycetales; f__Streptomycetaceae; g__Streptomyces	P1-bulk
Otu15084	0.533953	-1.07376	NA	d__Bacteria; p__Proteobacteria; c__Gammaproteobacteria; o__Burkholderiales; f__Oxalobacteraceae	P1-bulk
Otu160	3.12326	-1.06979	0.0136945	d__Bacteria; p__Actinobacteriota; c__Actinobacteria; o__Micrococcales; f__Micrococcaceae; g__Arthrobacter; s__Arthrobacter_globiformis	P1-bulk
Otu3607	0.162823	-1.06844	NA	d__Bacteria; p__Gemmatimonadota; c__Gemmatimonadetes; o__Gemmatimonadales; f__Gemmatimonadaceae; g__Gemmatimonas; s__uncultured_Gemmatimonas	P1-bulk
Otu6011	0.0838677	-1.06799	NA	d__Bacteria; p__Proteobacteria; c__Alphaproteobacteria; o__Tistrellales; f__Geminicoccaceae; g__Candidatus_Alysiosphaera; s__uncultured_Alphaproteobacteria	P1-bulk
Otu8629	0.170868	-1.06791	NA	d__Bacteria; p__Acidobacteriota; c__Blastocatellia; o__Pyrinomonadales; f__Pyrinomonadaceae; g__RB41; s__uncultured_bacterium	P1-bulk
Otu3344	0.879477	-1.06707	0.282001	d__Bacteria; p__Proteobacteria; c__Alphaproteobacteria; o__Sphingomonadales; f__Sphingomonadaceae; g__Sphingomonas; s__Sphingomonas_astaxanthinifaciens	P1-bulk
Otu15649	0.498182	-1.06133	NA	d__Bacteria; p__Actinobacteriota; c__Actinobacteria; o__Micrococcales; f__Micrococcaceae	P1-bulk
Otu10681	0.338965	-1.061	NA	d__Bacteria; p__Firmicutes; c__Bacilli; o__Bacillales; f__Planococcaceae; g__Sporosarcina	P1-bulk
Otu1144	6.30259	-1.06059	0.000296937	d__Bacteria; p__Actinobacteriota; c__Actinobacteria; o__Micrococcales	P1-bulk
Otu188	0.690839	-1.06008	0.291751	d__Bacteria; p__Actinobacteriota; c__Actinobacteria; o__Micrococcales; f__Intrasporangiaceae; g__Phycicoccus	P1-bulk
Otu21675	1.89819	-1.05518	0.118213	d__Bacteria; p__Actinobacteriota; c__Actinobacteria; o__Micrococcales	P1-bulk
Otu21264	0.335095	-1.05488	NA	d__Bacteria; p__Firmicutes; c__Bacilli; o__Bacillales; f__Bacillaceae; g__Bacillus	P1-bulk
Otu3615	0.0807086	-1.0547	NA	d__Bacteria; p__Proteobacteria; c__Gammaproteobacteria; o__Burkholderiales; f__Comamonadaceae; g__uncultured	P1-bulk
Otu1827	21.3419	-1.05434	8.29e-09	d__Bacteria; p__Actinobacteriota; c__Actinobacteria; o__Micrococcales	P1-bulk
Otu19789	0.500682	-1.05244	NA	d__Bacteria; p__Chloroflexi; c__Chloroflexia; o__Thermomicrobiales; f__Thermomicrobiaceae; g__Nitrolancea; s__uncultured_Chloroflexi	P1-bulk
Otu3971	0.329719	-1.0518	NA	d__Bacteria; p__Actinobacteriota; c__Actinobacteria; o__Streptomycetales; f__Streptomycetaceae; g__Streptomyces	P1-bulk
Otu2856	2.05433	-1.05142	0.0603117	d__Bacteria; p__Actinobacteriota; c__Actinobacteria; o__Micrococcales; f__Micrococcaceae	P1-bulk
Otu19717	0.0796909	-1.05022	NA	d__Bacteria; p__Firmicutes; c__Bacilli; o__Bacillales; f__Bacillaceae; g__Bacillus	P1-bulk
Otu4461	0.0796909	-1.05022	NA	d__Bacteria; p__Deinococcota; c__Deinococci; o__Deinococcales; f__Deinococcaceae; g__Deinococcus; s__Deinococcus_roseus	P1-bulk
Otu17664	0.0794211	-1.04901	NA	d__Bacteria; p__Planctomycetota; c__Phycisphaerae; o__Tepidisphaerales; f__WD2101_soil_group; g__WD2101_soil_group; s__uncultured_planctomycete	P1-bulk
Otu19497	2.3059	-1.04842	0.0425062	d__Bacteria; p__Actinobacteriota; c__Actinobacteria; o__Micrococcales	P1-bulk
Otu12143	0.078532	-1.04604	NA	d__Bacteria; p__Firmicutes; c__Bacilli; o__Bacillales; f__Bacillaceae; g__Bacillus	P1-bulk
Otu12760	0.078532	-1.04604	NA	d__Bacteria; p__Proteobacteria; c__Alphaproteobacteria; o__Rhizobiales	P1-bulk
Otu2019	0.0786968	-1.04574	NA	d__Bacteria; p__Actinobacteriota; c__Thermoleophilia; o__Gaiellales; f__Gaiellaceae; g__Gaiella; s__uncultured_actinobacterium	P1-bulk
Otu9543	0.0786968	-1.04574	NA	d__Bacteria; p__Actinobacteriota; c__Acidimicrobiia; o__uncultured; f__uncultured; g__uncultured	P1-bulk
Otu3699	0.259022	-1.04551	NA	d__Bacteria; p__Actinobacteriota; c__Actinobacteria	P1-bulk
Otu4365	0.324369	-1.04446	NA	d__Bacteria; p__Chloroflexi; c__TK10; o__TK10; f__TK10; g__TK10; s__metagenome	P1-bulk
Otu16562	0.0782199	-1.04355	NA	d__Bacteria; p__Acidobacteriota; c__Subgroup_5; o__Subgroup_5; f__Subgroup_5; g__Subgroup_5; s__uncultured_Acidobacteria	P1-bulk
Otu362	0.0782199	-1.04355	NA	d__Bacteria; p__Actinobacteriota; c__Thermoleophilia; o__Solirubrobacterales; f__Solirubrobacteraceae; g__Solirubrobacter; s__metagenome	P1-bulk
Otu6062	0.0782199	-1.04355	NA	d__Bacteria; p__Firmicutes; c__Bacilli; o__Paenibacillales; f__Paenibacillaceae; g__Paenibacillus	P1-bulk
Otu9943	0.0776444	-1.04188	NA	d__Bacteria; p__Firmicutes; c__Bacilli; o__Paenibacillales; f__Paenibacillaceae; g__Paenibacillus	P1-bulk
Otu13381	0.0773227	-1.04042	NA	d__Bacteria; p__Planctomycetota; c__Planctomycetes; o__Pirellulales; f__Pirellulaceae; g__Pirellula; s__uncultured_Pasteuria	P1-bulk
Otu13365	0.342677	-1.03966	NA	d__Bacteria; p__Planctomycetota; c__Planctomycetes; o__Isosphaerales; f__Isosphaeraceae; g__uncultured	P1-bulk
Otu8470	0.0770529	-1.03919	NA	d__Bacteria; p__Firmicutes; c__Bacilli; o__Paenibacillales; f__Paenibacillaceae; g__Paenibacillus	P1-bulk
Otu11120	2.38593	-1.03828	0.0450893	d__Bacteria; p__Actinobacteriota; c__Actinobacteria; o__Frankiales; f__uncultured; g__uncultured; s__uncultured_Pseudonocardiaceae	P1-bulk
Otu117	0.649818	-1.03739	0.292132	d__Bacteria; p__Actinobacteriota; c__Actinobacteria; o__Pseudonocardiales; f__Pseudonocardiaceae; g__Pseudonocardia; s__uncultured_bacterium	P1-bulk
Otu6051	0.242778	-1.0373	NA	d__Bacteria; p__Proteobacteria; c__Alphaproteobacteria; o__Rhizobiales; f__uncultured; g__uncultured	P1-bulk
Otu11350	0.237727	-1.03718	NA	d__Bacteria; p__Actinobacteriota; c__Actinobacteria; o__Propionibacteriales; f__Nocardioidaceae; g__Nocardioides; s__uncultured_organism	P1-bulk
Otu1768	0.329967	-1.03709	NA	d__Bacteria; p__Proteobacteria; c__Alphaproteobacteria; o__Azospirillales; f__Azospirillaceae; g__Skermanella	P1-bulk
Otu12137	0.0764623	-1.03681	NA	d__Bacteria; p__Proteobacteria; c__Gammaproteobacteria; o__Burkholderiales; f__Oxalobacteraceae; g__Massilia	P1-bulk
Otu13747	0.0764623	-1.03681	NA	d__Bacteria; p__Actinobacteriota; c__Thermoleophilia; o__Gaiellales; f__uncultured; g__uncultured; s__uncultured_Solirubrobacter	P1-bulk
Otu21622	0.0764623	-1.03681	NA	d__Bacteria; p__Actinobacteriota; c__Actinobacteria; o__Frankiales; f__Nakamurellaceae; g__Nakamurella	P1-bulk
Otu6766	0.0763286	-1.03585	NA	d__Bacteria; p__Gemmatimonadota; c__Longimicrobia; o__Longimicrobiales; f__Longimicrobiaceae; g__Longimicrobiaceae; s__uncultured_soil	P1-bulk
Otu6826	0.0763286	-1.03585	NA	d__Bacteria; p__Actinobacteriota; c__Actinobacteria; o__Micrococcales; f__Intrasporangiaceae	P1-bulk
Otu4720	0.0761406	-1.03534	NA	d__Bacteria; p__Proteobacteria; c__Alphaproteobacteria; o__Rhizobiales; f__Beijerinckiaceae; g__alphaI_cluster	P1-bulk
Otu5650	0.0761406	-1.03534	NA	d__Bacteria; p__Chloroflexi; c__TK10; o__TK10; f__TK10; g__TK10; s__uncultured_bacterium	P1-bulk
Otu17797	0.0758708	-1.0341	NA	d__Bacteria; p__Proteobacteria; c__Alphaproteobacteria; o__Acetobacterales; f__Acetobacteraceae	P1-bulk
Otu21005	0.0758708	-1.0341	NA	d__Bacteria; p__Proteobacteria; c__Gammaproteobacteria; o__Burkholderiales; f__Oxalobacteraceae; g__Massilia	P1-bulk
Otu4634	0.0758708	-1.0341	NA	d__Bacteria; p__Proteobacteria; c__Gammaproteobacteria; o__Burkholderiales; f__Comamonadaceae	P1-bulk
Otu14795	0.0761456	-1.03375	NA	d__Bacteria; p__Chloroflexi; c__Ktedonobacteria; o__C0119; f__C0119; g__C0119	P1-bulk
Otu374	0.0761456	-1.03375	NA	d__Bacteria; p__Proteobacteria; c__Gammaproteobacteria; o__Burkholderiales; f__Oxalobacteraceae; g__Noviherbaspirillum	P1-bulk
Otu4818	0.0758517	-1.03362	NA	d__Bacteria; p__Actinobacteriota; c__Actinobacteria; o__Propionibacteriales; f__Nocardioidaceae; g__Aeromicrobium; s__uncultured_bacterium	P1-bulk
Otu17398	0.846058	-1.03293	0.244962	d__Bacteria; p__Firmicutes; c__Bacilli; o__Bacillales; f__Bacillaceae; g__Bacillus	P1-bulk
Otu20858	0.075373	-1.03211	NA	d__Bacteria; p__Proteobacteria; c__Alphaproteobacteria; o__Rhizobiales; f__Beijerinckiaceae; g__uncultured	P1-bulk
Otu3688	0.075373	-1.03211	NA	d__Bacteria; p__Gemmatimonadota; c__Gemmatimonadetes; o__Gemmatimonadales; f__Gemmatimonadaceae; g__Gemmatimonas	P1-bulk
Otu10295	0.233423	-1.03148	NA	d__Bacteria; p__Chloroflexi; c__Anaerolineae; o__Ardenticatenales; f__Ardenticatenaceae; g__uncultured; s__uncultured_bacterium	P1-bulk
Otu14293	0.233481	-1.03084	NA	d__Bacteria; p__Actinobacteriota; c__Actinobacteria; o__Frankiales; f__Acidothermaceae; g__Acidothermus; s__uncultured_bacterium	P1-bulk
Otu1186	0.0751465	-1.03072	NA	d__Bacteria; p__Actinobacteriota; c__Thermoleophilia; o__Solirubrobacterales; f__Solirubrobacteraceae; g__Conexibacter	P1-bulk
Otu1201	0.0751465	-1.03072	NA	d__Bacteria; p__Proteobacteria; c__Alphaproteobacteria; o__Micropepsales; f__Micropepsaceae; g__uncultured	P1-bulk
Otu12754	0.0751465	-1.03072	NA	d__Bacteria; p__Proteobacteria; c__Alphaproteobacteria; o__Acetobacterales; f__Acetobacteraceae; g__Rhodopila; s__Rhodopila_globiformis	P1-bulk
Otu21922	0.0751465	-1.03072	NA	d__Bacteria; p__Actinobacteriota; c__Actinobacteria	P1-bulk
Otu18361	0.0752087	-1.03057	NA	d__Bacteria; p__Myxococcota; c__Polyangia; o__Polyangiales; f__Polyangiaceae	P1-bulk
Otu3475	0.0752087	-1.03057	NA	d__Bacteria; p__Proteobacteria; c__Alphaproteobacteria; o__Acetobacterales; f__Acetobacteraceae; g__uncultured; s__uncultured_Paracraurococcus	P1-bulk
Otu2759	0.0750831	-1.03042	NA	d__Bacteria; p__Actinobacteriota; c__Actinobacteria; o__Propionibacteriales; f__Propionibacteriaceae; g__Microlunatus	P1-bulk
Otu379	0.0750831	-1.03042	NA	d__Bacteria; p__Actinobacteriota; c__Actinobacteria; o__Micrococcales; f__Microbacteriaceae; g__Clavibacter	P1-bulk
Otu6998	0.0750831	-1.03042	NA	d__Bacteria; p__Bdellovibrionota; c__Oligoflexia; o__0319-6G20; f__0319-6G20; g__0319-6G20; s__uncultured_delta	P1-bulk
Otu16969	1.68615	-1.02862	0.0852074	d__Bacteria; p__Proteobacteria; c__Alphaproteobacteria; o__Rhizobiales	P1-bulk
Otu2109	0.0746696	-1.02846	NA	d__Bacteria; p__Proteobacteria; c__Alphaproteobacteria; o__Sphingomonadales; f__Sphingomonadaceae; g__Sphingomonas	P1-bulk
Otu5594	0.0746696	-1.02846	NA	d__Bacteria; p__Chloroflexi; c__TK10; o__TK10; f__TK10; g__TK10; s__uncultured_bacterium	P1-bulk
Otu7655	0.107946	-1.02804	NA	d__Bacteria; p__Bdellovibrionota; c__Bdellovibrionia; o__Bdellovibrionales; f__Bdellovibrionaceae; g__Bdellovibrio	P1-bulk
Otu20579	0.0745866	-1.02757	NA	d__Bacteria; p__Actinobacteriota; c__Actinobacteria; o__Frankiales; f__Geodermatophilaceae; g__Geodermatophilus	P1-bulk
Otu3962	0.0745866	-1.02757	NA	d__Bacteria; p__Actinobacteriota; c__Actinobacteria; o__Kineosporiales; f__Kineosporiaceae; g__Quadrisphaera; s__uncultured_bacterium	P1-bulk
Otu6653	0.0743553	-1.02742	NA	d__Bacteria; p__Actinobacteriota; c__Actinobacteria; o__Micrococcales	P1-bulk
Otu11993	0.0748375	-1.02731	NA	d__Bacteria; p__Chloroflexi; c__Chloroflexia; o__Kallotenuales; f__AKIW781; g__AKIW781; s__uncultured_bacterium	P1-bulk
Otu12501	0.0740855	-1.02615	NA	d__Bacteria; p__Planctomycetota; c__Planctomycetes; o__Isosphaerales; f__Isosphaeraceae; g__Tundrisphaera; s__uncultured_planctomycete	P1-bulk
Otu14857	0.0740855	-1.02615	NA	d__Bacteria; p__Gemmatimonadota; c__Longimicrobia; o__Longimicrobiales; f__Longimicrobiaceae; g__Longimicrobiaceae	P1-bulk
Otu16892	0.0740855	-1.02615	NA	d__Bacteria; p__Acidobacteriota; c__Thermoanaerobaculia; o__Thermoanaerobaculales; f__Thermoanaerobaculaceae; g__Subgroup_10	P1-bulk
Otu9678	0.0740855	-1.02615	NA	d__Bacteria; p__Proteobacteria; c__Alphaproteobacteria; o__Caulobacterales; f__Caulobacteraceae; g__Phenylobacterium	P1-bulk
Otu14536	0.0740267	-1.02538	NA	d__Bacteria; p__Actinobacteriota; c__Actinobacteria; o__Micromonosporales; f__Micromonosporaceae; g__Actinoplanes	P1-bulk
Otu18148	0.0740267	-1.02538	NA	d__Bacteria; p__Myxococcota; c__Myxococcia; o__Myxococcales; f__Myxococcaceae; g__P3OB-42; s__uncultured_Archangiaceae	P1-bulk
Otu2968	0.0740267	-1.02538	NA	d__Bacteria; p__Proteobacteria; c__Gammaproteobacteria; o__Burkholderiales; f__SC-I-84; g__SC-I-84	P1-bulk
Otu615	0.0740267	-1.02538	NA	d__Bacteria; p__Actinobacteriota; c__Actinobacteria; o__Frankiales; f__Frankiaceae; g__Jatrophihabitans; s__Frankiales_bacterium	P1-bulk
Otu10660	0.0737773	-1.02361	NA	d__Bacteria; p__Proteobacteria; c__Alphaproteobacteria; o__Acetobacterales; f__Acetobacteraceae	P1-bulk
Otu11892	0.0737773	-1.02361	NA	d__Bacteria; p__Planctomycetota; c__Planctomycetes; o__Pirellulales; f__Pirellulaceae; g__Rhodopirellula	P1-bulk
Otu5643	0.0737773	-1.02361	NA	d__Bacteria; p__Actinobacteriota; c__Thermoleophilia; o__Solirubrobacterales; f__67-14; g__67-14	P1-bulk
Otu12920	3.85025	-1.02293	0.0115837	d__Bacteria; p__Firmicutes; c__Bacilli; o__Bacillales; f__Bacillaceae; g__Bacillus	P1-bulk
Otu1590	1.24869	-1.02293	0.161161	d__Bacteria; p__Actinobacteriota; c__Actinobacteria; o__Micrococcales	P1-bulk
Otu14527	0.0733612	-1.02272	NA	d__Bacteria; p__Bdellovibrionota; c__Oligoflexia; o__Oligoflexales; f__uncultured; g__uncultured	P1-bulk
Otu19963	0.0733612	-1.02272	NA	d__Bacteria; p__Planctomycetota; c__Phycisphaerae; o__Tepidisphaerales; f__WD2101_soil_group; g__WD2101_soil_group	P1-bulk
Otu13006	0.0729816	-1.0211	NA	d__Bacteria; p__Chloroflexi; c__Chloroflexia; o__Chloroflexales; f__Roseiflexaceae; g__uncultured	P1-bulk
Otu14713	0.0729816	-1.0211	NA	d__Bacteria; p__Firmicutes; c__Clostridia; o__Lachnospirales; f__Lachnospiraceae	P1-bulk
Otu7811	0.0729816	-1.0211	NA	d__Bacteria; p__Acidobacteriota; c__Vicinamibacteria; o__Vicinamibacterales; f__uncultured; g__uncultured	P1-bulk
Otu12183	2.70172	-1.02083	0.0366433	d__Bacteria; p__Actinobacteriota; c__Actinobacteria; o__Micrococcales	P1-bulk
Otu15108	0.0728843	-1.02042	NA	d__Bacteria; p__Firmicutes; c__Bacilli; o__Paenibacillales; f__Paenibacillaceae; g__Paenibacillus; s__uncultured_Paenibacillaceae	P1-bulk
Otu2164	0.0728843	-1.02042	NA	d__Bacteria; p__Actinobacteriota; c__Actinobacteria; o__Propionibacteriales; f__Nocardioidaceae; g__Marmoricola	P1-bulk
Otu5863	0.0728843	-1.02042	NA	d__Bacteria; p__Proteobacteria; c__Gammaproteobacteria; o__Burkholderiales; f__Oxalobacteraceae; g__Massilia	P1-bulk
Otu10930	0.0727118	-1.01982	NA	d__Bacteria; p__Firmicutes; c__Clostridia; o__Clostridiales; f__Clostridiaceae; g__Clostridium_sensu_stricto_7	P1-bulk
Otu11610	0.0727118	-1.01982	NA	d__Bacteria; p__Proteobacteria; c__Alphaproteobacteria; o__Elsterales; f__uncultured; g__uncultured	P1-bulk
Otu655	1.07077	-1.01965	0.352988	d__Bacteria; p__Actinobacteriota; c__Actinobacteria; o__Frankiales; f__Cryptosporangiaceae; g__Cryptosporangium	P1-bulk
Otu14327	0.407956	-1.01949	NA	d__Bacteria; p__Actinobacteriota; c__Actinobacteria; o__Micrococcales; f__Micrococcaceae	P1-bulk
Otu1044	0.231334	-1.01897	NA	d__Bacteria; p__Actinobacteriota; c__Actinobacteria; o__Micromonosporales; f__Micromonosporaceae; g__Actinoplanes; s__uncultured_bacterium	P1-bulk
Otu12731	0.0725953	-1.01835	NA	d__Bacteria; p__Actinobacteriota; c__Actinobacteria; o__Euzebyales; f__Euzebyaceae; g__uncultured; s__uncultured_bacterium	P1-bulk
Otu2555	0.0725953	-1.01835	NA	d__Bacteria; p__Proteobacteria; c__Alphaproteobacteria; o__Acetobacterales; f__Acetobacteraceae; g__Roseomonas	P1-bulk
Otu1434	0.40362	-1.01826	NA	d__Bacteria; p__Actinobacteriota; c__Actinobacteria; o__Propionibacteriales; f__Nocardioidaceae; g__Nocardioides	P1-bulk
Otu310	0.398861	-1.0179	NA	d__Bacteria; p__Proteobacteria; c__Alphaproteobacteria; o__Rhizobiales; f__Xanthobacteraceae	P1-bulk
Otu16014	0.0722856	-1.01782	NA	d__Bacteria; p__Actinobacteriota; c__Actinobacteria; o__Micrococcales; f__Micrococcaceae	P1-bulk
Otu11844	0.0722413	-1.01729	NA	d__Bacteria; p__Myxococcota; c__Polyangia; o__Polyangiales; f__Polyangiaceae; g__Sorangium	P1-bulk
Otu13606	0.0722413	-1.01729	NA	d__Bacteria; p__Proteobacteria; c__Alphaproteobacteria; o__Rhizobiales	P1-bulk
Otu6191	0.0722413	-1.01729	NA	d__Bacteria; p__Proteobacteria; c__Gammaproteobacteria; o__Enterobacterales; f__Erwiniaceae	P1-bulk
Otu9418	0.0722413	-1.01729	NA	d__Bacteria; p__Firmicutes; c__Bacilli; o__Bacillales; f__Bacillaceae; g__Bacillus	P1-bulk
Otu10908	0.0720158	-1.01653	NA	d__Bacteria; p__Actinobacteriota; c__Acidimicrobiia; o__IMCC26256; f__IMCC26256; g__IMCC26256; s__uncultured_bacterium	P1-bulk
Otu1273	0.0719875	-1.01634	NA	d__Bacteria; p__Chloroflexi; c__Chloroflexia; o__Chloroflexales; f__Roseiflexaceae; g__uncultured	P1-bulk
Otu20532	0.0719875	-1.01634	NA	d__Bacteria; p__Proteobacteria; c__Alphaproteobacteria; o__Acetobacterales; f__Acetobacteraceae; g__Acidiphilium	P1-bulk
Otu1613	0.0719241	-1.01603	NA	d__Bacteria; p__Actinobacteriota; c__Actinobacteria; o__Micrococcales; f__Microbacteriaceae; g__Microbacterium	P1-bulk
Otu5206	0.0719241	-1.01603	NA	d__Bacteria; p__Chloroflexi; c__Chloroflexia; o__Chloroflexales; f__Roseiflexaceae; g__Kouleothrix; s__uncultured_bacterium	P1-bulk
Otu17164	0.104773	-1.01546	NA	d__Bacteria; p__Actinobacteriota; c__Actinobacteria	P1-bulk
Otu1047	7.47282	-1.01509	0.000350849	d__Bacteria; p__Proteobacteria; c__Gammaproteobacteria; o__Xanthomonadales; f__Xanthomonadaceae; g__Arenimonas	P1-bulk
Otu11484	0.0716941	-1.015	NA	d__Bacteria; p__Verrucomicrobiota; c__Chlamydiae; o__Chlamydiales; f__Parachlamydiaceae; g__Neochlamydia; s__metagenome	P1-bulk
Otu12019	0.0716941	-1.015	NA	d__Bacteria; p__Chloroflexi; c__Chloroflexia; o__Chloroflexales; f__Chloroflexaceae; g__FFCH7168; s__uncultured_bacterium	P1-bulk
Otu18329	0.0716941	-1.015	NA	d__Bacteria; p__Actinobacteriota; c__Actinobacteria	P1-bulk
Otu15911	0.0716192	-1.01421	NA	d__Bacteria; p__Chloroflexi; c__TK10; o__TK10; f__TK10; g__TK10; s__uncultured_bacterium	P1-bulk
Otu4198	0.0715106	-1.01402	NA	d__Bacteria; p__Gemmatimonadota; c__Gemmatimonadetes; o__Gemmatimonadales; f__Gemmatimonadaceae; g__uncultured	P1-bulk
Otu5981	0.0715106	-1.01402	NA	d__Bacteria; p__Acidobacteriota; c__Acidobacteriae; o__Solibacterales; f__Solibacteraceae; g__Candidatus_Solibacter	P1-bulk
Otu13014	0.247926	-1.01392	NA	d__Bacteria; p__Firmicutes; c__Bacilli; o__Bacillales	P1-bulk
Otu12678	0.0712281	-1.01272	NA	d__Bacteria; p__Planctomycetota; c__Planctomycetes; o__Pirellulales; f__Pirellulaceae; g__Pirellula; s__uncultured_bacterium	P1-bulk
Otu7733	0.0712281	-1.01272	NA	d__Bacteria; p__Actinobacteriota; c__Actinobacteria; o__Streptomycetales; f__Streptomycetaceae; g__Streptomycetaceae; s__Streptacidiphilus_sp.	P1-bulk
Otu8327	0.0712281	-1.01272	NA	d__Bacteria; p__Actinobacteriota; c__Thermoleophilia; o__Solirubrobacterales; f__67-14; g__67-14; s__uncultured_actinobacterium	P1-bulk
Otu19347	0.225124	-1.01221	NA	d__Bacteria; p__Chloroflexi; c__Chloroflexia; o__Chloroflexales; f__Roseiflexaceae; g__uncultured	P1-bulk
Otu13003	1.23896	-1.01195	0.185951	d__Bacteria; p__Actinobacteriota; c__Actinobacteria; o__Propionibacteriales; f__Nocardioidaceae; g__Marmoricola	P1-bulk
Otu20270	0.0712872	-1.0117	NA	d__Bacteria; p__Actinobacteriota; c__Actinobacteria; o__Micrococcales; f__Intrasporangiaceae; g__Terrabacter	P1-bulk
Otu14042	0.403928	-1.01167	NA	d__Bacteria; p__Actinobacteriota; c__Actinobacteria; o__Streptomycetales; f__Streptomycetaceae; g__E1B-B3-114; s__uncultured_actinobacterium	P1-bulk
Otu19315	0.0709698	-1.01148	NA	d__Bacteria; p__Planctomycetota; c__Planctomycetes; o__Pirellulales; f__Pirellulaceae; g__Pirellula	P1-bulk
Otu4001	0.0708676	-1.01084	NA	d__Bacteria; p__Proteobacteria; c__Alphaproteobacteria; o__Azospirillales; f__Azospirillaceae; g__Skermanella; s__uncultured_bacterium	P1-bulk
Otu16762	0.0708146	-1.01069	NA	d__Bacteria; p__Bdellovibrionota; c__Oligoflexia; o__0319-6G20; f__0319-6G20; g__0319-6G20	P1-bulk
Otu1742	0.0708146	-1.01069	NA	d__Bacteria; p__Proteobacteria; c__Alphaproteobacteria; o__Rhizobiales; f__Beijerinckiaceae; g__Bosea	P1-bulk
Otu6036	0.0708146	-1.01069	NA	d__Bacteria; p__Proteobacteria; c__Alphaproteobacteria; o__Rhizobiales; f__Hyphomicrobiaceae; g__Hyphomicrobium; s__Hyphomicrobium_denitrificans	P1-bulk
Otu6685	0.0708146	-1.01069	NA	d__Bacteria; p__Proteobacteria; c__Alphaproteobacteria; o__Elsterales; f__uncultured; g__uncultured; s__uncultured_Alphaproteobacteria	P1-bulk
Otu1542	0.0708099	-1.01014	NA	d__Bacteria; p__Firmicutes; c__Bacilli; o__Bacillales; f__Sporolactobacillaceae	P1-bulk
Otu5537	0.0708099	-1.01014	NA	d__Bacteria; p__Acidobacteriota; c__Acidobacteriae; o__Solibacterales; f__Solibacteraceae; g__Candidatus_Solibacter	P1-bulk
Otu6346	0.0708099	-1.01014	NA	d__Bacteria; p__Proteobacteria; c__Alphaproteobacteria; o__Rhizobiales; f__Xanthobacteraceae	P1-bulk
Otu13918	0.0706366	-1.00986	NA	d__Bacteria; p__Acidobacteriota; c__Holophagae; o__Subgroup_7; f__Subgroup_7; g__Subgroup_7	P1-bulk
Otu20800	0.0706366	-1.00986	NA	d__Bacteria; p__Chloroflexi; c__Chloroflexia; o__Chloroflexales; f__Roseiflexaceae; g__uncultured; s__uncultured_bacterium	P1-bulk
Otu15294	0.661765	-1.00985	0.345387	d__Bacteria; p__Actinobacteriota; c__Actinobacteria; o__Micrococcales; f__Micrococcaceae	P1-bulk
Otu9761	0.240133	-1.00974	NA	d__Bacteria; p__Actinobacteriota; c__Actinobacteria	P1-bulk
Otu1204	0.0704929	-1.00913	NA	d__Bacteria; p__Proteobacteria; c__Gammaproteobacteria; o__Burkholderiales; f__Oxalobacteraceae; g__Noviherbaspirillum; s__Noviherbaspirillum_malthae	P1-bulk
Otu21869	0.0704929	-1.00913	NA	d__Bacteria; p__Actinobacteriota; c__Actinobacteria; o__Micrococcales; f__Micrococcaceae	P1-bulk
Otu997	0.0704929	-1.00913	NA	d__Bacteria; p__Firmicutes; c__Bacilli; o__Bacillales; f__Bacillaceae; g__Bacillus	P1-bulk
Otu4003	0.0702231	-1.00782	NA	d__Bacteria; p__Proteobacteria; c__Gammaproteobacteria; o__Burkholderiales; f__Oxalobacteraceae; g__Noviherbaspirillum; s__Herbaspirillum_sp.	P1-bulk
Otu11741	0.0702455	-1.00772	NA	d__Bacteria; p__Actinobacteriota; c__Actinobacteria; o__Micromonosporales; f__Micromonosporaceae; g__Planosporangium; s__uncultured_bacterium	P1-bulk
Otu5585	0.0702455	-1.00772	NA	d__Bacteria; p__Proteobacteria; c__Gammaproteobacteria; o__Burkholderiales; f__Comamonadaceae; g__Rhizobacter; s__uncultured_bacterium	P1-bulk
Otu8652	0.0702455	-1.00772	NA	d__Bacteria; p__Chloroflexi; c__Gitt-GS-136; o__Gitt-GS-136; f__Gitt-GS-136; g__Gitt-GS-136	P1-bulk
Otu10339	0.0701716	-1.00749	NA	d__Bacteria; p__Proteobacteria; c__Gammaproteobacteria; o__Burkholderiales; f__Oxalobacteraceae; g__Massilia; s__Massilia_sp.	P1-bulk
Otu12181	0.0699122	-1.00631	NA	d__Bacteria; p__Firmicutes; c__Bacilli; o__Bacillales; f__Bacillaceae; g__Bacillus	P1-bulk
Otu3772	0.0699122	-1.00631	NA	d__Bacteria; p__Proteobacteria; c__Alphaproteobacteria; o__Rhizobiales; f__uncultured; g__uncultured; s__uncultured_bacterium	P1-bulk
Otu4387	0.241506	-1.00505	NA	d__Bacteria; p__Myxococcota; c__Polyangia; o__Haliangiales; f__Haliangiaceae; g__Haliangium; s__uncultured_Nannocystineae	P1-bulk
Otu17006	0.0695495	-1.00435	NA	d__Bacteria; p__Firmicutes; c__Bacilli; o__Paenibacillales; f__Paenibacillaceae; g__Paenibacillus	P1-bulk
Otu21653	0.0695495	-1.00435	NA	d__Bacteria; p__Actinobacteriota; c__Actinobacteria; o__Propionibacteriales; f__Nocardioidaceae	P1-bulk
Otu18311	0.0694988	-1.00425	NA	d__Bacteria; p__Firmicutes; c__Bacilli; o__Bacillales; f__Bacillaceae; g__Bacillus	P1-bulk
Otu21222	0.0694354	-1.00394	NA	d__Bacteria; p__Planctomycetota; c__Planctomycetes; o__Planctomycetales; f__uncultured; g__uncultured; s__uncultured_bacterium	P1-bulk
Otu887	0.0694363	-1.00359	NA	d__Bacteria; p__Actinobacteriota; c__Actinobacteria; o__Micrococcales; f__Micrococcaceae; g__Paeniglutamicibacter	P1-bulk
Otu14707	0.0695019	-1.00337	NA	d__Bacteria; p__Actinobacteriota; c__Acidimicrobiia; o__IMCC26256; f__IMCC26256; g__IMCC26256	P1-bulk
Otu22004	0.0695019	-1.00337	NA	d__Bacteria; p__Firmicutes; c__Bacilli; o__Bacillales; f__Bacillaceae; g__Bacillus	P1-bulk
Otu852	0.0695019	-1.00337	NA	d__Bacteria; p__Actinobacteriota; c__Actinobacteria; o__Micrococcales; f__Micrococcaceae; g__Arthrobacter	P1-bulk
Otu3706	0.0692278	-1.00277	NA	d__Bacteria; p__Actinobacteriota; c__Thermoleophilia; o__Solirubrobacterales; f__67-14; g__67-14	P1-bulk
Otu2282	0.068958	-1.00144	NA	d__Bacteria; p__Proteobacteria; c__Alphaproteobacteria; o__Rhizobiales; f__Xanthobacteraceae; g__Pseudolabrys; s__uncultured_bacterium	P1-bulk
Otu8132	0.068958	-1.00144	NA	d__Bacteria; p__Actinobacteriota; c__Acidimicrobiia; o__Microtrichales; f__Ilumatobacteraceae; g__CL500-29_marine_group; s__metagenome	P1-bulk
Otu14954	0.0688558	-1.00101	NA	d__Bacteria; p__Firmicutes; c__Bacilli; o__Paenibacillales; f__Paenibacillaceae; g__Paenibacillus	P1-bulk
Otu2736	0.0687924	-1.00069	NA	d__Bacteria; p__Myxococcota; c__Polyangia; o__Polyangiales; f__Polyangiaceae; g__uncultured; s__uncultured_delta	P1-bulk
Otu863	0.570797	-1.00055	0.345387	d__Bacteria; p__Actinobacteriota; c__Acidimicrobiia; o__Acidimicrobiales; f__Acidimicrobiaceae; g__uncultured; s__uncultured_bacterium	P1-bulk
Otu1653	0.0687402	-1.00019	NA	d__Bacteria; p__Actinobacteriota; c__Actinobacteria; o__Propionibacteriales; f__Nocardioidaceae; g__Nocardioides; s__uncultured_bacterium	P1-bulk
Otu4910	0.0687402	-1.00019	NA	d__Bacteria; p__Armatimonadota; c__Fimbriimonadia; o__Fimbriimonadales; f__Fimbriimonadaceae; g__Fimbriimonadaceae	P1-bulk
Otu159	0.329107	-0.99884	NA	d__Bacteria; p__Myxococcota; c__Polyangia; o__Polyangiales; f__BIrii41; g__BIrii41	P1-bulk
Otu1049	0.0683789	-0.998613	NA	d__Bacteria; p__Actinobacteriota; c__Thermoleophilia; o__Solirubrobacterales; f__67-14; g__67-14; s__metagenome	P1-bulk
Otu18487	0.0683789	-0.998613	NA	d__Bacteria; p__Bdellovibrionota; c__Oligoflexia; o__0319-6G20; f__0319-6G20; g__0319-6G20; s__uncultured_bacterium	P1-bulk
Otu2431	0.0683789	-0.998613	NA	d__Bacteria; p__Proteobacteria; c__Gammaproteobacteria; o__Burkholderiales; f__Alcaligenaceae	P1-bulk
Otu2807	0.0683789	-0.998613	NA	d__Bacteria; p__Proteobacteria; c__Alphaproteobacteria; o__Rhizobiales; f__Xanthobacteraceae; g__Rhodoplanes	P1-bulk
Otu4999	0.0684185	-0.998602	NA	d__Bacteria; p__Proteobacteria; c__Alphaproteobacteria; o__Rhodobacterales; f__Rhodobacteraceae; g__Amaricoccus; s__metagenome	P1-bulk
Otu732	0.0684185	-0.998602	NA	d__Bacteria; p__Firmicutes; c__Bacilli; o__Bacillales; f__Bacillaceae; g__Bacillus	P1-bulk
Otu925	0.57321	-0.998338	0.353282	d__Bacteria; p__Proteobacteria; c__Gammaproteobacteria; o__Burkholderiales; f__Comamonadaceae	P1-bulk
Otu7009	0.0682337	-0.997828	NA	d__Bacteria; p__Acidobacteriota; c__Acidobacteriae; o__Bryobacterales; f__Bryobacteraceae; g__Bryobacter	P1-bulk
Otu1048	0.0681703	-0.997508	NA	d__Bacteria; p__Actinobacteriota; c__Actinobacteria; o__Micrococcales; f__Intrasporangiaceae; g__Knoellia	P1-bulk
Otu1134	0.0681703	-0.997508	NA	d__Bacteria; p__Gemmatimonadota; c__Gemmatimonadetes; o__Gemmatimonadales; f__Gemmatimonadaceae; g__uncultured	P1-bulk
Otu20311	0.0681703	-0.997508	NA	d__Bacteria; p__Proteobacteria; c__Gammaproteobacteria; o__Burkholderiales	P1-bulk
Otu4474	0.0681703	-0.997508	NA	d__Bacteria; p__Proteobacteria; c__Alphaproteobacteria; o__Rhizobiales; f__Xanthobacteraceae; g__Afipia; s__Afipia_felis	P1-bulk
Otu5742	0.0681703	-0.997508	NA	d__Bacteria; p__Firmicutes; c__Bacilli; o__Bacillales; f__Planococcaceae; g__Lysinibacillus	P1-bulk
Otu12323	0.0681487	-0.997259	NA	d__Bacteria; p__Myxococcota; c__Polyangia; o__Polyangiales; f__Sandaracinaceae; g__uncultured; s__metagenome	P1-bulk
Otu16073	0.0681487	-0.997259	NA	d__Bacteria; p__Firmicutes; c__Bacilli; o__Paenibacillales; f__Paenibacillaceae; g__Paenibacillus	P1-bulk
Otu17452	0.0681487	-0.997259	NA	d__Bacteria; p__Actinobacteriota; c__Acidimicrobiia; o__Microtrichales	P1-bulk
Otu8306	0.0681487	-0.997259	NA	d__Bacteria; p__Gemmatimonadota; c__Gemmatimonadetes; o__Gemmatimonadales; f__Gemmatimonadaceae; g__Gemmatimonas	P1-bulk
Otu1604	0.0681282	-0.996735	NA	d__Bacteria; p__Gemmatimonadota; c__Gemmatimonadetes; o__Gemmatimonadales; f__Gemmatimonadaceae; g__Roseisolibacter; s__uncultured_bacterium	P1-bulk
Otu4056	0.236313	-0.996422	NA	d__Bacteria; p__Proteobacteria; c__Alphaproteobacteria; o__Rhodobacterales; f__Rhodobacteraceae; g__Rhodobacter	P1-bulk
Otu895	0.236998	-0.995561	NA	d__Bacteria; p__Actinobacteriota; c__Thermoleophilia; o__Solirubrobacterales; f__Solirubrobacteraceae; g__Conexibacter	P1-bulk
Otu6056	0.0677568	-0.995413	NA	d__Bacteria; p__Proteobacteria; c__Alphaproteobacteria	P1-bulk
Otu1821	0.64713	-0.994195	0.357123	d__Bacteria; p__Actinobacteriota; c__Actinobacteria; o__Micrococcales; f__Dermatophilaceae; g__uncultured; s__uncultured_bacterium	P1-bulk
Otu16556	0.0674244	-0.993612	NA	d__Bacteria; p__Acidobacteriota; c__Acidobacteriae; o__Solibacterales; f__Solibacteraceae; g__Candidatus_Solibacter	P1-bulk
Otu2032	0.0674244	-0.993612	NA	d__Bacteria; p__Proteobacteria; c__Gammaproteobacteria; o__Steroidobacterales; f__Steroidobacteraceae; g__Steroidobacter	P1-bulk
Otu2250	0.067361	-0.99329	NA	d__Bacteria; p__Firmicutes; c__Bacilli; o__Bacillales; f__Bacillaceae; g__Bacillus	P1-bulk
Otu11055	0.0674322	-0.993288	NA	d__Bacteria; p__Proteobacteria; c__Alphaproteobacteria; o__Caulobacterales; f__Caulobacteraceae; g__uncultured; s__uncultured_bacterium	P1-bulk
Otu17160	0.0671138	-0.992112	NA	d__Bacteria; p__Planctomycetota; c__Planctomycetes; o__Planctomycetales; f__Schlesneriaceae; g__Planctopirus; s__uncultured_bacterium	P1-bulk
Otu19010	0.0671138	-0.992112	NA	d__Bacteria; p__Actinobacteriota; c__Actinobacteria; o__Frankiales; f__Frankiaceae; g__Frankia; s__uncultured_bacterium	P1-bulk
Otu5977	0.0671138	-0.992112	NA	d__Bacteria; p__Actinobacteriota; c__Actinobacteria; o__Micromonosporales; f__Micromonosporaceae	P1-bulk
Otu6202	0.0671138	-0.992112	NA	d__Bacteria; p__Actinobacteriota; c__Actinobacteria; o__Micrococcales; f__Micrococcaceae; g__Arthrobacter	P1-bulk
Otu11666	0.0671105	-0.991675	NA	d__Bacteria; p__Deinococcota; c__Deinococci; o__Deinococcales; f__Deinococcaceae; g__uncultured; s__uncultured_Thermus/Deinococcus	P1-bulk
Otu18641	0.0671105	-0.991675	NA	d__Bacteria; p__Verrucomicrobiota; c__Chlamydiae; o__Chlamydiales; f__Simkaniaceae; g__uncultured; s__uncultured_bacterium	P1-bulk
Otu10120	0.0669475	-0.991176	NA	d__Bacteria; p__Chloroflexi; c__Anaerolineae; o__Ardenticatenales; f__Ardenticatenaceae; g__uncultured	P1-bulk
Otu8200	0.0669475	-0.991176	NA	d__Bacteria; p__Proteobacteria; c__Alphaproteobacteria; o__Acetobacterales; f__Acetobacteraceae; g__uncultured; s__uncultured_Paracraurococcus	P1-bulk
Otu17052	0.0668407	-0.990313	NA	d__Bacteria; p__Actinobacteriota; c__Actinobacteria; o__Micromonosporales; f__Micromonosporaceae; g__Dactylosporangium	P1-bulk
Otu4638	0.0668407	-0.990313	NA	d__Bacteria; p__Myxococcota; c__Myxococcia; o__Myxococcales; f__Myxococcaceae	P1-bulk
Otu9873	0.0668407	-0.990313	NA	d__Bacteria; p__Planctomycetota; c__vadinHA49; o__vadinHA49; f__vadinHA49; g__vadinHA49; s__uncultured_bacterium	P1-bulk
Otu2096	0.384281	-0.989898	NA	d__Bacteria; p__Actinobacteriota; c__Actinobacteria; o__Pseudonocardiales; f__Pseudonocardiaceae; g__Pseudonocardia	P1-bulk
Otu5246	0.23673	-0.989233	NA	d__Bacteria; p__Proteobacteria; c__Alphaproteobacteria; o__Rhizobiales; f__Rhizobiaceae; g__Mesorhizobium	P1-bulk
Otu17363	0.0663046	-0.987845	NA	d__Bacteria; p__Firmicutes; c__Bacilli; o__Alicyclobacillales; f__Alicyclobacillaceae; g__Tumebacillus; s__uncultured_bacterium	P1-bulk
Otu5493	0.0663046	-0.987845	NA	d__Bacteria; p__Actinobacteriota; c__Thermoleophilia; o__Gaiellales; f__uncultured; g__uncultured	P1-bulk
Otu2965	0.178599	-0.987026	NA	d__Bacteria; p__Actinobacteriota; c__Actinobacteria; o__Streptomycetales; f__Streptomycetaceae	P1-bulk
Otu13978	0.0661163	-0.986613	NA	d__Bacteria; p__Acidobacteriota; c__Holophagae; o__Subgroup_7; f__Subgroup_7; g__Subgroup_7	P1-bulk
Otu16540	0.0661163	-0.986613	NA	d__Bacteria; p__Proteobacteria; c__Alphaproteobacteria; o__Rhizobiales; f__Beijerinckiaceae; g__Psychroglaciecola	P1-bulk
Otu5967	0.0660529	-0.986286	NA	d__Bacteria; p__Proteobacteria; c__Alphaproteobacteria; o__Elsterales; f__uncultured; g__uncultured	P1-bulk
Otu4478	0.237942	-0.985486	NA	d__Bacteria; p__Proteobacteria; c__Alphaproteobacteria; o__Tistrellales; f__Geminicoccaceae; g__Arboricoccus; s__uncultured_bacterium	P1-bulk
Otu10150	0.0656825	-0.984573	NA	d__Bacteria; p__Actinobacteriota; c__Actinobacteria; o__Frankiales; f__uncultured; g__uncultured	P1-bulk
Otu19174	0.0656395	-0.984141	NA	d__Bacteria; p__Armatimonadota; c__Armatimonadia; o__Armatimonadales; f__Armatimonadales; g__Armatimonadales; s__uncultured_bacterium	P1-bulk
Otu8869	0.0656395	-0.984141	NA	d__Bacteria; p__Proteobacteria; c__Alphaproteobacteria; o__Rhizobiales; f__Devosiaceae; g__uncultured; s__uncultured_Prosthecomicrobium	P1-bulk
Otu6771	0.653238	-0.983633	0.369451	d__Bacteria; p__Actinobacteriota; c__Actinobacteria; o__Micrococcales; f__Micrococcaceae	P1-bulk
Otu17330	0.23319	-0.983244	NA	d__Bacteria; p__Actinobacteriota; c__Actinobacteria; o__Propionibacteriales; f__Nocardioidaceae; g__Marmoricola; s__metagenome	P1-bulk
Otu3879	0.175644	-0.982972	NA	d__Bacteria; p__Chloroflexi; c__TK10; o__TK10; f__TK10; g__TK10; s__uncultured_bacterium	P1-bulk
Otu11804	1.6693	-0.982253	0.146695	d__Bacteria; p__Actinobacteriota; c__Actinobacteria	P1-bulk
Otu12846	0.408639	-0.981936	NA	d__Bacteria; p__Gemmatimonadota; c__Longimicrobia; o__Longimicrobiales; f__Longimicrobiaceae; g__Longimicrobiaceae; s__uncultured_bacterium	P1-bulk
Otu14517	0.0649965	-0.980762	NA	d__Bacteria; p__Proteobacteria; c__Gammaproteobacteria; o__Burkholderiales; f__Nitrosomonadaceae; g__MND1	P1-bulk
Otu18368	0.0649965	-0.980762	NA	d__Bacteria; p__Actinobacteriota; c__Actinobacteria; o__Micromonosporales; f__Micromonosporaceae; g__Actinoplanes	P1-bulk
Otu7277	0.263324	-0.980703	NA	d__Bacteria; p__Proteobacteria; c__Alphaproteobacteria; o__Sphingomonadales; f__Sphingomonadaceae; g__Sphingomonas	P1-bulk
Otu10932	0.0643744	-0.97744	NA	d__Bacteria; p__Armatimonadota; c__uncultured; o__uncultured; f__uncultured; g__uncultured	P1-bulk
Otu21166	0.0643744	-0.97744	NA	d__Bacteria; p__Bdellovibrionota; c__Oligoflexia; o__0319-6G20; f__0319-6G20; g__0319-6G20; s__marine_metagenome	P1-bulk
Otu3867	0.428727	-0.976466	NA	d__Bacteria; p__Bacteroidota; c__Bacteroidia; o__Cytophagales; f__Hymenobacteraceae; g__Adhaeribacter	P1-bulk
Otu6065	1.31132	-0.97547	0.22655	d__Bacteria; p__Proteobacteria; c__Alphaproteobacteria; o__Rhodobacterales; f__Rhodobacteraceae; g__Rubellimicrobium; s__uncultured_bacterium	P1-bulk
Otu3128	0.230242	-0.974859	NA	d__Bacteria; p__Proteobacteria; c__Gammaproteobacteria; o__Burkholderiales; f__Oxalobacteraceae; g__Massilia	P1-bulk
Otu10007	0.0635651	-0.973041	NA	d__Bacteria; p__Firmicutes; c__Bacilli; o__Bacillales; f__Bacillaceae; g__Bacillus	P1-bulk
Otu11679	0.0635651	-0.973041	NA	d__Bacteria; p__Actinobacteriota; c__Thermoleophilia; o__Solirubrobacterales; f__67-14; g__67-14	P1-bulk
Otu14853	0.0635651	-0.973041	NA	d__Bacteria; p__Firmicutes; c__Bacilli; o__Paenibacillales; f__Paenibacillaceae; g__Paenibacillus; s__Paenibacillus_alginolyticus	P1-bulk
Otu3385	0.0635651	-0.973041	NA	d__Bacteria; p__Actinobacteriota; c__Acidimicrobiia; o__Microtrichales; f__Ilumatobacteraceae; g__uncultured; s__uncultured_bacterium	P1-bulk
Otu8411	0.0635651	-0.973041	NA	d__Bacteria; p__Verrucomicrobiota; c__Chlamydiae; o__Chlamydiales; f__Parachlamydiaceae; g__Neochlamydia	P1-bulk
Otu12972	0.179045	-0.972651	NA	d__Bacteria; p__Actinobacteriota; c__Actinobacteria; o__Streptomycetales; f__Streptomycetaceae; g__E1B-B3-114; s__uncultured_actinobacterium	P1-bulk
Otu8001	0.394486	-0.972529	NA	d__Bacteria; p__Bdellovibrionota; c__Bdellovibrionia; o__Bdellovibrionales; f__Bdellovibrionaceae; g__OM27_clade; s__uncultured_bacterium	P1-bulk
Otu10721	1.62757	-0.972009	0.146076	d__Bacteria; p__Actinobacteriota; c__Actinobacteria; o__Frankiales; f__uncultured; g__uncultured	P1-bulk
Otu7488	0.224909	-0.971124	NA	d__Bacteria; p__Deinococcota; c__Deinococci; o__Deinococcales; f__Deinococcaceae; g__uncultured; s__uncultured_Thermus/Deinococcus	P1-bulk
Otu946	8.90547	-0.969022	0.000713681	d__Bacteria; p__Actinobacteriota; c__Actinobacteria; o__Micrococcales; f__Micrococcaceae	P1-bulk
Otu11100	0.22988	-0.968196	NA	d__Bacteria; p__Proteobacteria; c__Alphaproteobacteria; o__Azospirillales; f__Azospirillaceae; g__Skermanella	P1-bulk
Otu121	0.235196	-0.968078	NA	d__Bacteria; p__Proteobacteria; c__Gammaproteobacteria; o__Xanthomonadales; f__Xanthomonadaceae; g__Pseudoxanthomonas	P1-bulk
Otu6862	0.90528	-0.964846	0.307311	d__Bacteria; p__Actinobacteriota; c__Actinobacteria	P1-bulk
Otu4839	0.231282	-0.963866	NA	d__Bacteria; p__Proteobacteria; c__Gammaproteobacteria; o__Burkholderiales; f__Comamonadaceae; g__Ramlibacter	P1-bulk
Otu6429	5.06083	-0.961747	0.00606584	d__Bacteria; p__Actinobacteriota; c__Actinobacteria; o__Micrococcales; f__Micrococcaceae	P1-bulk
Otu6714	0.339992	-0.958728	NA	d__Bacteria; p__Proteobacteria; c__Gammaproteobacteria; o__Burkholderiales; f__Comamonadaceae	P1-bulk
Otu12776	0.230449	-0.958632	NA	d__Bacteria; p__Actinobacteriota; c__Actinobacteria; o__Micrococcales; f__Micrococcaceae	P1-bulk
Otu7457	0.246568	-0.956639	NA	d__Bacteria; p__Acidobacteriota; c__Acidobacteriae; o__Bryobacterales; f__Bryobacteraceae; g__Bryobacter; s__uncultured_Solibacteraceae	P1-bulk
Otu3067	8.41998	-0.954526	0.000854548	d__Bacteria; p__Actinobacteriota; c__Actinobacteria; o__Micrococcales; f__Dermatophilaceae; g__uncultured; s__uncultured_bacterium	P1-bulk
Otu14793	0.249045	-0.951513	NA	d__Bacteria; p__Actinobacteriota; c__Actinobacteria; o__Streptosporangiales; f__Streptosporangiaceae; g__Nonomuraea; s__Nonomuraea_kuesteri	P1-bulk
Otu2981	0.568282	-0.950305	0.425912	d__Bacteria; p__Proteobacteria; c__Gammaproteobacteria; o__Burkholderiales; f__Oxalobacteraceae; g__Massilia	P1-bulk
Otu354	0.217902	-0.949425	NA	d__Bacteria; p__Actinobacteriota; c__Actinobacteria; o__Frankiales; f__Geodermatophilaceae; g__Geodermatophilus; s__uncultured_bacterium	P1-bulk
Otu3121	11.1073	-0.944986	4.68e-05	d__Bacteria; p__Actinobacteriota; c__Actinobacteria; o__Micrococcales; f__Micrococcaceae	P1-bulk
Otu1346	0.564826	-0.944374	0.427392	d__Bacteria; p__Proteobacteria; c__Alphaproteobacteria; o__Rhizobiales; f__Beijerinckiaceae; g__Microvirga	P1-bulk
Otu592	0.302799	-0.93935	NA	d__Bacteria; p__Actinobacteriota; c__Actinobacteria; o__Micrococcales; f__Micrococcaceae	P1-bulk
Otu5617	0.308054	-0.939275	NA	d__Bacteria; p__Chloroflexi; c__Ktedonobacteria; o__C0119; f__C0119; g__C0119; s__uncultured_bacterium	P1-bulk
Otu329	0.301487	-0.935814	NA	d__Bacteria; p__Actinobacteriota; c__Actinobacteria; o__Micrococcales; f__Micrococcaceae; g__Pseudarthrobacter	P1-bulk
Otu1490	0.620137	-0.931284	0.367556	d__Bacteria; p__Actinobacteriota; c__Actinobacteria; o__Propionibacteriales; f__Nocardioidaceae; g__Nocardioides	P1-bulk
Otu1110	0.469293	-0.930701	NA	d__Bacteria; p__Proteobacteria; c__Gammaproteobacteria; o__Burkholderiales; f__Oxalobacteraceae	P1-bulk
Otu7168	0.235471	-0.929651	NA	d__Bacteria; p__Verrucomicrobiota; c__Verrucomicrobiae; o__Pedosphaerales; f__Pedosphaeraceae; g__Pedosphaeraceae; s__uncultured_soil	P1-bulk
Otu4658	2.12995	-0.929531	0.156305	d__Bacteria; p__Firmicutes; c__Bacilli; o__Alicyclobacillales; f__Alicyclobacillaceae; g__Tumebacillus; s__uncultured_bacterium	P1-bulk
Otu19413	0.311057	-0.922966	NA	d__Bacteria	P1-bulk
Otu7562	2.84054	-0.922703	0.0459702	d__Bacteria; p__Actinobacteriota; c__Actinobacteria; o__Micrococcales; f__Micrococcaceae	P1-bulk
Otu18771	2.34976	-0.921281	0.126864	d__Bacteria; p__Proteobacteria; c__Alphaproteobacteria; o__Azospirillales; f__Azospirillaceae; g__Skermanella	P1-bulk
Otu4865	0.635024	-0.918539	0.403305	d__Bacteria; p__Firmicutes; c__Bacilli; o__Paenibacillales; f__Paenibacillaceae; g__Cohnella	P1-bulk
Otu13162	0.31177	-0.918335	NA	d__Bacteria; p__Bdellovibrionota; c__Oligoflexia; o__0319-6G20; f__0319-6G20; g__0319-6G20	P1-bulk
Otu12517	2.26564	-0.916246	0.0881513	d__Bacteria; p__Actinobacteriota; c__Actinobacteria	P1-bulk
Otu3234	0.386088	-0.916135	NA	d__Bacteria; p__Proteobacteria; c__Alphaproteobacteria; o__Caulobacterales; f__Caulobacteraceae; g__Phenylobacterium	P1-bulk
Otu139	0.478801	-0.915945	NA	d__Bacteria; p__Firmicutes; c__Bacilli; o__Bacillales; f__Bacillaceae; g__Bacillus	P1-bulk
Otu7373	0.480065	-0.914857	NA	d__Bacteria; p__Actinobacteriota; c__Actinobacteria; o__Pseudonocardiales; f__Pseudonocardiaceae; g__Pseudonocardia	P1-bulk
Otu15633	0.4538	-0.913832	NA	d__Bacteria; p__Proteobacteria; c__Gammaproteobacteria; o__Burkholderiales	P1-bulk
Otu232	1.21391	-0.913605	0.256039	d__Bacteria; p__Actinobacteriota; c__Actinobacteria; o__Micrococcales; f__Micrococcaceae	P1-bulk
Otu1399	0.304994	-0.913241	NA	d__Bacteria; p__Proteobacteria; c__Gammaproteobacteria; o__Burkholderiales; f__Comamonadaceae	P1-bulk
Otu3151	0.646168	-0.912694	0.420409	d__Bacteria; p__Firmicutes; c__Bacilli; o__Bacillales; f__Planococcaceae	P1-bulk
Otu3585	0.463929	-0.912366	NA	d__Bacteria; p__Actinobacteriota; c__Actinobacteria; o__Propionibacteriales; f__Nocardioidaceae; g__Marmoricola	P1-bulk
Otu2844	0.300204	-0.907994	NA	d__Bacteria; p__Proteobacteria; c__Gammaproteobacteria; o__Burkholderiales; f__Comamonadaceae	P1-bulk
Otu4504	0.147301	-0.907405	NA	d__Bacteria; p__Proteobacteria; c__Gammaproteobacteria; o__Burkholderiales; f__Oxalobacteraceae; g__Massilia	P1-bulk
Otu2583	0.317662	-0.906227	NA	d__Bacteria; p__Proteobacteria; c__Gammaproteobacteria; o__Burkholderiales; f__Oxalobacteraceae; g__Massilia	P1-bulk
Otu11794	0.146709	-0.905623	NA	d__Bacteria; p__Proteobacteria; c__Alphaproteobacteria; o__Rhizobiales; f__Pleomorphomonadaceae; g__Chthonobacter	P1-bulk
Otu2328	0.29447	-0.905526	NA	d__Bacteria; p__Proteobacteria; c__Alphaproteobacteria; o__Rhizobiales; f__Beijerinckiaceae; g__Microvirga	P1-bulk
Otu7147	0.297115	-0.904533	NA	d__Bacteria; p__Proteobacteria; c__Gammaproteobacteria; o__Burkholderiales; f__Nitrosomonadaceae; g__Nitrosomonas; s__Nitrosomonas_sp.	P1-bulk
Otu4989	0.30125	-0.901288	NA	d__Bacteria; p__Chloroflexi; c__Chloroflexia; o__Chloroflexales; f__Chloroflexaceae; g__FFCH7168; s__uncultured_bacterium	P1-bulk
Otu14454	0.0874179	-0.901066	NA	d__Bacteria; p__Proteobacteria; c__Gammaproteobacteria; o__Burkholderiales; f__Oxalobacteraceae; g__Massilia	P1-bulk
Otu16141	0.0874179	-0.901066	NA	d__Bacteria; p__Firmicutes; c__Bacilli; o__Alicyclobacillales; f__Alicyclobacillaceae; g__Tumebacillus; s__uncultured_bacterium	P1-bulk
Otu9571	0.0874179	-0.901066	NA	d__Bacteria; p__Myxococcota; c__Polyangia; o__Polyangiales; f__Polyangiaceae; g__Jahnella; s__Jahnella_thaxteri	P1-bulk
Otu1500	4.28526	-0.900697	0.0249253	d__Bacteria; p__Proteobacteria; c__Gammaproteobacteria; o__Burkholderiales; f__Comamonadaceae	P1-bulk
Otu286	3.41364	-0.900529	0.146126	d__Bacteria; p__Proteobacteria; c__Gammaproteobacteria; o__Burkholderiales; f__Oxalobacteraceae; g__Massilia	P1-bulk
Otu3227	17.8864	-0.900211	0.00743363	d__Bacteria; p__Actinobacteriota; c__Actinobacteria; o__Micrococcales; f__Micrococcaceae	P1-bulk
Otu759	0.871026	-0.900095	0.330585	d__Bacteria; p__Actinobacteriota; c__Actinobacteria; o__Micrococcales; f__Micrococcaceae; g__Arthrobacter; s__Arthrobacter_globiformis	P1-bulk
Otu3370	0.229834	-0.899616	NA	d__Bacteria; p__Actinobacteriota; c__Actinobacteria	P1-bulk
Otu8986	0.288836	-0.898486	NA	d__Bacteria; p__Firmicutes; c__Bacilli; o__Paenibacillales; f__Paenibacillaceae; g__Paenibacillus	P1-bulk
Otu2692	0.147014	-0.898076	NA	d__Bacteria; p__Actinobacteriota; c__Actinobacteria; o__Propionibacteriales; f__Nocardioidaceae; g__Nocardioides	P1-bulk
Otu13169	0.144855	-0.89714	NA	d__Bacteria; p__Actinobacteriota; c__Actinobacteria; o__Frankiales; f__Geodermatophilaceae; g__Geodermatophilus	P1-bulk
Otu886	0.293312	-0.892118	NA	d__Bacteria; p__Firmicutes; c__Bacilli; o__Bacillales; f__Planococcaceae; g__Lysinibacillus	P1-bulk
Otu4126	1.49699	-0.892114	0.233008	d__Bacteria; p__Proteobacteria; c__Gammaproteobacteria; o__Xanthomonadales; f__Rhodanobacteraceae	P1-bulk
Otu16080	0.28361	-0.890182	NA	d__Bacteria; p__Actinobacteriota; c__Actinobacteria; o__Propionibacteriales; f__Nocardioidaceae; g__Nocardioides	P1-bulk
Otu2537	0.292294	-0.889685	NA	d__Bacteria; p__Actinobacteriota; c__Actinobacteria; o__Frankiales; f__Frankiaceae; g__Jatrophihabitans	P1-bulk
Otu2161	0.141714	-0.889098	NA	d__Bacteria; p__Proteobacteria; c__Alphaproteobacteria; o__Sphingomonadales; f__Sphingomonadaceae; g__Sphingomonas	P1-bulk
Otu10618	0.141143	-0.888556	NA	d__Bacteria; p__Bdellovibrionota; c__Oligoflexia; o__0319-6G20; f__0319-6G20; g__0319-6G20	P1-bulk
Otu18217	0.316793	-0.888501	NA	d__Bacteria; p__Actinobacteriota; c__Actinobacteria; o__Micrococcales; f__Micrococcaceae	P1-bulk
Otu11033	0.142097	-0.887861	NA	d__Bacteria; p__Firmicutes; c__Bacilli; o__Paenibacillales; f__Paenibacillaceae; g__Paenibacillus; s__Paenibacillus_taihuensis	P1-bulk
Otu16897	0.141301	-0.887799	NA	d__Bacteria; p__Actinobacteriota; c__MB-A2-108; o__MB-A2-108; f__MB-A2-108; g__MB-A2-108	P1-bulk
Otu19822	0.14261	-0.887122	NA	d__Bacteria; p__Firmicutes; c__Bacilli; o__Bacillales; f__Bacillaceae; g__Bacillus	P1-bulk
Otu3915	0.701783	-0.886839	0.399705	d__Bacteria; p__Actinobacteriota; c__Actinobacteria; o__Micrococcales; f__Micrococcaceae; g__Arthrobacter; s__Arthrobacter_globiformis	P1-bulk
Otu18534	1.82365	-0.885163	0.212011	d__Bacteria; p__Actinobacteriota; c__Actinobacteria; o__Pseudonocardiales; f__Pseudonocardiaceae; g__Pseudonocardia; s__uncultured_bacterium	P1-bulk
Otu13912	0.300451	-0.884126	NA	d__Bacteria; p__Firmicutes; c__Bacilli; o__Bacillales; f__Bacillaceae; g__Bacillus	P1-bulk
Otu7101	0.295046	-0.883376	NA	d__Bacteria; p__Acidobacteriota; c__Acidobacteriae; o__Bryobacterales; f__Bryobacteraceae; g__Bryobacter	P1-bulk
Otu3902	6.55759	-0.882763	0.0114596	d__Bacteria; p__Actinobacteriota; c__Actinobacteria	P1-bulk
Otu8198	0.140952	-0.882576	NA	d__Bacteria; p__Actinobacteriota; c__Actinobacteria; o__Micrococcales; f__Micrococcaceae	P1-bulk
Otu17788	0.138437	-0.882068	NA	d__Bacteria; p__Actinobacteriota; c__Actinobacteria; o__Streptosporangiales	P1-bulk
Otu8501	0.143801	-0.881405	NA	d__Bacteria; p__Myxococcota; c__Polyangia; o__Polyangiales; f__Polyangiaceae; g__uncultured; s__metagenome	P1-bulk
Otu4450	0.13721	-0.877875	NA	d__Bacteria; p__Acidobacteriota; c__Acidobacteriae; o__Bryobacterales; f__Bryobacteraceae; g__Bryobacter	P1-bulk
Otu5300	0.136159	-0.877193	NA	d__Bacteria; p__Gemmatimonadota; c__Gemmatimonadetes; o__Gemmatimonadales; f__Gemmatimonadaceae; g__Roseisolibacter; s__uncultured_bacterium	P1-bulk
Otu13133	0.370423	-0.875242	NA	d__Bacteria; p__Actinobacteriota; c__Actinobacteria; o__Micrococcales	P1-bulk
Otu7235	0.136384	-0.874825	NA	d__Bacteria; p__Actinobacteriota; c__Acidimicrobiia; o__Microtrichales; f__uncultured; g__uncultured	P1-bulk
Otu4862	0.52772	-0.874396	NA	d__Bacteria; p__Actinobacteriota; c__Actinobacteria	P1-bulk
Otu12608	0.136594	-0.873741	NA	d__Bacteria; p__Chloroflexi; c__Chloroflexia; o__Thermomicrobiales; f__JG30-KF-CM45; g__JG30-KF-CM45; s__uncultured_bacterium	P1-bulk
Otu10807	0.485661	-0.873364	NA	d__Bacteria; p__Bacteroidota; c__Bacteroidia; o__Cytophagales; f__Hymenobacteraceae; g__Pontibacter; s__Pontibacter_populi	P1-bulk
Otu485	0.14096	-0.871794	NA	d__Bacteria; p__Proteobacteria; c__Alphaproteobacteria; o__Sphingomonadales; f__Sphingomonadaceae; g__Sphingomonas; s__uncultured_Sphingomonadaceae	P1-bulk
Otu21296	0.461124	-0.871677	NA	d__Bacteria; p__Actinobacteriota; c__Actinobacteria; o__Micrococcales; f__Micrococcaceae	P1-bulk
Otu3474	0.299698	-0.871618	NA	d__Bacteria; p__Acidobacteriota; c__Acidobacteriae; o__Bryobacterales; f__Bryobacteraceae; g__Bryobacter; s__uncultured_bacterium	P1-bulk
Otu3432	0.135241	-0.871021	NA	d__Bacteria; p__Actinobacteriota; c__Actinobacteria; o__Frankiales; f__Acidothermaceae; g__Acidothermus; s__uncultured_bacterium	P1-bulk
Otu4697	0.136506	-0.870635	NA	d__Bacteria; p__Chloroflexi; c__TK10; o__TK10; f__TK10; g__TK10	P1-bulk
Otu11089	0.928835	-0.870302	0.33114	d__Bacteria; p__Actinobacteriota; c__Actinobacteria	P1-bulk
Otu12858	0.142957	-0.869693	NA	d__Bacteria; p__Chloroflexi; c__Chloroflexia; o__Thermomicrobiales; f__JG30-KF-CM45; g__JG30-KF-CM45; s__uncultured_soil	P1-bulk
Otu10153	21.3223	-0.869639	0.0154583	d__Bacteria; p__Proteobacteria; c__Gammaproteobacteria; o__Burkholderiales; f__Oxalobacteraceae; g__Massilia	P1-bulk
Otu16385	0.142855	-0.869469	NA	d__Bacteria; p__Deinococcota; c__Deinococci; o__Deinococcales; f__Deinococcaceae; g__uncultured; s__uncultured_Thermus/Deinococcus	P1-bulk
Otu7352	0.13477	-0.868802	NA	d__Bacteria; p__Myxococcota; c__Polyangia; o__mle1-27; f__mle1-27; g__mle1-27; s__Myxococcales_bacterium	P1-bulk
Otu1304	0.0803174	-0.868751	NA	d__Bacteria; p__Proteobacteria; c__Alphaproteobacteria; o__Rhizobiales; f__Devosiaceae; g__uncultured	P1-bulk
Otu3887	0.0803174	-0.868751	NA	d__Bacteria; p__Patescibacteria; c__Saccharimonadia; o__Saccharimonadales; f__Saccharimonadales; g__Saccharimonadales; s__uncultured_bacterium	P1-bulk
Otu11207	0.136094	-0.868025	NA	d__Bacteria; p__Planctomycetota; c__Planctomycetes; o__Planctomycetales; f__Schlesneriaceae; g__Planctopirus; s__uncultured_bacterium	P1-bulk
Otu8660	0.135645	-0.86801	NA	d__Bacteria; p__Planctomycetota; c__Planctomycetes; o__Isosphaerales; f__Isosphaeraceae; g__Singulisphaera	P1-bulk
Otu19089	0.519955	-0.866728	NA	d__Bacteria; p__Firmicutes; c__Bacilli; o__Bacillales	P1-bulk
Otu14217	1.09601	-0.866417	0.292769	d__Bacteria; p__Actinobacteriota; c__Actinobacteria; o__Micrococcales; f__Micrococcaceae	P1-bulk
Otu2924	0.13618	-0.86502	NA	d__Bacteria; p__Proteobacteria; c__Alphaproteobacteria; o__Tistrellales; f__Geminicoccaceae; g__Candidatus_Alysiosphaera; s__uncultured_bacterium	P1-bulk
Otu15277	0.37411	-0.86478	NA	d__Bacteria; p__Proteobacteria; c__Gammaproteobacteria; o__Burkholderiales; f__Oxalobacteraceae; g__Massilia	P1-bulk
Otu15117	0.133946	-0.864208	NA	d__Bacteria; p__Bacteroidota; c__Bacteroidia; o__Sphingobacteriales; f__Sphingobacteriaceae; g__Arcticibacter	P1-bulk
Otu16631	0.132944	-0.862828	NA	d__Bacteria; p__Myxococcota; c__Myxococcia; o__Myxococcales; f__Anaeromyxobacteraceae; g__Anaeromyxobacter	P1-bulk
Otu698	0.541067	-0.862704	NA	d__Bacteria; p__Actinobacteriota; c__Actinobacteria; o__Micrococcales; f__Micrococcaceae; g__Paenarthrobacter	P1-bulk
Otu7128	0.516065	-0.862496	NA	d__Bacteria; p__Proteobacteria; c__Alphaproteobacteria; o__Sphingomonadales; f__Sphingomonadaceae	P1-bulk
Otu9451	0.139948	-0.862074	NA	d__Bacteria; p__Actinobacteriota; c__Thermoleophilia; o__Gaiellales; f__uncultured; g__uncultured	P1-bulk
Otu1762	0.535125	-0.861638	NA	d__Bacteria; p__Proteobacteria; c__Gammaproteobacteria; o__Burkholderiales; f__SC-I-84; g__SC-I-84	P1-bulk
Otu3868	0.675753	-0.860932	0.420409	d__Bacteria; p__Proteobacteria; c__Alphaproteobacteria; o__Rhodospirillales	P1-bulk
Otu15724	0.130854	-0.860749	NA	d__Bacteria; p__Actinobacteriota; c__Actinobacteria; o__Micrococcales; f__Micrococcaceae	P1-bulk
Otu2679	3.67575	-0.858953	0.0473234	d__Bacteria; p__Actinobacteriota; c__Actinobacteria; o__Propionibacteriales	P1-bulk
Otu10436	0.136707	-0.858862	NA	d__Bacteria; p__Proteobacteria; c__Alphaproteobacteria; o__Sphingomonadales; f__Sphingomonadaceae; g__uncultured; s__Sphingosinicella_sp.	P1-bulk
Otu1972	0.132068	-0.858595	NA	d__Bacteria; p__Actinobacteriota; c__Actinobacteria; o__Micrococcales; f__Microbacteriaceae; g__Leifsonia	P1-bulk
Otu484	0.138868	-0.85839	NA	d__Bacteria; p__Proteobacteria; c__Gammaproteobacteria; o__Burkholderiales; f__Oxalobacteraceae; g__Massilia	P1-bulk
Otu1575	0.131634	-0.857457	NA	d__Bacteria; p__Actinobacteriota; c__Actinobacteria; o__Micromonosporales; f__Micromonosporaceae; g__Planosporangium	P1-bulk
Otu13393	0.132819	-0.85741	NA	d__Bacteria; p__Planctomycetota; c__Planctomycetes; o__Gemmatales; f__Gemmataceae; g__uncultured	P1-bulk
Otu6984	0.132586	-0.855983	NA	d__Bacteria; p__Proteobacteria; c__Alphaproteobacteria; o__Rhizobiales; f__Beijerinckiaceae; g__Microvirga	P1-bulk
Otu13040	0.130748	-0.855793	NA	d__Bacteria; p__Myxococcota; c__Polyangia; o__Polyangiales; f__BIrii41; g__BIrii41	P1-bulk
Otu1814	0.77176	-0.854275	0.39179	d__Bacteria; p__Proteobacteria; c__Gammaproteobacteria; o__Burkholderiales; f__Oxalobacteraceae; g__Noviherbaspirillum	P1-bulk
Otu17039	0.319652	-0.852586	NA	d__Bacteria; p__Actinobacteriota; c__Thermoleophilia; o__Gaiellales; f__uncultured; g__uncultured; s__uncultured_bacterium	P1-bulk
Otu20251	0.133575	-0.851615	NA	d__Bacteria; p__Firmicutes; c__Bacilli; o__Paenibacillales; f__Paenibacillaceae; g__Paenibacillus	P1-bulk
Otu10565	0.0767467	-0.851334	NA	d__Bacteria; p__Bacteroidota; c__Bacteroidia; o__Sphingobacteriales; f__LiUU-11-161; g__LiUU-11-161; s__metagenome	P1-bulk
Otu14412	0.0767467	-0.851334	NA	d__Bacteria; p__Bacteroidota; c__Bacteroidia; o__Cytophagales; f__Spirosomaceae; g__Nibrella	P1-bulk
Otu8910	0.13529	-0.851123	NA	d__Bacteria; p__Chloroflexi; c__Chloroflexia; o__Chloroflexales; f__Roseiflexaceae; g__uncultured	P1-bulk
Otu4020	0.134029	-0.85107	NA	d__Bacteria; p__Actinobacteriota; c__Actinobacteria; o__Frankiales; f__Frankiaceae; g__Jatrophihabitans	P1-bulk
Otu8072	0.128167	-0.849744	NA	d__Bacteria; p__Acidobacteriota; c__Acidobacteriae; o__Bryobacterales; f__Bryobacteraceae; g__Bryobacter; s__uncultured_Solibacteraceae	P1-bulk
Otu14560	0.133575	-0.849066	NA	d__Bacteria; p__Armatimonadota; c__Chthonomonadetes; o__Chthonomonadales; f__Chthonomonadaceae; g__Chthonomonas; s__uncultured_bacterium	P1-bulk
Otu1198	0.354509	-0.848477	NA	d__Bacteria; p__Firmicutes; c__Bacilli; o__Bacillales; f__Planococcaceae; g__Sporosarcina	P1-bulk
Otu864	0.131605	-0.847651	NA	d__Bacteria; p__Actinobacteriota; c__Actinobacteria; o__Corynebacteriales; f__Nocardiaceae; g__Rhodococcus	P1-bulk
Otu8265	0.128394	-0.847606	NA	d__Bacteria; p__Proteobacteria; c__Alphaproteobacteria; o__Sphingomonadales; f__Sphingomonadaceae; g__Sphingomonas	P1-bulk
Otu17833	0.128185	-0.846872	NA	d__Bacteria; p__Gemmatimonadota; c__Gemmatimonadetes; o__Gemmatimonadales; f__Gemmatimonadaceae; g__Gemmatimonas	P1-bulk
Otu2237	0.360156	-0.845662	NA	d__Bacteria; p__Firmicutes; c__Bacilli; o__Bacillales; f__Bacillaceae; g__Bacillus	P1-bulk
Otu4995	0.132629	-0.845423	NA	d__Bacteria; p__Actinobacteriota; c__Actinobacteria; o__Propionibacteriales; f__Nocardioidaceae; g__Nocardioides	P1-bulk
Otu8826	0.134421	-0.845321	NA	d__Bacteria; p__Bacteroidota; c__Bacteroidia; o__Cytophagales; f__Hymenobacteraceae; g__Adhaeribacter; s__uncultured_bacterium	P1-bulk
Otu8160	0.128912	-0.845	NA	d__Bacteria; p__Firmicutes; c__Bacilli; o__Paenibacillales; f__Paenibacillaceae; g__uncultured	P1-bulk
Otu1610	0.30026	-0.843855	NA	d__Bacteria; p__Actinobacteriota; c__Actinobacteria; o__Frankiales; f__uncultured; g__uncultured	P1-bulk
Otu13358	0.133633	-0.842845	NA	d__Bacteria; p__Actinobacteriota; c__Acidimicrobiia; o__IMCC26256; f__IMCC26256; g__IMCC26256; s__uncultured_actinobacterium	P1-bulk
Otu219	15.604	-0.842095	4.04e-05	d__Bacteria; p__Actinobacteriota; c__Actinobacteria; o__Micrococcales; f__Micrococcaceae	P1-bulk
Otu12580	0.127288	-0.842095	NA	d__Bacteria; p__Gemmatimonadota; c__Gemmatimonadetes; o__Gemmatimonadales; f__Gemmatimonadaceae; g__Roseisolibacter; s__Roseisolibacter_agri	P1-bulk
Otu9320	0.126254	-0.842041	NA	d__Bacteria; p__Chloroflexi; c__Ktedonobacteria; o__C0119; f__C0119; g__C0119; s__uncultured_bacterium	P1-bulk
Otu4848	0.364776	-0.841423	NA	d__Bacteria; p__Proteobacteria; c__Alphaproteobacteria; o__Rhodobacterales; f__Rhodobacteraceae; g__Rubellimicrobium; s__uncultured_bacterium	P1-bulk
Otu12326	0.368286	-0.838436	NA	d__Bacteria; p__Firmicutes; c__Bacilli; o__Bacillales; f__Bacillaceae; g__Bacillus	P1-bulk
Otu11424	0.371786	-0.837926	NA	d__Bacteria; p__Chloroflexi; c__Chloroflexia; o__Thermomicrobiales; f__JG30-KF-CM45; g__JG30-KF-CM45; s__uncultured_bacterium	P1-bulk
Otu10001	0.0739993	-0.837338	NA	d__Bacteria; p__Patescibacteria; c__Saccharimonadia; o__Saccharimonadales; f__S32; g__TM7; s__uncultured_Candidatus	P1-bulk
Otu8087	0.0739993	-0.837338	NA	d__Bacteria; p__Proteobacteria; c__Gammaproteobacteria; o__Salinisphaerales; f__Solimonadaceae; g__uncultured; s__Solimonas_sp.	P1-bulk
Otu9206	0.0739993	-0.837338	NA	d__Bacteria; p__Actinobacteriota; c__Actinobacteria; o__Pseudonocardiales; f__Pseudonocardiaceae	P1-bulk
Otu4616	0.125911	-0.836915	NA	d__Bacteria; p__Gemmatimonadota; c__Gemmatimonadetes; o__Gemmatimonadales; f__Gemmatimonadaceae	P1-bulk
Otu7701	0.59843	-0.830529	0.460435	d__Bacteria; p__Actinobacteriota; c__Actinobacteria; o__Frankiales; f__Geodermatophilaceae; g__Geodermatophilus	P1-bulk
Otu15780	0.0726073	-0.830036	NA	d__Bacteria; p__NB1-j; c__NB1-j; o__NB1-j; f__NB1-j; g__NB1-j; s__uncultured_bacterium	P1-bulk
Otu2878	0.764957	-0.828741	0.464676	d__Bacteria; p__Proteobacteria; c__Gammaproteobacteria; o__Burkholderiales; f__Oxalobacteraceae	P1-bulk
Otu21193	0.128361	-0.828624	NA	d__Bacteria	P1-bulk
Otu13320	0.0719639	-0.826609	NA	d__Bacteria; p__Proteobacteria; c__Alphaproteobacteria; o__Rhizobiales; f__Beijerinckiaceae; g__Microvirga	P1-bulk
Otu15669	0.0719639	-0.826609	NA	d__Bacteria; p__Armatimonadota; c__Fimbriimonadia; o__Fimbriimonadales; f__Fimbriimonadaceae; g__Fimbriimonadaceae; s__metagenome	P1-bulk
Otu18247	0.0719639	-0.826609	NA	d__Bacteria; p__Cyanobacteria; c__Sericytochromatia; o__Sericytochromatia; f__Sericytochromatia; g__Sericytochromatia; s__uncultured_bacterium	P1-bulk
Otu3628	0.0714243	-0.823712	NA	d__Bacteria; p__Actinobacteriota; c__Actinobacteria; o__Pseudonocardiales; f__Pseudonocardiaceae; g__Pseudonocardia	P1-bulk
Otu4513	0.0714243	-0.823712	NA	d__Bacteria; p__Actinobacteriota; c__Actinobacteria; o__Micrococcales; f__Promicromonosporaceae	P1-bulk
Otu6462	0.0714243	-0.823712	NA	d__Bacteria; p__Firmicutes; c__Bacilli; o__Bacillales; f__Planococcaceae; g__Sporosarcina	P1-bulk
Otu7228	0.0714243	-0.823712	NA	d__Bacteria; p__Actinobacteriota; c__Actinobacteria; o__Kineosporiales; f__Kineosporiaceae; g__Kineosporia; s__Kineosporia_aurantiaca	P1-bulk
Otu21593	0.377067	-0.822359	NA	d__Bacteria; p__Firmicutes; c__Bacilli; o__Bacillales	P1-bulk
Otu104	22.2621	-0.820707	0.000350849	d__Bacteria; p__Actinobacteriota; c__Actinobacteria; o__Micrococcales; f__Micrococcaceae; g__Pseudarthrobacter	P1-bulk
Otu5907	0.367246	-0.819968	NA	d__Bacteria; p__Actinobacteriota; c__Acidimicrobiia; o__IMCC26256; f__IMCC26256; g__IMCC26256	P1-bulk
Otu4569	0.596156	-0.819597	0.47367	d__Bacteria; p__Firmicutes; c__Bacilli; o__Bacillales; f__Bacillaceae; g__Bacillus	P1-bulk
Otu2945	0.347053	-0.818494	NA	d__Bacteria; p__Proteobacteria; c__Alphaproteobacteria; o__Elsterales; f__uncultured; g__uncultured	P1-bulk
Otu2788	3.0195	-0.816553	0.120722	d__Bacteria; p__Actinobacteriota; c__Actinobacteria; o__Micrococcales; f__Cellulomonadaceae; g__Cellulomonas	P1-bulk
Otu4887	0.0699756	-0.815783	NA	d__Bacteria; p__Actinobacteriota; c__Actinobacteria; o__Streptosporangiales; f__Streptosporangiaceae; g__Streptosporangium	P1-bulk
Otu12848	0.0698488	-0.815083	NA	d__Bacteria; p__Firmicutes; c__Clostridia; o__Clostridiales; f__Clostridiaceae; g__Clostridium_sensu_stricto_8; s__uncultured_bacterium	P1-bulk
Otu16639	0.0698488	-0.815083	NA	d__Bacteria; p__Actinobacteriota; c__Actinobacteria; o__Micrococcales; f__Microbacteriaceae	P1-bulk
Otu17376	0.0698488	-0.815083	NA	d__Bacteria; p__Planctomycetota; c__vadinHA49; o__vadinHA49; f__vadinHA49; g__vadinHA49; s__uncultured_bacterium	P1-bulk
Otu19242	0.0698488	-0.815083	NA	d__Bacteria; p__Firmicutes; c__Bacilli; o__Paenibacillales; f__Paenibacillaceae; g__Paenibacillus	P1-bulk
Otu12317	0.36061	-0.812807	NA	d__Bacteria; p__Actinobacteriota; c__Actinobacteria; o__Micrococcales; f__Micrococcaceae	P1-bulk
Otu4892	0.596343	-0.809363	0.486157	d__Bacteria; p__Actinobacteriota; c__Acidimicrobiia; o__Microtrichales; f__Ilumatobacteraceae; g__uncultured; s__uncultured_bacterium	P1-bulk
Otu14447	0.596864	-0.808852	0.483797	d__Bacteria; p__Firmicutes; c__Bacilli; o__Bacillales; f__Bacillaceae; g__Bacillus	P1-bulk
Otu8389	0.809348	-0.808271	0.412682	d__Bacteria; p__Actinobacteriota; c__Thermoleophilia; o__Gaiellales; f__Gaiellaceae; g__Gaiella	P1-bulk
Otu2617	0.352192	-0.808162	NA	d__Bacteria; p__Cyanobacteria; c__Sericytochromatia; o__Sericytochromatia; f__Sericytochromatia; g__Sericytochromatia; s__uncultured_bacterium	P1-bulk
Otu4455	0.448982	-0.807657	NA	d__Bacteria; p__Deinococcota; c__Deinococci; o__Deinococcales; f__Deinococcaceae; g__uncultured; s__uncultured_Thermus/Deinococcus	P1-bulk
Otu13121	1.59267	-0.80534	0.261951	d__Bacteria; p__Actinobacteriota; c__Actinobacteria; o__Micrococcales; f__Micrococcaceae; g__Pseudarthrobacter	P1-bulk
Otu17037	0.067736	-0.803234	NA	d__Bacteria; p__Firmicutes; c__Bacilli; o__Paenibacillales; f__Paenibacillaceae; g__Cohnella	P1-bulk
Otu17839	0.067736	-0.803234	NA	d__Bacteria; p__Proteobacteria; c__Alphaproteobacteria; o__Acetobacterales; f__Acetobacteraceae	P1-bulk
Otu19049	0.067736	-0.803234	NA	d__Bacteria; p__Proteobacteria; c__Alphaproteobacteria; o__Rhizobiales; f__Beijerinckiaceae	P1-bulk
Otu7408	0.067736	-0.803234	NA	d__Bacteria; p__Chloroflexi; c__Ktedonobacteria; o__C0119; f__C0119; g__C0119; s__uncultured_Chloroflexi	P1-bulk
Otu16719	0.142487	-0.801365	NA	d__Bacteria; p__Firmicutes; c__Bacilli; o__Bacillales; f__Planococcaceae; g__uncultured; s__uncultured_bacterium	P1-bulk
Otu794	0.42443	-0.801242	NA	d__Bacteria; p__Actinobacteriota; c__Actinobacteria; o__Streptomycetales; f__Streptomycetaceae; g__Streptomyces	P1-bulk
Otu5839	0.368401	-0.799306	NA	d__Bacteria; p__Firmicutes; c__Bacilli; o__Paenibacillales; f__Paenibacillaceae; g__Paenibacillus	P1-bulk
Otu21920	0.583847	-0.798879	0.49899	d__Bacteria; p__Actinobacteriota; c__Actinobacteria	P1-bulk
Otu8140	3.33127	-0.798683	0.0917736	d__Bacteria; p__Actinobacteriota; c__Actinobacteria; o__Micrococcales; f__Micrococcaceae	P1-bulk
Otu21954	0.141712	-0.798046	NA	d__Bacteria; p__Chloroflexi; c__Chloroflexia; o__Chloroflexales; f__Roseiflexaceae; g__uncultured	P1-bulk
Otu666	0.216339	-0.797205	NA	d__Bacteria; p__Proteobacteria; c__Gammaproteobacteria; o__Burkholderiales; f__Oxalobacteraceae; g__Massilia	P1-bulk
Otu6003	0.140932	-0.796843	NA	d__Bacteria; p__Proteobacteria; c__Alphaproteobacteria; o__Rhodobacterales; f__Rhodobacteraceae; g__Rubellimicrobium; s__uncultured_bacterium	P1-bulk
Otu134	2.2799	-0.796563	0.161654	d__Bacteria; p__Actinobacteriota; c__Actinobacteria; o__Micrococcales; f__Micrococcaceae; g__Arthrobacter; s__Arthrobacter_agilis	P1-bulk
Otu12282	0.443395	-0.796217	NA	d__Bacteria; p__Actinobacteriota; c__Actinobacteria; o__Micrococcales	P1-bulk
Otu15364	0.0664917	-0.796073	NA	d__Bacteria; p__Verrucomicrobiota; c__Verrucomicrobiae; o__Pedosphaerales; f__Pedosphaeraceae; g__Pedosphaeraceae	P1-bulk
Otu5654	0.0664917	-0.796073	NA	d__Bacteria; p__Chloroflexi; c__TK10; o__TK10; f__TK10; g__TK10; s__uncultured_bacterium	P1-bulk
Otu9014	0.0664917	-0.796073	NA	d__Bacteria; p__Firmicutes; c__Bacilli; o__Paenibacillales; f__Paenibacillaceae; g__Paenibacillus	P1-bulk
Otu16058	2.98313	-0.795873	0.0896344	d__Bacteria; p__Actinobacteriota; c__Actinobacteria; o__Micrococcales; f__Micrococcaceae	P1-bulk
Otu320	0.167448	-0.795545	NA	d__Bacteria; p__Actinobacteriota; c__Actinobacteria; o__Streptomycetales; f__Streptomycetaceae; g__Streptomyces; s__Streptomyces_bryophytorum	P1-bulk
Otu14356	0.20097	-0.793165	NA	d__Bacteria; p__Actinobacteriota; c__Actinobacteria; o__Propionibacteriales; f__Nocardioidaceae	P1-bulk
Otu4730	3.13851	-0.789055	0.122703	d__Bacteria; p__Actinobacteriota; c__Actinobacteria; o__Micrococcales; f__Micrococcaceae; g__uncultured; s__uncultured_bacterium	P1-bulk
Otu5624	0.198742	-0.788901	NA	d__Bacteria; p__Proteobacteria; c__Alphaproteobacteria; o__Rhizobiales; f__Beijerinckiaceae; g__Microvirga; s__uncultured_bacterium	P1-bulk
Otu17144	0.142808	-0.788881	NA	d__Bacteria; p__Planctomycetota; c__Phycisphaerae; o__Phycisphaerales; f__Phycisphaeraceae; g__uncultured; s__uncultured_bacterium	P1-bulk
Otu12612	0.139412	-0.788732	NA	d__Bacteria; p__Actinobacteriota; c__Actinobacteria; o__Propionibacteriales; f__Nocardioidaceae; g__Nocardioides	P1-bulk
Otu13743	0.197122	-0.788446	NA	d__Bacteria; p__Proteobacteria; c__Gammaproteobacteria; o__Burkholderiales; f__Oxalobacteraceae; g__Noviherbaspirillum	P1-bulk
Otu1157	0.19746	-0.787149	NA	d__Bacteria; p__Acidobacteriota; c__Acidobacteriae; o__Acidobacteriales; f__uncultured; g__uncultured	P1-bulk
Otu20290	0.0648732	-0.786547	NA	d__Bacteria; p__Armatimonadota; c__uncultured; o__uncultured; f__uncultured; g__uncultured; s__metagenome	P1-bulk
Otu2868	0.0648732	-0.786547	NA	d__Bacteria; p__Proteobacteria; c__Alphaproteobacteria; o__Rhizobiales; f__Beijerinckiaceae; g__Microvirga	P1-bulk
Otu4262	0.0648732	-0.786547	NA	d__Bacteria; p__Proteobacteria; c__Alphaproteobacteria; o__Elsterales; f__uncultured; g__uncultured	P1-bulk
Otu4806	0.0648732	-0.786547	NA	d__Bacteria; p__Firmicutes; c__Clostridia; o__Clostridiales; f__Clostridiaceae; g__Clostridium_sensu_stricto_13	P1-bulk
Otu3242	0.441314	-0.785641	NA	d__Bacteria; p__Actinobacteriota; c__Actinobacteria; o__Micrococcales; f__Intrasporangiaceae; g__Lapillicoccus	P1-bulk
Otu486	0.594112	-0.785242	0.530032	d__Bacteria; p__Gemmatimonadota; c__Gemmatimonadetes; o__Gemmatimonadales; f__Gemmatimonadaceae; g__Gemmatimonas	P1-bulk
Otu1100	46.2841	-0.784643	1.59e-07	d__Bacteria; p__Actinobacteriota; c__Actinobacteria; o__Micrococcales; f__Micrococcaceae	P1-bulk
Otu16139	0.138044	-0.784305	NA	d__Bacteria; p__Chloroflexi; c__Ktedonobacteria; o__C0119; f__C0119; g__C0119; s__uncultured_bacterium	P1-bulk
Otu6969	0.195936	-0.783627	NA	d__Bacteria; p__Chloroflexi; c__Chloroflexia; o__Thermomicrobiales; f__JG30-KF-CM45; g__JG30-KF-CM45; s__uncultured_bacterium	P1-bulk
Otu2035	0.882353	-0.783286	0.392714	d__Bacteria; p__Proteobacteria; c__Alphaproteobacteria; o__Sphingomonadales; f__Sphingomonadaceae; g__Sphingomonas; s__uncultured_Sphingomonadaceae	P1-bulk
Otu5605	0.218753	-0.783157	NA	d__Bacteria; p__Actinobacteriota; c__Actinobacteria; o__Micrococcales; f__Intrasporangiaceae; g__Lapillicoccus	P1-bulk
Otu18859	0.43429	-0.782539	NA	d__Bacteria; p__Actinobacteriota; c__Actinobacteria; o__Micrococcales; f__Micrococcaceae	P1-bulk
Otu3357	0.200445	-0.782494	NA	d__Bacteria; p__Proteobacteria; c__Alphaproteobacteria; o__Tistrellales; f__Geminicoccaceae; g__Candidatus_Alysiosphaera; s__uncultured_bacterium	P1-bulk
Otu20158	0.200672	-0.781908	NA	d__Bacteria; p__Chloroflexi; c__Chloroflexia; o__Chloroflexales; f__Roseiflexaceae; g__uncultured; s__uncultured_bacterium	P1-bulk
Otu9160	0.430502	-0.781892	NA	d__Bacteria; p__Planctomycetota; c__Planctomycetes; o__Isosphaerales; f__Isosphaeraceae; g__uncultured; s__uncultured_bacterium	P1-bulk
Otu21410	0.202124	-0.7808	NA	d__Bacteria; p__Chloroflexi; c__Chloroflexia; o__Chloroflexales; f__Roseiflexaceae; g__Kouleothrix; s__Kouleothrix_aurantiaca	P1-bulk
Otu8616	0.136761	-0.780741	NA	d__Bacteria; p__Firmicutes; c__Bacilli; o__Paenibacillales; f__Paenibacillaceae; g__Paenibacillus; s__metagenome	P1-bulk
Otu10888	0.198635	-0.779106	NA	d__Bacteria; p__Actinobacteriota; c__Actinobacteria; o__Micrococcales; f__Micrococcaceae	P1-bulk
Otu18772	1.09704	-0.778534	0.347888	d__Bacteria; p__Actinobacteriota; c__Actinobacteria; o__Micrococcales; f__Micrococcaceae	P1-bulk
Otu4952	0.134536	-0.778525	NA	d__Bacteria; p__Actinobacteriota; c__Thermoleophilia; o__Solirubrobacterales; f__67-14; g__67-14; s__uncultured_bacterium	P1-bulk
Otu747	0.90136	-0.777322	0.44596	d__Bacteria; p__Actinobacteriota; c__Actinobacteria; o__Micrococcales; f__Microbacteriaceae; g__Microbacterium	P1-bulk
Otu186	0.19375	-0.777042	NA	d__Bacteria; p__Actinobacteriota; c__Actinobacteria; o__Micrococcales; f__Intrasporangiaceae; g__Terrabacter; s__Terrabacter_sp.	P1-bulk
Otu12797	0.444479	-0.77538	NA	d__Bacteria; p__Bdellovibrionota; c__Oligoflexia; o__Silvanigrellales; f__Silvanigrellaceae; g__uncultured; s__uncultured_bacterium	P1-bulk
Otu15786	0.199971	-0.774999	NA	d__Bacteria; p__Actinobacteriota; c__Actinobacteria; o__Propionibacteriales; f__Nocardioidaceae; g__Nocardioides; s__Nocardioides_baekrokdamisoli	P1-bulk
Otu16680	0.135563	-0.774733	NA	d__Bacteria; p__Bacteroidota; c__Bacteroidia; o__Cytophagales; f__Microscillaceae; g__uncultured	P1-bulk
Otu5406	0.197002	-0.773845	NA	d__Bacteria; p__Proteobacteria; c__Gammaproteobacteria; o__Burkholderiales; f__Oxalobacteraceae	P1-bulk
Otu4716	0.203947	-0.773756	NA	d__Bacteria; p__Proteobacteria; c__Alphaproteobacteria; o__Rhizobiales; f__Pleomorphomonadaceae; g__Chthonobacter; s__uncultured_bacterium	P1-bulk
Otu6480	0.197843	-0.773472	NA	d__Bacteria; p__Actinobacteriota; c__Actinobacteria; o__Micrococcales; f__Micrococcaceae	P1-bulk
Otu819	0.134002	-0.772211	NA	d__Bacteria; p__Proteobacteria; c__Gammaproteobacteria; o__Burkholderiales; f__Alcaligenaceae	P1-bulk
Otu5267	0.062257	-0.770617	NA	d__Bacteria; p__Proteobacteria; c__Alphaproteobacteria; o__Rhizobiales; f__Devosiaceae; g__uncultured; s__uncultured_bacterium	P1-bulk
Otu5979	0.062257	-0.770617	NA	d__Bacteria; p__Proteobacteria; c__Alphaproteobacteria; o__Sphingomonadales; f__Sphingomonadaceae; g__Sphingomonas	P1-bulk
Otu5390	0.358991	-0.769778	NA	d__Bacteria; p__Proteobacteria; c__Alphaproteobacteria; o__Rhizobiales; f__Xanthobacteraceae; g__Rhodoplanes	P1-bulk
Otu14269	0.877163	-0.768187	0.45281	d__Bacteria; p__Actinobacteriota; c__Actinobacteria; o__Micrococcales; f__Micrococcaceae	P1-bulk
Otu6450	1.11149	-0.768173	0.366172	d__Bacteria; p__Actinobacteriota; c__Actinobacteria; o__Micrococcales	P1-bulk
Otu19141	0.136392	-0.767397	NA	d__Bacteria; p__Actinobacteriota; c__Thermoleophilia; o__Solirubrobacterales; f__67-14; g__67-14	P1-bulk
Otu19106	0.65096	-0.765246	0.495847	d__Bacteria; p__Actinobacteriota; c__Actinobacteria; o__Micrococcales; f__Micrococcaceae	P1-bulk
Otu3827	0.868917	-0.764167	0.440331	d__Bacteria; p__Acidobacteriota; c__Holophagae; o__Subgroup_7; f__Subgroup_7; g__Subgroup_7	P1-bulk
Otu5897	0.139471	-0.763794	NA	d__Bacteria; p__Proteobacteria; c__Gammaproteobacteria; o__Burkholderiales; f__TRA3-20; g__TRA3-20	P1-bulk
Otu5891	0.419943	-0.763076	NA	d__Bacteria; p__Planctomycetota; c__Phycisphaerae; o__Tepidisphaerales; f__WD2101_soil_group; g__WD2101_soil_group; s__uncultured_bacterium	P1-bulk
Otu697	0.192721	-0.762874	NA	d__Bacteria; p__Firmicutes; c__Bacilli; o__Bacillales; f__Planococcaceae; g__Bhargavaea	P1-bulk
Otu7407	0.188268	-0.762368	NA	d__Bacteria; p__Abditibacteriota; c__Abditibacteria; o__Abditibacteriales; f__Abditibacteriaceae; g__Abditibacterium; s__uncultured_bacterium	P1-bulk
Otu19037	0.131263	-0.761818	NA	d__Bacteria; p__Planctomycetota; c__Phycisphaerae; o__Tepidisphaerales; f__WD2101_soil_group; g__WD2101_soil_group	P1-bulk
Otu4800	0.896627	-0.761406	0.470758	d__Bacteria; p__Proteobacteria; c__Gammaproteobacteria; o__Burkholderiales; f__Comamonadaceae	P1-bulk
Otu14651	0.137747	-0.761217	NA	d__Bacteria; p__Actinobacteriota; c__Actinobacteria; o__Frankiales; f__Geodermatophilaceae; g__Blastococcus	P1-bulk
Otu1648	0.419479	-0.760934	NA	d__Bacteria; p__Actinobacteriota; c__Thermoleophilia; o__Solirubrobacterales; f__67-14; g__67-14; s__uncultured_actinobacterium	P1-bulk
Otu10367	0.132497	-0.76084	NA	d__Bacteria; p__Chloroflexi; c__TK10; o__TK10; f__TK10; g__TK10; s__uncultured_bacterium	P1-bulk
Otu7139	1.3833	-0.759266	0.336681	d__Bacteria; p__Actinobacteriota; c__Actinobacteria	P1-bulk
Otu10842	0.130239	-0.758153	NA	d__Bacteria; p__Actinobacteriota; c__Thermoleophilia; o__Solirubrobacterales; f__Solirubrobacteraceae; g__Parviterribacter; s__uncultured_bacterium	P1-bulk
Otu8633	0.201511	-0.757719	NA	d__Bacteria; p__Actinobacteriota; c__Actinobacteria; o__Streptosporangiales; f__Streptosporangiales_Incertae_Sedis; g__Motilibacter	P1-bulk
Otu2011	0.195541	-0.756867	NA	d__Bacteria; p__Chloroflexi; c__TK10; o__TK10; f__TK10; g__TK10	P1-bulk
Otu4526	0.212007	-0.756571	NA	d__Bacteria; p__Verrucomicrobiota; c__Verrucomicrobiae; o__Pedosphaerales; f__Pedosphaeraceae; g__Pedosphaeraceae; s__uncultured_soil	P1-bulk
Otu9876	0.445122	-0.754079	NA	d__Bacteria; p__Chloroflexi; c__Chloroflexia; o__Chloroflexales; f__Roseiflexaceae; g__uncultured; s__uncultured_bacterium	P1-bulk
Otu10937	0.128346	-0.752944	NA	d__Bacteria; p__Proteobacteria; c__Gammaproteobacteria; o__Burkholderiales; f__Oxalobacteraceae; g__Noviherbaspirillum	P1-bulk
Otu16996	0.133069	-0.752767	NA	d__Bacteria; p__Myxococcota; c__Polyangia; o__Haliangiales; f__Haliangiaceae; g__Haliangium; s__uncultured_bacterium	P1-bulk
Otu12008	0.190649	-0.750749	NA	d__Bacteria; p__Gemmatimonadota; c__Gemmatimonadetes; o__Gemmatimonadales; f__Gemmatimonadaceae; g__Roseisolibacter	P1-bulk
Otu9151	0.135418	-0.749373	NA	d__Bacteria; p__Actinobacteriota; c__Acidimicrobiia; o__Microtrichales	P1-bulk
Otu2239	1.51541	-0.748998	0.310815	d__Bacteria; p__Firmicutes; c__Bacilli; o__Bacillales; f__Bacillaceae; g__Bacillus	P1-bulk
Otu1526	0.752337	-0.748344	0.556499	d__Bacteria; p__Chloroflexi; c__Chloroflexia; o__Chloroflexales; f__Roseiflexaceae; g__uncultured; s__uncultured_bacterium	P1-bulk
Otu8098	0.201354	-0.748239	NA	d__Bacteria; p__Acidobacteriota; c__Acidobacteriae; o__Bryobacterales; f__Bryobacteraceae; g__Bryobacter	P1-bulk
Otu9393	0.127439	-0.747532	NA	d__Bacteria; p__Proteobacteria; c__Alphaproteobacteria; o__Rhizobiales	P1-bulk
Otu6059	0.205197	-0.747104	NA	d__Bacteria; p__Actinobacteriota; c__Actinobacteria; o__Micrococcales; f__Micrococcaceae	P1-bulk
Otu15837	0.274399	-0.745081	NA	d__Bacteria; p__Actinobacteriota; c__Acidimicrobiia; o__Microtrichales; f__Iamiaceae; g__Iamia	P1-bulk
Otu20810	0.499569	-0.743745	NA	d__Bacteria; p__Actinobacteriota; c__Actinobacteria; o__Micrococcales; f__Micrococcaceae	P1-bulk
Otu3926	0.126057	-0.742567	NA	d__Bacteria; p__Actinobacteriota; c__Actinobacteria; o__Frankiales; f__uncultured; g__uncultured; s__uncultured_bacterium	P1-bulk
Otu3210	0.197598	-0.741931	NA	d__Bacteria; p__Actinobacteriota; c__Actinobacteria; o__Propionibacteriales; f__Nocardioidaceae; g__Nocardioides	P1-bulk
Otu6160	0.27111	-0.741697	NA	d__Bacteria; p__Gemmatimonadota; c__Gemmatimonadetes; o__Gemmatimonadales; f__Gemmatimonadaceae; g__uncultured	P1-bulk
Otu2191	1.15745	-0.741553	0.411701	d__Bacteria; p__Actinobacteriota; c__Actinobacteria; o__Micrococcales	P1-bulk
Otu21658	0.268162	-0.741392	NA	d__Bacteria; p__Firmicutes; c__Bacilli; o__Bacillales; f__Bacillaceae; g__Bacillus	P1-bulk
Otu15168	4.62603	-0.741012	0.0456531	d__Bacteria; p__Firmicutes; c__Bacilli; o__Bacillales; f__Bacillaceae; g__Bacillus	P1-bulk
Otu20488	0.129033	-0.740565	NA	d__Bacteria; p__Proteobacteria; c__Gammaproteobacteria; o__Burkholderiales; f__Oxalobacteraceae; g__Massilia	P1-bulk
Otu18085	0.129482	-0.739686	NA	d__Bacteria; p__Firmicutes; c__Bacilli; o__Bacillales; f__Bacillaceae; g__Bacillus	P1-bulk
Otu21260	0.201381	-0.73955	NA	d__Bacteria; p__Actinobacteriota; c__Actinobacteria; o__Frankiales; f__Geodermatophilaceae	P1-bulk
Otu18673	0.220455	-0.7374	NA	d__Bacteria; p__Firmicutes; c__Bacilli; o__Bacillales; f__Bacillaceae; g__Bacillus	P1-bulk
Otu14095	0.207421	-0.737257	NA	d__Bacteria; p__Proteobacteria; c__Gammaproteobacteria; o__Burkholderiales; f__Comamonadaceae; g__Ramlibacter	P1-bulk
Otu7781	8.10394	-0.736967	0.0255429	d__Bacteria; p__Actinobacteriota; c__Actinobacteria; o__Micrococcales; f__Micrococcaceae	P1-bulk
Otu20235	3.2219	-0.73682	0.120722	d__Bacteria	P1-bulk
Otu545	0.274156	-0.736402	NA	d__Bacteria; p__Actinobacteriota; c__Actinobacteria; o__Micrococcales; f__Micrococcaceae; g__Arthrobacter	P1-bulk
Otu5415	0.409783	-0.736162	NA	d__Bacteria; p__Gemmatimonadota; c__Gemmatimonadetes; o__Gemmatimonadales; f__Gemmatimonadaceae	P1-bulk
Otu7715	0.274436	-0.728482	NA	d__Bacteria; p__Actinobacteriota; c__Actinobacteria; o__Frankiales; f__Frankiaceae; g__Jatrophihabitans; s__Jatrophihabitans_sp.	P1-bulk
Otu11384	0.128433	-0.727644	NA	d__Bacteria; p__Actinobacteriota; c__Actinobacteria; o__Micrococcales; f__Micrococcaceae	P1-bulk
Otu709	2.73704	-0.727098	0.198135	d__Bacteria; p__Proteobacteria; c__Gammaproteobacteria; o__Burkholderiales; f__Comamonadaceae; g__Ramlibacter	P1-bulk
Otu8022	0.266734	-0.725017	NA	d__Bacteria; p__Acidobacteriota; c__Thermoanaerobaculia; o__Thermoanaerobaculales; f__Thermoanaerobaculaceae; g__Subgroup_10; s__Acidobacteria_bacterium	P1-bulk
Otu815	0.128529	-0.724023	NA	d__Bacteria; p__Proteobacteria; c__Alphaproteobacteria; o__Rhizobiales; f__Xanthobacteraceae; g__Pseudolabrys	P1-bulk
Otu1582	1.54916	-0.722289	0.3274	d__Bacteria; p__Proteobacteria; c__Alphaproteobacteria; o__Sphingomonadales; f__Sphingomonadaceae; g__Sphingomonas; s__uncultured_Sphingomonadaceae	P1-bulk
Otu12941	4.47209	-0.722156	0.0762775	d__Bacteria; p__Actinobacteriota; c__Actinobacteria; o__Micrococcales; f__Micrococcaceae	P1-bulk
Otu14212	0.191284	-0.720694	NA	d__Bacteria; p__Planctomycetota; c__Planctomycetes; o__Isosphaerales; f__Isosphaeraceae; g__uncultured; s__uncultured_bacterium	P1-bulk
Otu14731	0.192971	-0.720249	NA	d__Bacteria; p__Actinobacteriota; c__Actinobacteria	P1-bulk
Otu9142	0.493757	-0.719848	NA	d__Bacteria; p__Actinobacteriota; c__Thermoleophilia; o__Solirubrobacterales; f__67-14; g__67-14; s__metagenome	P1-bulk
Otu360	5.02754	-0.718701	0.0536392	d__Bacteria; p__Proteobacteria; c__Alphaproteobacteria; o__Rhizobiales; f__Beijerinckiaceae; g__Microvirga	P1-bulk
Otu4872	0.263071	-0.717311	NA	d__Bacteria; p__Acidobacteriota; c__Acidobacteriae; o__Bryobacterales; f__Bryobacteraceae; g__Bryobacter	P1-bulk
Otu177	1.10077	-0.716246	0.404768	d__Bacteria; p__Actinobacteriota; c__Actinobacteria; o__Frankiales; f__Geodermatophilaceae; g__Blastococcus	P1-bulk
Otu18256	3.47621	-0.714459	0.120722	d__Bacteria; p__Actinobacteriota; c__Actinobacteria; o__Micrococcales; f__Intrasporangiaceae; g__Phycicoccus; s__Phycicoccus_jejuensis	P1-bulk
Otu6333	0.203273	-0.714069	NA	d__Bacteria; p__Proteobacteria; c__Alphaproteobacteria; o__Holosporales; f__Holosporaceae; g__uncultured; s__uncultured_bacterium	P1-bulk
Otu8080	0.256796	-0.711413	NA	d__Bacteria; p__Proteobacteria; c__Alphaproteobacteria; o__Rhodobacterales; f__Rhodobacteraceae; g__Rubellimicrobium; s__uncultured_bacterium	P1-bulk
Otu1940	0.26438	-0.711365	NA	d__Bacteria; p__Actinobacteriota; c__Actinobacteria; o__Pseudonocardiales; f__Pseudonocardiaceae; g__Pseudonocardia; s__uncultured_bacterium	P1-bulk
Otu9314	4.70256	-0.710764	0.080028	d__Bacteria; p__Proteobacteria; c__Gammaproteobacteria; o__Burkholderiales; f__Comamonadaceae	P1-bulk
Otu454	0.483805	-0.71075	NA	d__Bacteria; p__Actinobacteriota; c__Actinobacteria; o__Frankiales; f__Nakamurellaceae; g__Nakamurella; s__uncultured_organism	P1-bulk
Otu3368	0.263385	-0.710516	NA	d__Bacteria; p__Myxococcota; c__Myxococcia; o__Myxococcales; f__Anaeromyxobacteraceae; g__Anaeromyxobacter; s__uncultured_proteobacterium	P1-bulk
Otu16159	2.04118	-0.707979	0.292132	d__Bacteria; p__Proteobacteria; c__Gammaproteobacteria; o__Burkholderiales; f__Oxalobacteraceae; g__Massilia	P1-bulk
Otu9081	0.261897	-0.707776	NA	d__Bacteria; p__Actinobacteriota; c__Thermoleophilia; o__Solirubrobacterales; f__Solirubrobacteraceae; g__Conexibacter	P1-bulk
Otu8485	0.779002	-0.705175	0.510512	d__Bacteria; p__Proteobacteria; c__Alphaproteobacteria; o__Sphingomonadales; f__Sphingomonadaceae; g__Sphingomonas	P1-bulk
Otu2143	0.579405	-0.703418	0.597363	d__Bacteria; p__Chloroflexi; c__Ktedonobacteria; o__C0119; f__C0119; g__C0119; s__uncultured_Chloroflexi	P1-bulk
Otu8203	0.260943	-0.702106	NA	d__Bacteria; p__Myxococcota; c__Polyangia; o__Nannocystales; f__Nannocystaceae	P1-bulk
Otu2734	0.554097	-0.700062	NA	d__Bacteria; p__Firmicutes; c__Bacilli; o__Bacillales; f__Sporolactobacillaceae; g__Pullulanibacillus; s__Pullulanibacillus_sp.	P1-bulk
Otu21063	1.08054	-0.698913	0.448233	d__Bacteria; p__Actinobacteriota; c__Actinobacteria; o__Micrococcales; f__Micrococcaceae; g__Pseudarthrobacter	P1-bulk
Otu11519	0.266176	-0.697649	NA	d__Bacteria; p__Gemmatimonadota; c__Gemmatimonadetes; o__Gemmatimonadales; f__Gemmatimonadaceae; g__Gemmatimonas	P1-bulk
Otu4813	0.269146	-0.697635	NA	d__Bacteria; p__Bacteroidota; c__Kapabacteria; o__Kapabacteriales; f__Kapabacteriales; g__Kapabacteriales; s__metagenome	P1-bulk
Otu1143	1.1426	-0.695221	0.440331	d__Bacteria; p__Actinobacteriota; c__Actinobacteria; o__Micrococcales; f__Intrasporangiaceae	P1-bulk
Otu19617	0.561242	-0.695213	NA	d__Bacteria; p__Actinobacteriota; c__Actinobacteria; o__Micrococcales; f__Micrococcaceae	P1-bulk
Otu21433	0.848108	-0.69426	0.486318	d__Bacteria; p__Actinobacteriota; c__Actinobacteria; o__Streptosporangiales; f__Thermomonosporaceae; g__Actinoallomurus	P1-bulk
Otu12170	2.5238	-0.691188	0.198001	d__Bacteria; p__Actinobacteriota; c__Actinobacteria; o__Pseudonocardiales; f__Pseudonocardiaceae; g__Actinophytocola	P1-bulk
Otu2899	0.331456	-0.690526	NA	d__Bacteria; p__Gemmatimonadota; c__Gemmatimonadetes; o__Gemmatimonadales; f__Gemmatimonadaceae; g__Roseisolibacter; s__uncultured_bacterium	P1-bulk
Otu14704	0.21331	-0.689344	NA	d__Bacteria; p__Actinobacteriota; c__Actinobacteria; o__Micrococcales; f__Micrococcaceae	P1-bulk
Otu963	0.267275	-0.689253	NA	d__Bacteria; p__Gemmatimonadota; c__Gemmatimonadetes; o__Gemmatimonadales; f__Gemmatimonadaceae; g__Gemmatimonas	P1-bulk
Otu3577	0.258485	-0.688793	NA	d__Bacteria; p__Acidobacteriota; c__Acidobacteriae; o__Acidobacteriales; f__Acidobacteriaceae_(Subgroup_1); g__uncultured	P1-bulk
Otu20708	1.82887	-0.68586	0.338167	d__Bacteria; p__Proteobacteria; c__Alphaproteobacteria; o__Rhodobacterales; f__Rhodobacteraceae; g__Rubellimicrobium; s__uncultured_Rubellimicrobium	P1-bulk
Otu2491	0.337095	-0.685766	NA	d__Bacteria; p__Actinobacteriota; c__Actinobacteria; o__Propionibacteriales; f__Nocardioidaceae; g__Nocardioides; s__uncultured_bacterium	P1-bulk
Otu1383	2.04445	-0.68573	0.301328	d__Bacteria; p__Actinobacteriota; c__Actinobacteria; o__Micrococcales; f__Micrococcaceae	P1-bulk
Otu18957	3.05309	-0.684829	0.207452	d__Bacteria; p__Proteobacteria; c__Gammaproteobacteria; o__Burkholderiales; f__Oxalobacteraceae	P1-bulk
Otu857	0.3496	-0.683752	NA	d__Bacteria; p__Firmicutes; c__Bacilli; o__Bacillales; f__Planococcaceae; g__Sporosarcina	P1-bulk
Otu18812	0.84973	-0.682624	0.512281	d__Bacteria; p__Firmicutes; c__Bacilli; o__Bacillales; f__Bacillaceae; g__Bacillus	P1-bulk
Otu4084	0.92339	-0.680948	0.478043	d__Bacteria; p__Cyanobacteria; c__Sericytochromatia; o__Sericytochromatia; f__Sericytochromatia; g__Sericytochromatia; s__uncultured_bacterium	P1-bulk
Otu7430	0.261166	-0.67879	NA	d__Bacteria; p__Acidobacteriota; c__Acidobacteriae; o__Bryobacterales; f__Bryobacteraceae; g__Bryobacter; s__uncultured_Acidobacterium	P1-bulk
Otu8601	3.75345	-0.67824	0.147821	d__Bacteria; p__Myxococcota; c__Myxococcia; o__Myxococcales; f__Myxococcaceae	P1-bulk
Otu3535	0.626478	-0.674301	0.563679	d__Bacteria; p__Actinobacteriota; c__Actinobacteria; o__Propionibacteriales; f__Nocardioidaceae; g__Aeromicrobium	P1-bulk
Otu3854	0.632098	-0.674048	0.585293	d__Bacteria; p__Acidobacteriota; c__Acidobacteriae; o__Bryobacterales; f__Bryobacteraceae; g__Bryobacter	P1-bulk
Otu19656	0.339414	-0.672231	NA	d__Bacteria; p__Proteobacteria; c__Alphaproteobacteria; o__Rhizobiales; f__Devosiaceae; g__Devosia	P1-bulk
Otu3175	0.252331	-0.671766	NA	d__Bacteria; p__Actinobacteriota; c__Actinobacteria; o__Pseudonocardiales; f__Pseudonocardiaceae; g__Longimycelium; s__uncultured_bacterium	P1-bulk
Otu21168	1.13459	-0.671297	0.44596	d__Bacteria; p__Actinobacteriota; c__Actinobacteria; o__Frankiales	P1-bulk
Otu17564	0.331698	-0.66674	NA	d__Bacteria; p__Actinobacteriota; c__Acidimicrobiia	P1-bulk
Otu20351	0.193523	-0.666033	NA	d__Bacteria; p__Proteobacteria; c__Gammaproteobacteria; o__Xanthomonadales; f__Rhodanobacteraceae	P1-bulk
Otu3647	0.626391	-0.665773	0.588331	d__Bacteria; p__Proteobacteria; c__Gammaproteobacteria; o__Burkholderiales; f__Comamonadaceae; g__Ramlibacter	P1-bulk
Otu844	0.626542	-0.664712	0.588331	d__Bacteria; p__Proteobacteria; c__Alphaproteobacteria; o__Rhizobiales; f__Devosiaceae; g__Devosia	P1-bulk
Otu3373	0.988299	-0.663282	0.464676	d__Bacteria; p__Proteobacteria; c__Gammaproteobacteria	P1-bulk
Otu5890	0.328875	-0.663251	NA	d__Bacteria; p__Proteobacteria; c__Alphaproteobacteria; o__Sphingomonadales; f__Sphingomonadaceae; g__Novosphingobium	P1-bulk
Otu1095	0.632651	-0.662673	0.581372	d__Bacteria; p__Proteobacteria; c__Alphaproteobacteria; o__Rhodobacterales; f__Rhodobacteraceae; g__Rubellimicrobium; s__uncultured_bacterium	P1-bulk
Otu5360	0.330443	-0.66229	NA	d__Bacteria; p__Cyanobacteria; c__Sericytochromatia; o__Sericytochromatia; f__Sericytochromatia; g__Sericytochromatia; s__uncultured_bacterium	P1-bulk
Otu13028	0.494046	-0.661163	NA	d__Bacteria; p__Proteobacteria; c__Alphaproteobacteria; o__Rhizobiales; f__Beijerinckiaceae; g__Microvirga	P1-bulk
Otu2425	0.697261	-0.661043	0.546986	d__Bacteria; p__Actinobacteriota; c__Acidimicrobiia; o__Microtrichales	P1-bulk
Otu17082	0.914073	-0.659458	0.53593	d__Bacteria; p__Actinobacteriota	P1-bulk
Otu1721	0.25888	-0.658152	NA	d__Bacteria; p__Actinobacteriota; c__Actinobacteria; o__Corynebacteriales; f__Mycobacteriaceae; g__Mycobacterium	P1-bulk
Otu1400	0.616692	-0.657502	0.579569	d__Bacteria; p__Actinobacteriota; c__Acidimicrobiia; o__uncultured; f__uncultured; g__uncultured	P1-bulk
Otu5945	0.328156	-0.654141	NA	d__Bacteria; p__Firmicutes; c__Bacilli; o__Paenibacillales; f__Paenibacillaceae; g__Paenibacillus; s__Paenibacillus_aceris	P1-bulk
Otu7677	0.40931	-0.651195	NA	d__Bacteria; p__Proteobacteria; c__Gammaproteobacteria; o__Burkholderiales; f__Comamonadaceae; g__Azohydromonas	P1-bulk
Otu2604	0.319674	-0.650442	NA	d__Bacteria; p__Proteobacteria; c__Alphaproteobacteria; o__Azospirillales; f__Azospirillaceae; g__Skermanella; s__uncultured_bacterium	P1-bulk
Otu7869	0.266492	-0.648593	NA	d__Bacteria; p__Proteobacteria; c__Alphaproteobacteria; o__Rhizobiales; f__Xanthobacteraceae; g__uncultured; s__metagenome	P1-bulk
Otu2461	1.05662	-0.645462	0.50701	d__Bacteria; p__Proteobacteria; c__Gammaproteobacteria; o__Xanthomonadales; f__Rhodanobacteraceae; g__uncultured; s__uncultured_bacterium	P1-bulk
Otu178	24.0227	-0.645457	0.0276233	d__Bacteria; p__Actinobacteriota; c__Actinobacteria; o__Frankiales; f__uncultured; g__uncultured	P1-bulk
Otu6520	2.81722	-0.643905	0.245365	d__Bacteria; p__Actinobacteriota; c__Actinobacteria; o__Micrococcales; f__Micrococcaceae	P1-bulk
Otu807	1.04527	-0.643755	0.485124	d__Bacteria; p__Proteobacteria; c__Alphaproteobacteria; o__Rhizobiales; f__Beijerinckiaceae; g__Microvirga	P1-bulk
Otu2571	0.95474	-0.643603	0.49343	d__Bacteria; p__Gemmatimonadota; c__Gemmatimonadetes; o__Gemmatimonadales; f__Gemmatimonadaceae; g__uncultured	P1-bulk
Otu12439	1.2882	-0.643208	0.510913	d__Bacteria; p__Proteobacteria; c__Alphaproteobacteria; o__Azospirillales; f__Azospirillaceae; g__Skermanella	P1-bulk
Otu3601	0.259958	-0.641453	NA	d__Bacteria; p__Acidobacteriota; c__Acidobacteriae; o__Bryobacterales; f__Bryobacteraceae; g__Bryobacter	P1-bulk
Otu14709	17.2847	-0.640347	0.0465357	d__Bacteria; p__Proteobacteria; c__Gammaproteobacteria; o__Burkholderiales	P1-bulk
Otu5309	0.346501	-0.638321	NA	d__Bacteria; p__Planctomycetota; c__Planctomycetes; o__Isosphaerales; f__Isosphaeraceae; g__uncultured	P1-bulk
Otu59	1.8809	-0.633987	0.360316	d__Bacteria; p__Actinobacteriota; c__Actinobacteria; o__Micrococcales; f__Micrococcaceae; g__Pseudarthrobacter	P1-bulk
Otu21165	0.394751	-0.633706	NA	d__Bacteria; p__Firmicutes; c__Bacilli; o__Bacillales; f__Bacillaceae; g__Bacillus	P1-bulk
Otu797	0.396681	-0.633458	NA	d__Bacteria; p__Actinobacteriota; c__Actinobacteria; o__Micromonosporales; f__Micromonosporaceae; g__Dactylosporangium	P1-bulk
Otu1185	0.331726	-0.631092	NA	d__Bacteria; p__Proteobacteria; c__Alphaproteobacteria; o__Rhizobiales; f__Beijerinckiaceae; g__Microvirga	P1-bulk
Otu8742	6.37463	-0.629852	0.0852074	d__Bacteria; p__Actinobacteriota; c__Actinobacteria; o__Micrococcales; f__Micrococcaceae	P1-bulk
Otu20444	0.393403	-0.625774	NA	d__Bacteria; p__Actinobacteriota; c__Actinobacteria; o__Pseudonocardiales; f__Pseudonocardiaceae; g__Actinomycetospora	P1-bulk
Otu19384	0.391198	-0.625558	NA	d__Bacteria; p__Actinobacteriota; c__Actinobacteria; o__Micromonosporales; f__Micromonosporaceae	P1-bulk
Otu9773	0.332745	-0.624303	NA	d__Bacteria; p__Actinobacteriota	P1-bulk
Otu18103	1.12054	-0.624251	0.508228	d__Bacteria; p__Proteobacteria; c__Gammaproteobacteria; o__Burkholderiales; f__Oxalobacteraceae; g__Massilia	P1-bulk
Otu695	0.98563	-0.623822	0.563679	d__Bacteria; p__Actinobacteriota; c__Actinobacteria; o__Streptomycetales; f__Streptomycetaceae; g__Streptomyces	P1-bulk
Otu16137	0.382141	-0.623103	NA	d__Bacteria; p__Proteobacteria; c__Gammaproteobacteria; o__Burkholderiales; f__Rhodocyclaceae; g__Dechloromonas	P1-bulk
Otu3078	0.133896	-0.622928	NA	d__Bacteria; p__Proteobacteria; c__Alphaproteobacteria; o__Rhizobiales; f__Devosiaceae; g__Devosia	P1-bulk
Otu15965	9.23663	-0.619818	0.0161265	d__Bacteria; p__Firmicutes; c__Bacilli; o__Bacillales; f__Bacillaceae; g__Bacillus	P1-bulk
Otu6226	0.384454	-0.619809	NA	d__Bacteria; p__Chloroflexi; c__Chloroflexia; o__Thermomicrobiales; f__AKYG1722; g__AKYG1722; s__uncultured_bacterium	P1-bulk
Otu14091	1.47149	-0.61901	0.463086	d__Bacteria; p__Firmicutes; c__Bacilli; o__Bacillales	P1-bulk
Otu1655	1.18411	-0.614414	0.478043	d__Bacteria; p__Actinobacteriota; c__Actinobacteria; o__Micromonosporales; f__Micromonosporaceae	P1-bulk
Otu11518	0.473639	-0.614394	NA	d__Bacteria; p__Actinobacteriota; c__Actinobacteria; o__Micrococcales; f__Micrococcaceae	P1-bulk
Otu21404	0.754182	-0.61268	0.585987	d__Bacteria; p__Proteobacteria; c__Gammaproteobacteria; o__Burkholderiales; f__Oxalobacteraceae	P1-bulk
Otu6842	0.757494	-0.610758	0.587719	d__Bacteria; p__Firmicutes; c__Bacilli; o__Bacillales; f__Bacillaceae; g__Bacillus	P1-bulk
Otu21520	0.321719	-0.609684	NA	d__Bacteria; p__Firmicutes; c__Bacilli; o__Bacillales; f__Planococcaceae	P1-bulk
Otu11668	0.889461	-0.605012	0.536481	d__Bacteria; p__Actinobacteriota; c__Actinobacteria; o__Micrococcales; f__Micrococcaceae	P1-bulk
Otu6165	0.73333	-0.602988	0.585987	d__Bacteria; p__Gemmatimonadota; c__Gemmatimonadetes; o__Gemmatimonadales; f__Gemmatimonadaceae; g__Gemmatimonas; s__uncultured_Gemmatimonas	P1-bulk
Otu255	0.403257	-0.600842	NA	d__Bacteria; p__Proteobacteria; c__Gammaproteobacteria; o__Burkholderiales; f__Oxalobacteraceae; g__Duganella	P1-bulk
Otu14903	0.339394	-0.6006	NA	d__Bacteria; p__Myxococcota; c__Myxococcia; o__Myxococcales; f__Myxococcaceae; g__P3OB-42; s__uncultured_Archangiaceae	P1-bulk
Otu175	2.96468	-0.600308	0.254447	d__Bacteria; p__Myxococcota; c__Polyangia; o__Polyangiales; f__Polyangiaceae; g__Aetherobacter; s__uncultured_bacterium	P1-bulk
Otu20607	0.385416	-0.600113	NA	d__Bacteria; p__Actinobacteriota; c__Actinobacteria; o__Streptosporangiales; f__Thermomonosporaceae; g__Actinoallomurus	P1-bulk
Otu1269	0.806452	-0.598559	0.579678	d__Bacteria; p__Proteobacteria; c__Alphaproteobacteria; o__Elsterales; f__uncultured; g__uncultured; s__uncultured_Rhodospirillales	P1-bulk
Otu3943	0.252142	-0.596994	NA	d__Bacteria; p__Chloroflexi; c__Ktedonobacteria; o__Ktedonobacterales; f__Ktedonobacteraceae	P1-bulk
Otu7	5.61461	-0.590175	0.3745	d__Bacteria; p__Actinobacteriota; c__Actinobacteria; o__Streptomycetales; f__Streptomycetaceae; g__Streptomyces	P1-bulk
Otu968	0.45814	-0.589964	NA	d__Bacteria; p__Proteobacteria; c__Alphaproteobacteria; o__Acetobacterales; f__Acetobacteraceae	P1-bulk
Otu12647	16.6345	-0.589514	0.0527795	d__Bacteria; p__Proteobacteria; c__Gammaproteobacteria; o__Burkholderiales; f__Oxalobacteraceae; g__Massilia	P1-bulk
Otu20731	1.30101	-0.588534	0.495847	d__Bacteria; p__Proteobacteria; c__Gammaproteobacteria; o__Xanthomonadales; f__Rhodanobacteraceae	P1-bulk
Otu1688	2.23033	-0.587603	0.415005	d__Bacteria; p__Proteobacteria; c__Alphaproteobacteria; o__Rhizobiales; f__Beijerinckiaceae; g__Microvirga	P1-bulk
Otu16177	0.380146	-0.587138	NA	d__Bacteria; p__Actinobacteriota; c__Actinobacteria; o__Frankiales; f__Acidothermaceae; g__Acidothermus	P1-bulk
Otu2624	1.24841	-0.586492	0.563679	d__Bacteria; p__Actinobacteriota; c__Actinobacteria; o__Pseudonocardiales; f__Pseudonocardiaceae; g__Pseudonocardia	P1-bulk
Otu3392	0.451954	-0.584506	NA	d__Bacteria; p__Proteobacteria; c__Gammaproteobacteria; o__Burkholderiales; f__Nitrosomonadaceae; g__IS-44; s__uncultured_bacterium	P1-bulk
Otu2029	1.72373	-0.58219	0.478043	d__Bacteria; p__Proteobacteria; c__Gammaproteobacteria; o__Burkholderiales; f__Comamonadaceae; g__Ramlibacter	P1-bulk
Otu4227	0.470811	-0.581509	NA	d__Bacteria; p__Proteobacteria; c__Alphaproteobacteria; o__Tistrellales; f__Geminicoccaceae; g__Candidatus_Alysiosphaera; s__uncultured_Alphaproteobacteria	P1-bulk
Otu17335	0.532359	-0.581278	NA	d__Bacteria; p__Firmicutes; c__Bacilli; o__Bacillales; f__Bacillaceae; g__Bacillus	P1-bulk
Otu2784	4.12345	-0.580404	0.22821	d__Bacteria; p__Actinobacteriota; c__Actinobacteria; o__Propionibacteriales	P1-bulk
Otu10875	0.043709	-0.57778	NA	d__Bacteria; p__Firmicutes; c__Bacilli; o__Paenibacillales; f__Paenibacillaceae; g__Paenibacillus	P1-bulk
Otu10931	0.043709	-0.57778	NA	d__Bacteria; p__Nitrospirota; c__Nitrospiria; o__Nitrospirales; f__Nitrospiraceae; g__Nitrospira; s__uncultured_soil	P1-bulk
Otu1133	0.043709	-0.57778	NA	d__Bacteria; p__Firmicutes; c__Bacilli; o__Bacillales; f__Bacillaceae; g__Bacillus	P1-bulk
Otu11509	0.043709	-0.57778	NA	d__Bacteria; p__Planctomycetota; c__Phycisphaerae; o__Tepidisphaerales; f__WD2101_soil_group; g__WD2101_soil_group; s__uncultured_planctomycete	P1-bulk
Otu11582	0.043709	-0.57778	NA	d__Bacteria; p__Proteobacteria; c__Alphaproteobacteria; o__Rhizobiales; f__Devosiaceae	P1-bulk
Otu13216	0.043709	-0.57778	NA	d__Bacteria; p__Chloroflexi; c__TK10; o__TK10; f__TK10; g__TK10	P1-bulk
Otu1354	0.043709	-0.57778	NA	d__Bacteria; p__Actinobacteriota; c__Thermoleophilia; o__Solirubrobacterales; f__67-14; g__67-14; s__uncultured_actinobacterium	P1-bulk
Otu14311	0.043709	-0.57778	NA	d__Bacteria; p__Acidobacteriota; c__Acidobacteriae; o__Acidobacteriales; f__uncultured; g__uncultured	P1-bulk
Otu14502	0.043709	-0.57778	NA	d__Bacteria; p__Actinobacteriota; c__Actinobacteria; o__Frankiales; f__Geodermatophilaceae; g__Geodermatophilus	P1-bulk
Otu17244	0.043709	-0.57778	NA	d__Bacteria; p__Firmicutes; c__Bacilli; o__Paenibacillales; f__Paenibacillaceae; g__Paenibacillus; s__uncultured_bacterium	P1-bulk
Otu1948	0.043709	-0.57778	NA	d__Bacteria; p__Actinobacteriota; c__Thermoleophilia; o__Gaiellales; f__Gaiellaceae; g__Gaiella	P1-bulk
Otu19894	0.043709	-0.57778	NA	d__Bacteria; p__Myxococcota; c__Polyangia; o__Haliangiales; f__Haliangiaceae; g__Haliangium	P1-bulk
Otu2107	0.043709	-0.57778	NA	d__Bacteria; p__Firmicutes; c__Bacilli; o__Bacillales; f__Planococcaceae; g__Sporosarcina	P1-bulk
Otu21445	0.043709	-0.57778	NA	d__Bacteria; p__Firmicutes; c__Bacilli; o__Paenibacillales; f__Paenibacillaceae; g__Paenibacillus	P1-bulk
Otu2579	0.043709	-0.57778	NA	d__Bacteria; p__Proteobacteria; c__Alphaproteobacteria; o__Azospirillales; f__Azospirillaceae; g__Skermanella	P1-bulk
Otu3275	0.043709	-0.57778	NA	d__Bacteria; p__Myxococcota; c__Polyangia; o__Haliangiales; f__Haliangiaceae; g__Haliangium	P1-bulk
Otu378	0.043709	-0.57778	NA	d__Bacteria; p__Proteobacteria; c__Alphaproteobacteria; o__Sphingomonadales; f__Sphingomonadaceae; g__Sphingomonas; s__Sphingomonas_aerolata	P1-bulk
Otu4548	0.043709	-0.57778	NA	d__Bacteria; p__Chloroflexi; c__Ktedonobacteria; o__Ktedonobacterales; f__Ktedonobacteraceae; g__1921-3; s__uncultured_bacterium	P1-bulk
Otu4666	0.043709	-0.57778	NA	d__Bacteria; p__Actinobacteriota; c__Actinobacteria; o__Micrococcales; f__Micrococcaceae; g__Pseudarthrobacter	P1-bulk
Otu5631	0.043709	-0.57778	NA	d__Bacteria; p__Actinobacteriota; c__Actinobacteria; o__Streptomycetales; f__Streptomycetaceae; g__Streptomyces	P1-bulk
Otu5646	0.043709	-0.57778	NA	d__Bacteria; p__Acidobacteriota; c__Acidobacteriae; o__Bryobacterales; f__Bryobacteraceae; g__Bryobacter; s__Acidobacteria_bacterium	P1-bulk
Otu6839	0.043709	-0.57778	NA	d__Bacteria; p__Firmicutes; c__Bacilli; o__Bacillales; f__Planococcaceae; g__Sporosarcina; s__uncultured_bacterium	P1-bulk
Otu7109	0.043709	-0.57778	NA	d__Bacteria; p__Actinobacteriota; c__Thermoleophilia; o__Gaiellales; f__uncultured; g__uncultured	P1-bulk
Otu7642	0.043709	-0.57778	NA	d__Bacteria; p__Gemmatimonadota; c__Longimicrobia; o__Longimicrobiales; f__Longimicrobiaceae; g__YC-ZSS-LKJ147; s__uncultured_bacterium	P1-bulk
Otu7688	0.043709	-0.57778	NA	d__Bacteria; p__Firmicutes; c__Bacilli; o__Erysipelotrichales; f__Erysipelotrichaceae; g__Turicibacter	P1-bulk
Otu7885	0.043709	-0.57778	NA	d__Bacteria; p__Gemmatimonadota; c__Gemmatimonadetes; o__Gemmatimonadales; f__Gemmatimonadaceae; g__Gemmatimonas; s__uncultured_bacterium	P1-bulk
Otu8256	0.043709	-0.57778	NA	d__Bacteria; p__Proteobacteria; c__Alphaproteobacteria; o__Rhizobiales; f__Beijerinckiaceae; g__Microvirga	P1-bulk
Otu8699	0.043709	-0.57778	NA	d__Bacteria; p__Planctomycetota; c__Phycisphaerae; o__Tepidisphaerales; f__CPla-3_termite_group; g__CPla-3_termite_group; s__metagenome	P1-bulk
Otu8884	0.043709	-0.57778	NA	d__Bacteria; p__Actinobacteriota; c__Thermoleophilia; o__Gaiellales; f__uncultured; g__uncultured	P1-bulk
Otu9744	0.043709	-0.57778	NA	d__Bacteria; p__Myxococcota; c__Polyangia; o__Polyangiales; f__BIrii41; g__BIrii41; s__uncultured_bacterium	P1-bulk
Otu9799	0.043709	-0.57778	NA	d__Bacteria; p__Actinobacteriota; c__Actinobacteria; o__Micrococcales; f__Microbacteriaceae; g__Naasia; s__Naasia_aerilata	P1-bulk
Otu17909	0.861518	-0.574885	0.585987	d__Bacteria; p__Actinobacteriota; c__Actinobacteria; o__Frankiales; f__Geodermatophilaceae	P1-bulk
Otu275	29.2756	-0.57317	0.0169701	d__Bacteria; p__Proteobacteria; c__Gammaproteobacteria; o__Burkholderiales; f__Oxalobacteraceae; g__Massilia	P1-bulk
Otu2665	2.19014	-0.571005	0.406254	d__Bacteria; p__Actinobacteriota; c__Actinobacteria; o__Micrococcales; f__Micrococcaceae	P1-bulk
Otu6651	7.1528	-0.570973	0.0696923	d__Bacteria; p__Actinobacteriota; c__Actinobacteria	P1-bulk
Otu16847	2.55613	-0.570124	0.356972	d__Bacteria; p__Actinobacteriota; c__Actinobacteria; o__Micrococcales; f__Micrococcaceae	P1-bulk
Otu2820	16.6585	-0.570113	0.00749957	d__Bacteria; p__Actinobacteriota; c__Actinobacteria; o__Micrococcales; f__Micrococcaceae	P1-bulk
Otu3663	0.382311	-0.567166	NA	d__Bacteria; p__Chloroflexi; c__JG30-KF-CM66; o__JG30-KF-CM66; f__JG30-KF-CM66; g__JG30-KF-CM66; s__uncultured_bacterium	P1-bulk
Otu66	0.520324	-0.565068	NA	d__Bacteria; p__Actinobacteriota; c__Actinobacteria; o__Streptomycetales; f__Streptomycetaceae; g__Streptomyces	P1-bulk
Otu2345	0.606324	-0.562087	0.657891	d__Bacteria; p__Proteobacteria; c__Alphaproteobacteria; o__Sphingomonadales; f__Sphingomonadaceae; g__Altererythrobacter	P1-bulk
Otu10434	0.0413408	-0.561957	NA	d__Bacteria; p__Proteobacteria; c__Alphaproteobacteria; o__Azospirillales; f__Azospirillaceae; g__uncultured; s__metagenome	P1-bulk
Otu10508	0.0413408	-0.561957	NA	d__Bacteria; p__Firmicutes; c__Bacilli; o__Paenibacillales; f__Paenibacillaceae; g__Paenibacillus	P1-bulk
Otu10560	0.0413408	-0.561957	NA	d__Bacteria; p__Proteobacteria; c__Gammaproteobacteria; o__Burkholderiales; f__Burkholderiaceae; g__Burkholderia-Caballeronia-Paraburkholderia	P1-bulk
Otu10705	0.0413408	-0.561957	NA	d__Bacteria; p__Actinobacteriota; c__Actinobacteria; o__Micrococcales; f__Cellulomonadaceae; g__Oerskovia	P1-bulk
Otu11139	0.0413408	-0.561957	NA	d__Bacteria; p__Firmicutes; c__Bacilli; o__Alicyclobacillales; f__Alicyclobacillaceae; g__Tumebacillus; s__uncultured_bacterium	P1-bulk
Otu11634	0.0413408	-0.561957	NA	d__Bacteria; p__Planctomycetota; c__Planctomycetes; o__Isosphaerales; f__Isosphaeraceae; g__uncultured	P1-bulk
Otu13332	0.0413408	-0.561957	NA	d__Bacteria; p__Actinobacteriota; c__Thermoleophilia; o__Gaiellales; f__uncultured; g__uncultured	P1-bulk
Otu14136	0.0413408	-0.561957	NA	d__Bacteria; p__Myxococcota; c__Polyangia; o__Haliangiales; f__Haliangiaceae; g__Haliangium	P1-bulk
Otu1419	0.0413408	-0.561957	NA	d__Bacteria; p__Actinobacteriota; c__Thermoleophilia; o__Solirubrobacterales; f__Solirubrobacteraceae; g__Solirubrobacter; s__uncultured_bacterium	P1-bulk
Otu16906	0.0413408	-0.561957	NA	d__Bacteria; p__Actinobacteriota; c__Actinobacteria; o__Frankiales; f__uncultured; g__uncultured; s__uncultured_actinobacterium	P1-bulk
Otu17670	0.0413408	-0.561957	NA	d__Bacteria; p__Bdellovibrionota; c__Oligoflexia; o__0319-6G20; f__0319-6G20; g__0319-6G20	P1-bulk
Otu19794	0.0413408	-0.561957	NA	d__Bacteria; p__Chloroflexi; c__JG30-KF-CM66; o__JG30-KF-CM66; f__JG30-KF-CM66; g__JG30-KF-CM66; s__uncultured_Caldilinea	P1-bulk
Otu20068	0.0413408	-0.561957	NA	d__Bacteria; p__Elusimicrobiota; c__Elusimicrobia; o__Lineage_IV; f__Lineage_IV; g__Lineage_IV; s__uncultured_bacterium	P1-bulk
Otu20672	0.0413408	-0.561957	NA	d__Bacteria; p__Proteobacteria; c__Alphaproteobacteria; o__Elsterales; f__uncultured; g__uncultured	P1-bulk
Otu20889	0.0413408	-0.561957	NA	d__Bacteria; p__Actinobacteriota; c__Thermoleophilia; o__Solirubrobacterales; f__Solirubrobacteraceae	P1-bulk
Otu2321	0.0413408	-0.561957	NA	d__Bacteria; p__Actinobacteriota; c__MB-A2-108; o__MB-A2-108; f__MB-A2-108; g__MB-A2-108	P1-bulk
Otu2372	0.0413408	-0.561957	NA	d__Bacteria; p__Proteobacteria; c__Gammaproteobacteria; o__Salinisphaerales; f__Solimonadaceae; g__Polycyclovorans; s__uncultured_bacterium	P1-bulk
Otu2389	0.0413408	-0.561957	NA	d__Bacteria; p__Proteobacteria; c__Alphaproteobacteria; o__Acetobacterales; f__Acetobacteraceae	P1-bulk
Otu2616	0.0413408	-0.561957	NA	d__Bacteria; p__Proteobacteria; c__Alphaproteobacteria; o__Rhizobiales; f__Xanthobacteraceae; g__Bradyrhizobium	P1-bulk
Otu2684	0.0413408	-0.561957	NA	d__Bacteria; p__Proteobacteria; c__Alphaproteobacteria; o__Acetobacterales; f__Acetobacteraceae; g__Craurococcus-Caldovatus; s__uncultured_bacterium	P1-bulk
Otu29	0.0413408	-0.561957	NA	d__Bacteria; p__Proteobacteria; c__Alphaproteobacteria; o__Sphingomonadales; f__Sphingomonadaceae; g__Sphingomonas; s__Sphingomonas_faeni	P1-bulk
Otu3289	0.0413408	-0.561957	NA	d__Bacteria; p__Proteobacteria; c__Alphaproteobacteria; o__Caulobacterales; f__Caulobacteraceae; g__Brevundimonas	P1-bulk
Otu4276	0.0413408	-0.561957	NA	d__Bacteria; p__Actinobacteriota; c__Thermoleophilia; o__Gaiellales; f__Gaiellaceae; g__Gaiella; s__uncultured_Rubrobacteria	P1-bulk
Otu4570	0.0413408	-0.561957	NA	d__Bacteria; p__Proteobacteria; c__Alphaproteobacteria; o__Acetobacterales; f__Acetobacteraceae	P1-bulk
Otu4736	0.0413408	-0.561957	NA	d__Bacteria; p__Acidobacteriota; c__Blastocatellia; o__Pyrinomonadales; f__Pyrinomonadaceae; g__RB41	P1-bulk
Otu4770	0.0413408	-0.561957	NA	d__Bacteria; p__Proteobacteria; c__Alphaproteobacteria; o__Rhizobiales; f__Rhizobiaceae; g__Mesorhizobium	P1-bulk
Otu4877	0.0413408	-0.561957	NA	d__Bacteria; p__Proteobacteria; c__Alphaproteobacteria; o__Caulobacterales; f__Hyphomonadaceae; g__SWB02; s__uncultured_Alphaproteobacteria	P1-bulk
Otu5028	0.0413408	-0.561957	NA	d__Bacteria; p__Actinobacteriota; c__Actinobacteria; o__Frankiales; f__Acidothermaceae; g__Acidothermus; s__uncultured_bacterium	P1-bulk
Otu5064	0.0413408	-0.561957	NA	d__Bacteria; p__Actinobacteriota; c__Thermoleophilia; o__Solirubrobacterales; f__Solirubrobacteraceae; g__Conexibacter	P1-bulk
Otu5229	0.0413408	-0.561957	NA	d__Bacteria; p__Actinobacteriota; c__Thermoleophilia; o__Gaiellales; f__uncultured; g__uncultured; s__uncultured_bacterium	P1-bulk
Otu5651	0.0413408	-0.561957	NA	d__Bacteria; p__Actinobacteriota; c__Actinobacteria; o__Micromonosporales; f__Micromonosporaceae	P1-bulk
Otu5983	0.0413408	-0.561957	NA	d__Bacteria; p__Actinobacteriota; c__Actinobacteria; o__Streptosporangiales; f__Thermomonosporaceae; g__Actinomadura; s__Actinomadura_chibensis	P1-bulk
Otu6793	0.0413408	-0.561957	NA	d__Bacteria; p__Proteobacteria; c__Alphaproteobacteria; o__Sphingomonadales; f__Sphingomonadaceae; g__Novosphingobium	P1-bulk
Otu8007	0.0413408	-0.561957	NA	d__Bacteria; p__Proteobacteria; c__Gammaproteobacteria; o__Pseudomonadales; f__Moraxellaceae; g__uncultured; s__metagenome	P1-bulk
Otu8443	0.0413408	-0.561957	NA	d__Bacteria; p__Firmicutes; c__Bacilli; o__Alicyclobacillales; f__Alicyclobacillaceae; g__Tumebacillus; s__uncultured_bacterium	P1-bulk
Otu9046	0.0413408	-0.561957	NA	d__Bacteria; p__Proteobacteria; c__Alphaproteobacteria; o__uncultured; f__uncultured; g__uncultured	P1-bulk
Otu9156	0.0413408	-0.561957	NA	d__Bacteria; p__Firmicutes; c__Bacilli; o__Bacillales; f__Bacillaceae; g__Anaerobacillus; s__uncultured_bacterium	P1-bulk
Otu9211	0.0413408	-0.561957	NA	d__Bacteria; p__Actinobacteriota; c__Thermoleophilia; o__Gaiellales; f__uncultured; g__uncultured; s__uncultured_bacterium	P1-bulk
Otu9332	0.0413408	-0.561957	NA	d__Bacteria; p__Actinobacteriota; c__Acidimicrobiia; o__Microtrichales; f__Microtrichaceae; g__uncultured	P1-bulk
Otu9739	0.0413408	-0.561957	NA	d__Bacteria; p__Verrucomicrobiota; c__Verrucomicrobiae; o__Pedosphaerales; f__Pedosphaeraceae; g__Pedosphaeraceae	P1-bulk
Otu9969	0.0413408	-0.561957	NA	d__Bacteria; p__Actinobacteriota; c__Actinobacteria; o__Pseudonocardiales; f__Pseudonocardiaceae; g__Pseudonocardia	P1-bulk
Otu12578	0.60111	-0.561694	0.651789	d__Bacteria; p__Actinobacteriota; c__Actinobacteria; o__Propionibacteriales; f__Nocardioidaceae; g__Nocardioides; s__uncultured_bacterium	P1-bulk
Otu4460	0.374352	-0.56039	NA	d__Bacteria; p__Acidobacteriota; c__Acidobacteriae; o__Bryobacterales; f__Bryobacteraceae; g__Bryobacter	P1-bulk
Otu2662	0.522015	-0.559854	NA	d__Bacteria; p__Proteobacteria; c__Gammaproteobacteria; o__Burkholderiales; f__Comamonadaceae; g__Caenimonas	P1-bulk
Otu1717	0.595751	-0.557766	0.659841	d__Bacteria; p__Proteobacteria; c__Gammaproteobacteria; o__Burkholderiales; f__SC-I-84; g__SC-I-84	P1-bulk
Otu5524	0.197177	-0.557449	NA	d__Bacteria; p__Actinobacteriota; c__Actinobacteria; o__Micrococcales; f__Microbacteriaceae; g__Leifsonia	P1-bulk
Otu12142	0.0401587	-0.553678	NA	d__Bacteria; p__Bacteroidota; c__Bacteroidia; o__Chitinophagales; f__Chitinophagaceae	P1-bulk
Otu13190	0.0401587	-0.553678	NA	d__Bacteria; p__Proteobacteria; c__Alphaproteobacteria; o__Sphingomonadales; f__Sphingomonadaceae; g__uncultured	P1-bulk
Otu14260	0.0401587	-0.553678	NA	d__Bacteria; p__Firmicutes; c__Bacilli; o__Paenibacillales; f__Paenibacillaceae; g__Paenibacillus; s__Paenibacillus_curdlanolyticus	P1-bulk
Otu15383	0.0401587	-0.553678	NA	d__Bacteria; p__Myxococcota; c__Polyangia; o__Polyangiales; f__Polyangiaceae	P1-bulk
Otu15562	0.0401587	-0.553678	NA	d__Bacteria; p__Proteobacteria; c__Gammaproteobacteria; o__Burkholderiales; f__Comamonadaceae	P1-bulk
Otu15984	0.0401587	-0.553678	NA	d__Bacteria; p__Bdellovibrionota; c__Oligoflexia; o__Oligoflexales; f__uncultured; g__uncultured	P1-bulk
Otu16550	0.0401587	-0.553678	NA	d__Bacteria; p__Firmicutes; c__Bacilli; o__Bacillales; f__Bacillaceae; g__Ornithinibacillus	P1-bulk
Otu17491	0.0401587	-0.553678	NA	d__Bacteria; p__Myxococcota; c__Polyangia; o__mle1-27; f__mle1-27; g__mle1-27	P1-bulk
Otu1854	0.0401587	-0.553678	NA	d__Bacteria; p__Acidobacteriota; c__Acidobacteriae; o__Acidobacteriales; f__Acidobacteriaceae_(Subgroup_1); g__uncultured	P1-bulk
Otu20070	0.0401587	-0.553678	NA	d__Bacteria; p__Proteobacteria; c__Gammaproteobacteria; o__Burkholderiales; f__Oxalobacteraceae; g__Massilia	P1-bulk
Otu2990	0.0401587	-0.553678	NA	d__Bacteria; p__Bacteroidota; c__Bacteroidia; o__Cytophagales; f__Hymenobacteraceae; g__Adhaeribacter; s__Adhaeribacter_sp.	P1-bulk
Otu3159	0.0401587	-0.553678	NA	d__Bacteria; p__Actinobacteriota; c__Actinobacteria; o__Propionibacteriales; f__Propionibacteriaceae; g__Friedmanniella; s__uncultured_bacterium	P1-bulk
Otu3528	0.0401587	-0.553678	NA	d__Bacteria; p__Proteobacteria; c__Gammaproteobacteria; o__Burkholderiales; f__Comamonadaceae; g__Rhizobacter	P1-bulk
Otu3563	0.0401587	-0.553678	NA	d__Bacteria; p__Actinobacteriota; c__Actinobacteria; o__Frankiales; f__uncultured; g__uncultured	P1-bulk
Otu4346	0.0401587	-0.553678	NA	d__Bacteria; p__Firmicutes; c__Bacilli; o__Bacillales; f__Bacillaceae; g__Bacillus	P1-bulk
Otu4408	0.0401587	-0.553678	NA	d__Bacteria; p__Bacteroidota; c__Bacteroidia; o__Sphingobacteriales; f__AKYH767; g__AKYH767	P1-bulk
Otu4514	0.0401587	-0.553678	NA	d__Bacteria; p__Actinobacteriota; c__Actinobacteria; o__Micrococcales; f__Micrococcaceae; g__Arthrobacter; s__Arthrobacter_crystallopoietes	P1-bulk
Otu4791	0.0401587	-0.553678	NA	d__Bacteria; p__Proteobacteria; c__Alphaproteobacteria; o__Tistrellales; f__Geminicoccaceae; g__Candidatus_Alysiosphaera; s__metagenome	P1-bulk
Otu6768	0.0401587	-0.553678	NA	d__Bacteria; p__Actinobacteriota; c__Actinobacteria; o__Frankiales; f__Acidothermaceae; g__Acidothermus; s__uncultured_bacterium	P1-bulk
Otu7188	0.0401587	-0.553678	NA	d__Bacteria; p__Bdellovibrionota; c__Oligoflexia; o__0319-6G20; f__0319-6G20; g__0319-6G20	P1-bulk
Otu7436	0.0401587	-0.553678	NA	d__Bacteria; p__Firmicutes; c__Bacilli; o__Paenibacillales; f__Paenibacillaceae; g__Paenibacillus; s__Paenibacillus_pectinilyticus	P1-bulk
Otu9787	0.0401587	-0.553678	NA	d__Bacteria; p__Gemmatimonadota; c__Gemmatimonadetes; o__Gemmatimonadales; f__Gemmatimonadaceae	P1-bulk
Otu221	0.591669	-0.550988	0.659841	d__Bacteria; p__Actinobacteriota; c__Actinobacteria; o__Propionibacteriales; f__Nocardioidaceae; g__Kribbella	P1-bulk
Otu19836	0.11299	-0.54943	NA	d__Bacteria; p__Actinobacteriota; c__Actinobacteria; o__Propionibacteriales	P1-bulk
Otu4046	0.110179	-0.548654	NA	d__Bacteria; p__Firmicutes; c__Bacilli; o__Bacillales; f__Planococcaceae; g__Domibacillus	P1-bulk
Otu7349	0.110179	-0.548654	NA	d__Bacteria; p__Proteobacteria; c__Alphaproteobacteria; o__Rhizobiales; f__Beijerinckiaceae; g__Methylobacterium-Methylorubrum; s__Methylobacterium_aquaticum	P1-bulk
Otu1709	1.066	-0.548615	0.580636	d__Bacteria; p__Proteobacteria; c__Gammaproteobacteria; o__Burkholderiales; f__Comamonadaceae; g__Ramlibacter; s__Ramlibacter_sp.	P1-bulk
Otu7737	0.597983	-0.54859	0.694409	d__Bacteria; p__Actinobacteriota; c__Actinobacteria; o__Micromonosporales; f__Micromonosporaceae	P1-bulk
Otu3885	0.106843	-0.546208	NA	d__Bacteria; p__Chloroflexi; c__Chloroflexia; o__Chloroflexales; f__Roseiflexaceae; g__uncultured; s__uncultured_Chloroflexi	P1-bulk
Otu17339	0.653866	-0.545972	0.651442	d__Bacteria; p__Actinobacteriota; c__Actinobacteria; o__Frankiales; f__Geodermatophilaceae	P1-bulk
Otu15592	0.107292	-0.543465	NA	d__Bacteria; p__Firmicutes; c__Bacilli; o__Paenibacillales; f__Paenibacillaceae; g__Paenibacillus; s__Paenibacillus_thermoaerophilus	P1-bulk
Otu16443	0.106948	-0.541488	NA	d__Bacteria; p__Bdellovibrionota; c__Oligoflexia; o__0319-6G20; f__0319-6G20; g__0319-6G20	P1-bulk
Otu6190	0.451476	-0.54125	NA	d__Bacteria; p__Gemmatimonadota; c__Gemmatimonadetes; o__Gemmatimonadales; f__Gemmatimonadaceae; g__Gemmatimonas	P1-bulk
Otu10022	0.0383733	-0.54066	NA	d__Bacteria; p__Proteobacteria; c__Alphaproteobacteria; o__Sphingomonadales; f__Sphingomonadaceae; g__Ellin6055; s__uncultured_bacterium	P1-bulk
Otu10098	0.0383733	-0.54066	NA	d__Bacteria; p__Proteobacteria; c__Alphaproteobacteria; o__Rhizobiales; f__Devosiaceae; g__uncultured; s__uncultured_Prosthecomicrobium	P1-bulk
Otu10131	0.0383733	-0.54066	NA	d__Bacteria; p__Actinobacteriota; c__Actinobacteria; o__Streptomycetales; f__Streptomycetaceae; g__Streptomyces	P1-bulk
Otu11194	0.0383733	-0.54066	NA	d__Bacteria; p__Bacteroidota; c__Bacteroidia; o__Cytophagales; f__Cytophagaceae; g__Rhodocytophaga	P1-bulk
Otu11375	0.0383733	-0.54066	NA	d__Bacteria; p__Proteobacteria; c__Alphaproteobacteria; o__Micropepsales; f__Micropepsaceae; g__uncultured; s__Rhizobiales_bacterium	P1-bulk
Otu11711	0.0383733	-0.54066	NA	d__Bacteria; p__Planctomycetota; c__Planctomycetes; o__Pirellulales; f__Pirellulaceae; g__Pirellula; s__uncultured_bacterium	P1-bulk
Otu11775	0.0383733	-0.54066	NA	d__Bacteria; p__Armatimonadota; c__Armatimonadia; o__Armatimonadales; f__Armatimonadales; g__Armatimonadales; s__uncultured_Armatimonadetes	P1-bulk
Otu11907	0.0383733	-0.54066	NA	d__Bacteria; p__Proteobacteria; c__Gammaproteobacteria; o__Xanthomonadales; f__Rhodanobacteraceae	P1-bulk
Otu11957	0.0383733	-0.54066	NA	d__Bacteria; p__Actinobacteriota; c__Thermoleophilia; o__Solirubrobacterales; f__67-14; g__67-14	P1-bulk
Otu11968	0.0383733	-0.54066	NA	d__Bacteria; p__Proteobacteria; c__Gammaproteobacteria; o__Burkholderiales; f__Nitrosomonadaceae; g__MND1	P1-bulk
Otu12437	0.0383733	-0.54066	NA	d__Bacteria; p__Actinobacteriota; c__Thermoleophilia; o__Gaiellales; f__uncultured; g__uncultured	P1-bulk
Otu12949	0.0383733	-0.54066	NA	d__Bacteria; p__Bdellovibrionota; c__Bdellovibrionia; o__Bdellovibrionales; f__Bdellovibrionaceae; g__OM27_clade; s__metagenome	P1-bulk
Otu13892	0.0383733	-0.54066	NA	d__Bacteria; p__Bacteroidota; c__Bacteroidia; o__Cytophagales; f__Hymenobacteraceae; g__Pontibacter; s__Pontibacter_populi	P1-bulk
Otu16111	0.0383733	-0.54066	NA	d__Bacteria; p__Bdellovibrionota; c__Oligoflexia; o__0319-6G20; f__0319-6G20; g__0319-6G20	P1-bulk
Otu16455	0.0383733	-0.54066	NA	d__Bacteria; p__Chloroflexi; c__Chloroflexia; o__Thermomicrobiales; f__AKYG1722; g__AKYG1722; s__uncultured_bacterium	P1-bulk
Otu16952	0.0383733	-0.54066	NA	d__Bacteria; p__Gemmatimonadota; c__Gemmatimonadetes; o__Gemmatimonadales; f__Gemmatimonadaceae; g__uncultured	P1-bulk
Otu17151	0.0383733	-0.54066	NA	d__Bacteria; p__Actinobacteriota; c__Thermoleophilia; o__Solirubrobacterales; f__Solirubrobacteraceae	P1-bulk
Otu1805	0.0383733	-0.54066	NA	d__Bacteria; p__Proteobacteria; c__Alphaproteobacteria; o__Rhizobiales; f__Rhizobiaceae; g__Mesorhizobium	P1-bulk
Otu18255	0.0383733	-0.54066	NA	d__Bacteria; p__Acidobacteriota; c__Acidobacteriae; o__Acidobacteriales	P1-bulk
Otu19748	0.0383733	-0.54066	NA	d__Bacteria; p__Chloroflexi; c__TK10; o__TK10; f__TK10; g__TK10	P1-bulk
Otu20034	0.0383733	-0.54066	NA	d__Bacteria; p__Actinobacteriota; c__Actinobacteria; o__Micrococcales; f__Micrococcaceae	P1-bulk
Otu20294	0.0383733	-0.54066	NA	d__Bacteria; p__Planctomycetota; c__Phycisphaerae; o__Tepidisphaerales; f__WD2101_soil_group; g__WD2101_soil_group; s__uncultured_bacterium	P1-bulk
Otu20572	0.0383733	-0.54066	NA	d__Bacteria; p__Bdellovibrionota; c__Oligoflexia; o__Oligoflexales; f__Oligoflexales; g__Oligoflexus; s__uncultured_bacterium	P1-bulk
Otu21096	0.0383733	-0.54066	NA	d__Bacteria; p__Actinobacteriota; c__Acidimicrobiia; o__Microtrichales; f__Ilumatobacteraceae; g__CL500-29_marine_group	P1-bulk
Otu2120	0.0383733	-0.54066	NA	d__Bacteria; p__Proteobacteria; c__Alphaproteobacteria; o__Micropepsales; f__Micropepsaceae; g__uncultured	P1-bulk
Otu21319	0.0383733	-0.54066	NA	d__Bacteria; p__Actinobacteriota; c__Actinobacteria; o__Micrococcales; f__Micrococcaceae	P1-bulk
Otu2134	0.0383733	-0.54066	NA	d__Bacteria; p__Proteobacteria; c__Alphaproteobacteria; o__Rhizobiales; f__Beijerinckiaceae; g__Microvirga	P1-bulk
Otu2140	0.0383733	-0.54066	NA	d__Bacteria; p__Actinobacteriota; c__Actinobacteria; o__Pseudonocardiales; f__Pseudonocardiaceae; g__Lechevalieria; s__Lentzea_sp.	P1-bulk
Otu21710	0.0383733	-0.54066	NA	d__Bacteria; p__Actinobacteriota; c__Actinobacteria; o__Frankiales; f__Geodermatophilaceae; g__Modestobacter	P1-bulk
Otu21872	0.0383733	-0.54066	NA	d__Bacteria; p__Actinobacteriota; c__Actinobacteria; o__Pseudonocardiales; f__Pseudonocardiaceae	P1-bulk
Otu2523	0.0383733	-0.54066	NA	d__Bacteria; p__Proteobacteria; c__Alphaproteobacteria; o__Sphingomonadales; f__Sphingomonadaceae; g__Sphingomonas	P1-bulk
Otu2831	0.0383733	-0.54066	NA	d__Bacteria; p__Actinobacteriota; c__Actinobacteria; o__Micromonosporales; f__Micromonosporaceae	P1-bulk
Otu3489	0.0383733	-0.54066	NA	d__Bacteria; p__Gemmatimonadota; c__Gemmatimonadetes; o__Gemmatimonadales; f__Gemmatimonadaceae	P1-bulk
Otu4172	0.0383733	-0.54066	NA	d__Bacteria; p__Abditibacteriota; c__Abditibacteria; o__Abditibacteriales; f__Abditibacteriaceae; g__Abditibacterium	P1-bulk
Otu4224	0.0383733	-0.54066	NA	d__Bacteria; p__Actinobacteriota; c__Thermoleophilia; o__Gaiellales; f__uncultured; g__uncultured	P1-bulk
Otu4670	0.0383733	-0.54066	NA	d__Bacteria; p__Firmicutes; c__Bacilli; o__Bacillales; f__Bacillaceae; g__Bacillus	P1-bulk
Otu4677	0.0383733	-0.54066	NA	d__Bacteria; p__Acidobacteriota; c__Acidobacteriae; o__Bryobacterales; f__Bryobacteraceae; g__Bryobacter	P1-bulk
Otu599	0.0383733	-0.54066	NA	d__Bacteria; p__Proteobacteria; c__Alphaproteobacteria; o__Sphingomonadales; f__Sphingomonadaceae; g__Sphingomonas	P1-bulk
Otu6216	0.0383733	-0.54066	NA	d__Bacteria; p__Proteobacteria; c__Gammaproteobacteria; o__Gammaproteobacteria_Incertae_Sedis; f__Unknown_Family; g__Acidibacter; s__uncultured_bacterium	P1-bulk
Otu6757	0.0383733	-0.54066	NA	d__Bacteria; p__Chloroflexi; c__TK10; o__TK10; f__TK10; g__TK10; s__uncultured_bacterium	P1-bulk
Otu7033	0.0383733	-0.54066	NA	d__Bacteria; p__Actinobacteriota; c__Thermoleophilia; o__Gaiellales	P1-bulk
Otu727	0.0383733	-0.54066	NA	d__Bacteria; p__Actinobacteriota; c__Thermoleophilia; o__Solirubrobacterales; f__Solirubrobacteraceae; g__Solirubrobacter	P1-bulk
Otu7323	0.0383733	-0.54066	NA	d__Bacteria; p__Proteobacteria; c__Gammaproteobacteria; o__Burkholderiales; f__B1-7BS; g__B1-7BS	P1-bulk
Otu7685	0.0383733	-0.54066	NA	d__Bacteria; p__Proteobacteria; c__Gammaproteobacteria; o__R7C24; f__R7C24; g__R7C24	P1-bulk
Otu7759	0.0383733	-0.54066	NA	d__Bacteria; p__Bacteroidota; c__Bacteroidia; o__Flavobacteriales; f__Flavobacteriaceae; g__Flavobacterium; s__uncultured_bacterium	P1-bulk
Otu8050	0.0383733	-0.54066	NA	d__Bacteria; p__Actinobacteriota; c__Actinobacteria; o__Micrococcales; f__Micrococcaceae; g__Kocuria; s__Kocuria_palustris	P1-bulk
Otu9334	0.0383733	-0.54066	NA	d__Bacteria; p__Proteobacteria; c__Gammaproteobacteria; o__Xanthomonadales; f__Xanthomonadaceae; g__Arenimonas; s__uncultured_bacterium	P1-bulk
Otu984	0.0383733	-0.54066	NA	d__Bacteria; p__Actinobacteriota; c__Actinobacteria; o__Frankiales; f__Geodermatophilaceae; g__Geodermatophilus; s__Geodermatophilus_sp.	P1-bulk
Otu14197	0.108109	-0.540503	NA	d__Bacteria; p__Actinobacteriota; c__Actinobacteria; o__Micrococcales	P1-bulk
Otu1786	1.6017	-0.540492	0.478043	d__Bacteria; p__Acidobacteriota; c__Acidobacteriae; o__Bryobacterales; f__Bryobacteraceae; g__Bryobacter; s__uncultured_Acidobacterium	P1-bulk
Otu3998	1.77785	-0.539466	0.46438	d__Bacteria; p__Proteobacteria; c__Alphaproteobacteria; o__Rhodobacterales; f__Rhodobacteraceae; g__Rubellimicrobium; s__uncultured_bacterium	P1-bulk
Otu4446	0.106002	-0.539167	NA	d__Bacteria; p__Acidobacteriota; c__Acidobacteriae; o__Bryobacterales; f__Bryobacteraceae; g__Bryobacter	P1-bulk
Otu13779	1.06821	-0.539103	0.574315	d__Bacteria; p__Actinobacteriota; c__Actinobacteria; o__Corynebacteriales; f__Mycobacteriaceae; g__Mycobacterium	P1-bulk
Otu373	0.105409	-0.538517	NA	d__Bacteria; p__Actinobacteriota; c__Actinobacteria; o__Pseudonocardiales; f__Pseudonocardiaceae; g__Umezawaea	P1-bulk
Otu3533	0.581371	-0.538381	0.664108	d__Bacteria; p__Actinobacteriota; c__Actinobacteria; o__Propionibacteriales; f__Propionibacteriaceae; g__Friedmanniella	P1-bulk
Otu779	0.104833	-0.537631	NA	d__Bacteria; p__Firmicutes; c__Bacilli; o__Bacillales; f__Planococcaceae; g__Paenisporosarcina	P1-bulk
Otu3744	0.109831	-0.5374	NA	d__Bacteria; p__Actinobacteriota; c__Thermoleophilia; o__Solirubrobacterales; f__67-14; g__67-14; s__uncultured_bacterium	P1-bulk
Otu20358	0.176497	-0.537203	NA	d__Bacteria	P1-bulk
Otu3013	0.104548	-0.537094	NA	d__Bacteria; p__Gemmatimonadota; c__Gemmatimonadetes; o__Gemmatimonadales; f__Gemmatimonadaceae; g__uncultured	P1-bulk
Otu5502	0.105717	-0.536637	NA	d__Bacteria; p__Acidobacteriota; c__Acidobacteriae; o__Acidobacteriales; f__uncultured; g__uncultured; s__uncultured_Acidobacteria	P1-bulk
Otu11989	0.112373	-0.536387	NA	d__Bacteria; p__Bdellovibrionota; c__Oligoflexia; o__0319-6G20; f__0319-6G20; g__0319-6G20	P1-bulk
Otu16291	0.106469	-0.536355	NA	d__Bacteria; p__Cyanobacteria; c__Sericytochromatia; o__Sericytochromatia; f__Sericytochromatia; g__Sericytochromatia	P1-bulk
Otu94	1.21809	-0.53597	0.558623	d__Bacteria; p__Firmicutes; c__Bacilli; o__Bacillales; f__Bacillaceae; g__Bacillus	P1-bulk
Otu1226	0.105141	-0.535749	NA	d__Bacteria; p__Actinobacteriota; c__Actinobacteria; o__Streptomycetales; f__Streptomycetaceae; g__Streptomyces	P1-bulk
Otu6958	0.104182	-0.535563	NA	d__Bacteria; p__Firmicutes; c__Bacilli; o__Bacillales; f__Bacillaceae; g__Bacillus	P1-bulk
Otu3604	0.574692	-0.535562	0.674484	d__Bacteria; p__Actinobacteriota; c__Actinobacteria	P1-bulk
Otu7129	0.506401	-0.53433	NA	d__Bacteria; p__Actinobacteriota; c__Actinobacteria; o__Propionibacteriales; f__Nocardioidaceae; g__Nocardioides; s__uncultured_bacterium	P1-bulk
Otu4089	0.10455	-0.533316	NA	d__Bacteria; p__Myxococcota; c__Myxococcia; o__Myxococcales; f__Myxococcaceae; g__uncultured; s__uncultured_bacterium	P1-bulk
Otu465	0.10455	-0.533316	NA	d__Bacteria; p__Actinobacteriota; c__Actinobacteria; o__Micrococcales; f__Micrococcaceae; g__Pseudarthrobacter	P1-bulk
Otu12657	0.108814	-0.533302	NA	d__Bacteria; p__Bdellovibrionota; c__Bdellovibrionia; o__Bdellovibrionales; f__Bdellovibrionaceae; g__Bdellovibrio; s__uncultured_bacterium	P1-bulk
Otu1293	0.108814	-0.533302	NA	d__Bacteria; p__Actinobacteriota; c__Actinobacteria; o__Micrococcales; f__Micrococcaceae; g__Arthrobacter; s__Arthrobacter_globiformis	P1-bulk
Otu1727	0.504302	-0.532919	NA	d__Bacteria; p__Gemmatimonadota; c__Gemmatimonadetes; o__Gemmatimonadales; f__Gemmatimonadaceae; g__Roseisolibacter; s__uncultured_bacterium	P1-bulk
Otu3447	0.105741	-0.532166	NA	d__Bacteria; p__Firmicutes; c__Bacilli; o__Bacillales; f__Bacillaceae; g__Bacillus	P1-bulk
Otu12792	0.104323	-0.531924	NA	d__Bacteria; p__Gemmatimonadota; c__Gemmatimonadetes; o__Gemmatimonadales; f__Gemmatimonadaceae; g__uncultured; s__Gemmatimonadetes_bacterium	P1-bulk
Otu13667	0.104794	-0.531844	NA	d__Bacteria; p__Bdellovibrionota; c__Bdellovibrionia; o__Bdellovibrionales; f__Bdellovibrionaceae; g__OM27_clade; s__uncultured_bacterium	P1-bulk
Otu10273	0.0369997	-0.530107	NA	d__Bacteria; p__Proteobacteria; c__Alphaproteobacteria; o__Rhizobiales; f__Xanthobacteraceae; g__uncultured	P1-bulk
Otu10533	0.0369997	-0.530107	NA	d__Bacteria; p__Proteobacteria; c__Alphaproteobacteria; o__Rhodospirillales; f__Rhodospirillaceae; g__uncultured	P1-bulk
Otu11040	0.0369997	-0.530107	NA	d__Bacteria; p__Bdellovibrionota; c__Oligoflexia; o__0319-6G20; f__0319-6G20; g__0319-6G20; s__uncultured_bacterium	P1-bulk
Otu12056	0.0369997	-0.530107	NA	d__Bacteria; p__Actinobacteriota; c__Thermoleophilia; o__Gaiellales; f__uncultured; g__uncultured	P1-bulk
Otu12123	0.0369997	-0.530107	NA	d__Bacteria; p__Chloroflexi; c__TK10; o__TK10; f__TK10; g__TK10; s__uncultured_bacterium	P1-bulk
Otu13873	0.0369997	-0.530107	NA	d__Bacteria; p__Proteobacteria; c__Gammaproteobacteria; o__Burkholderiales; f__Nitrosomonadaceae; g__mle1-7	P1-bulk
Otu14584	0.0369997	-0.530107	NA	d__Bacteria; p__Firmicutes; c__Bacilli; o__Paenibacillales; f__Paenibacillaceae; g__Paenibacillus	P1-bulk
Otu14735	0.0369997	-0.530107	NA	d__Bacteria; p__Chloroflexi; c__Chloroflexia; o__Chloroflexales; f__Chloroflexaceae; g__FFCH7168; s__uncultured_bacterium	P1-bulk
Otu15416	0.0369997	-0.530107	NA	d__Bacteria; p__Firmicutes; c__Bacilli; o__Paenibacillales; f__Paenibacillaceae; g__Paenibacillus	P1-bulk
Otu15843	0.0369997	-0.530107	NA	d__Bacteria; p__Proteobacteria; c__Alphaproteobacteria; o__Rhizobiales; f__Rhizobiales_Incertae_Sedis; g__uncultured; s__uncultured_Rhizobiales	P1-bulk
Otu1609	0.0369997	-0.530107	NA	d__Bacteria; p__Firmicutes; c__Bacilli; o__Paenibacillales; f__Paenibacillaceae; g__Ammoniphilus	P1-bulk
Otu16293	0.0369997	-0.530107	NA	d__Bacteria; p__Proteobacteria; c__Gammaproteobacteria; o__Burkholderiales; f__Nitrosomonadaceae; g__IS-44; s__uncultured_bacterium	P1-bulk
Otu16956	0.0369997	-0.530107	NA	d__Bacteria; p__Acidobacteriota; c__Blastocatellia; o__Pyrinomonadales; f__Pyrinomonadaceae; g__RB41; s__uncultured_Acidobacterium	P1-bulk
Otu17463	0.0369997	-0.530107	NA	d__Bacteria; p__Planctomycetota; c__Phycisphaerae; o__Phycisphaerales; f__Phycisphaeraceae; g__SM1A02	P1-bulk
Otu1754	0.0369997	-0.530107	NA	d__Bacteria; p__Actinobacteriota; c__Actinobacteria; o__Micrococcales; f__Intrasporangiaceae	P1-bulk
Otu1798	0.0369997	-0.530107	NA	d__Bacteria; p__Actinobacteriota; c__Actinobacteria; o__Propionibacteriales; f__Propionibacteriaceae; g__Microlunatus	P1-bulk
Otu19665	0.0369997	-0.530107	NA	d__Bacteria; p__Proteobacteria; c__Alphaproteobacteria; o__Rhizobiales; f__Devosiaceae; g__Devosia	P1-bulk
Otu19673	0.0369997	-0.530107	NA	d__Bacteria; p__Chloroflexi; c__Chloroflexia; o__Kallotenuales; f__AKIW781; g__AKIW781; s__uncultured_Kouleothrix	P1-bulk
Otu19842	0.0369997	-0.530107	NA	d__Bacteria; p__Myxococcota; c__Polyangia; o__mle1-27; f__mle1-27; g__mle1-27; s__uncultured_delta	P1-bulk
Otu20055	0.0369997	-0.530107	NA	d__Bacteria; p__Planctomycetota; c__Planctomycetes; o__Isosphaerales; f__Isosphaeraceae; g__uncultured; s__uncultured_Singulisphaera	P1-bulk
Otu2083	0.0369997	-0.530107	NA	d__Bacteria; p__Proteobacteria; c__Alphaproteobacteria; o__Rhizobiales; f__Rhizobiaceae; g__Phyllobacterium	P1-bulk
Otu291	0.0369997	-0.530107	NA	d__Bacteria; p__Proteobacteria; c__Gammaproteobacteria; o__Enterobacterales; f__Erwiniaceae; g__Pantoea	P1-bulk
Otu3216	0.0369997	-0.530107	NA	d__Bacteria; p__Actinobacteriota; c__Thermoleophilia; o__Gaiellales; f__uncultured; g__uncultured	P1-bulk
Otu3473	0.0369997	-0.530107	NA	d__Bacteria; p__Actinobacteriota; c__Acidimicrobiia; o__Microtrichales; f__Ilumatobacteraceae; g__uncultured; s__uncultured_bacterium	P1-bulk
Otu3712	0.0369997	-0.530107	NA	d__Bacteria; p__Actinobacteriota; c__Actinobacteria; o__Frankiales; f__Geodermatophilaceae; g__Blastococcus	P1-bulk
Otu4210	0.0369997	-0.530107	NA	d__Bacteria; p__Gemmatimonadota; c__Gemmatimonadetes; o__Gemmatimonadales; f__Gemmatimonadaceae; g__Gemmatimonas; s__uncultured_bacterium	P1-bulk
Otu4924	0.0369997	-0.530107	NA	d__Bacteria; p__Actinobacteriota; c__Acidimicrobiia; o__Microtrichales; f__uncultured; g__uncultured; s__uncultured_Acidimicrobiia	P1-bulk
Otu494	0.0369997	-0.530107	NA	d__Bacteria; p__Proteobacteria; c__Alphaproteobacteria; o__Rhizobiales; f__Devosiaceae; g__Devosia	P1-bulk
Otu611	0.0369997	-0.530107	NA	d__Bacteria; p__Firmicutes; c__Bacilli; o__Bacillales; f__Bacillaceae; g__Bacillus	P1-bulk
Otu6711	0.0369997	-0.530107	NA	d__Bacteria; p__Proteobacteria; c__Alphaproteobacteria; o__Rhizobiales; f__Rhizobiaceae	P1-bulk
Otu6824	0.0369997	-0.530107	NA	d__Bacteria; p__Actinobacteriota; c__Actinobacteria; o__Propionibacteriales; f__Nocardioidaceae; g__Marmoricola; s__metagenome	P1-bulk
Otu713	0.0369997	-0.530107	NA	d__Bacteria; p__Actinobacteriota; c__Actinobacteria; o__Kineosporiales; f__Kineosporiaceae; g__Kineococcus	P1-bulk
Otu7416	0.0369997	-0.530107	NA	d__Bacteria; p__Proteobacteria; c__Alphaproteobacteria; o__Acetobacterales; f__Acetobacteraceae	P1-bulk
Otu7787	0.0369997	-0.530107	NA	d__Bacteria; p__Chloroflexi; c__Chloroflexia; o__Chloroflexales; f__Chloroflexaceae; g__FFCH7168; s__uncultured_bacterium	P1-bulk
Otu8276	0.0369997	-0.530107	NA	d__Bacteria; p__Actinobacteriota; c__Thermoleophilia; o__Gaiellales; f__uncultured; g__uncultured	P1-bulk
Otu8990	0.0369997	-0.530107	NA	d__Bacteria; p__Actinobacteriota; c__Actinobacteria; o__Micrococcales; f__Micrococcaceae; g__Arthrobacter	P1-bulk
Otu9264	0.0369997	-0.530107	NA	d__Bacteria; p__Acidobacteriota; c__Acidobacteriae; o__Acidobacteriales; f__uncultured; g__uncultured	P1-bulk
Otu1078	0.104298	-0.529362	NA	d__Bacteria; p__Proteobacteria; c__Gammaproteobacteria; o__Burkholderiales; f__SC-I-84; g__SC-I-84	P1-bulk
Otu2110	0.102562	-0.529282	NA	d__Bacteria; p__Proteobacteria; c__Gammaproteobacteria; o__Burkholderiales; f__Comamonadaceae; g__Azohydromonas	P1-bulk
Otu1494	0.575737	-0.528699	0.694203	d__Bacteria; p__Actinobacteriota; c__Actinobacteria; o__Streptomycetales; f__Streptomycetaceae; g__Streptomyces	P1-bulk
Otu13694	0.103514	-0.528303	NA	d__Bacteria; p__Proteobacteria; c__Alphaproteobacteria; o__Sphingomonadales; f__Sphingomonadaceae; g__Sphingomonas	P1-bulk
Otu3446	0.102742	-0.52818	NA	d__Bacteria; p__Actinobacteriota; c__Actinobacteria; o__Streptosporangiales; f__Streptosporangiales_Incertae_Sedis; g__Motilibacter; s__uncultured_bacterium	P1-bulk
Otu15386	0.103378	-0.528068	NA	d__Bacteria; p__Chloroflexi; c__Chloroflexia; o__Chloroflexales; f__Roseiflexaceae; g__uncultured; s__uncultured_Chloroflexi	P1-bulk
Otu16198	0.103378	-0.528068	NA	d__Bacteria; p__Actinobacteriota; c__Actinobacteria; o__Pseudonocardiales; f__Pseudonocardiaceae; g__Amycolatopsis; s__uncultured_bacterium	P1-bulk
Otu9407	0.102335	-0.527789	NA	d__Bacteria; p__Chloroflexi; c__TK10; o__TK10; f__TK10; g__TK10; s__metagenome	P1-bulk
Otu6577	0.106505	-0.527754	NA	d__Bacteria; p__Proteobacteria; c__Alphaproteobacteria; o__Rhodospirillales; f__Magnetospiraceae; g__uncultured; s__uncultured_bacterium	P1-bulk
Otu279	0.724202	-0.527689	0.643475	d__Bacteria; p__Firmicutes; c__Bacilli; o__Bacillales; f__Bacillaceae; g__Bacillus; s__Bacillus_foraminis	P1-bulk
Otu16673	0.990393	-0.527653	0.646795	d__Bacteria; p__Proteobacteria; c__Gammaproteobacteria; o__Burkholderiales; f__Burkholderiaceae	P1-bulk
Otu18233	0.177263	-0.526996	NA	d__Bacteria; p__Armatimonadota; c__uncultured; o__uncultured; f__uncultured; g__uncultured	P1-bulk
Otu10861	0.102643	-0.52591	NA	d__Bacteria; p__Chloroflexi; c__Chloroflexia; o__Thermomicrobiales; f__JG30-KF-CM45; g__JG30-KF-CM45; s__uncultured_bacterium	P1-bulk
Otu16678	0.102643	-0.52591	NA	d__Bacteria; p__Actinobacteriota; c__Actinobacteria; o__Micromonosporales; f__Micromonosporaceae; g__Longispora; s__uncultured_bacterium	P1-bulk
Otu3878	0.102643	-0.52591	NA	d__Bacteria; p__Proteobacteria; c__Gammaproteobacteria; o__Burkholderiales; f__Oxalobacteraceae	P1-bulk
Otu6901	0.109711	-0.525839	NA	d__Bacteria; p__Chloroflexi; c__Ktedonobacteria; o__Ktedonobacterales; f__Ktedonobacteraceae	P1-bulk
Otu6550	0.17487	-0.525647	NA	d__Bacteria; p__Elusimicrobiota; c__Elusimicrobia; o__Lineage_IV; f__Lineage_IV; g__Lineage_IV	P1-bulk
Otu17900	0.102705	-0.525466	NA	d__Bacteria; p__Proteobacteria; c__Gammaproteobacteria; o__Burkholderiales; f__Oxalobacteraceae	P1-bulk
Otu8693	0.101544	-0.525113	NA	d__Bacteria; p__Verrucomicrobiota; c__Verrucomicrobiae; o__Pedosphaerales; f__Pedosphaeraceae; g__Pedosphaeraceae	P1-bulk
Otu1703	0.101716	-0.524966	NA	d__Bacteria; p__Chloroflexi; c__TK10; o__TK10; f__TK10; g__TK10; s__uncultured_bacterium	P1-bulk
Otu1907	0.101809	-0.524702	NA	d__Bacteria; p__Proteobacteria; c__Gammaproteobacteria; o__Burkholderiales; f__SC-I-84; g__SC-I-84	P1-bulk
Otu11188	0.0363037	-0.52467	NA	d__Bacteria; p__Actinobacteriota; c__Actinobacteria; o__Corynebacteriales; f__Nocardiaceae; g__Nocardia	P1-bulk
Otu12167	0.0363037	-0.52467	NA	d__Bacteria; p__Acidobacteriota; c__Acidobacteriae; o__Bryobacterales; f__Bryobacteraceae; g__Bryobacter	P1-bulk
Otu12352	0.0363037	-0.52467	NA	d__Bacteria; p__Chloroflexi; c__TK10; o__TK10; f__TK10; g__TK10	P1-bulk
Otu14763	0.0363037	-0.52467	NA	d__Bacteria; p__Proteobacteria; c__Alphaproteobacteria; o__Rhizobiales; f__Beijerinckiaceae; g__Methylobacterium-Methylorubrum	P1-bulk
Otu1695	0.0363037	-0.52467	NA	d__Bacteria; p__Actinobacteriota; c__Thermoleophilia; o__Solirubrobacterales; f__67-14; g__67-14; s__uncultured_Conexibacteraceae	P1-bulk
Otu17410	0.0363037	-0.52467	NA	d__Bacteria; p__Proteobacteria; c__Alphaproteobacteria; o__Rhizobiales; f__Beijerinckiaceae; g__Microvirga	P1-bulk
Otu17760	0.0363037	-0.52467	NA	d__Bacteria; p__Proteobacteria; c__Gammaproteobacteria	P1-bulk
Otu18667	0.0363037	-0.52467	NA	d__Bacteria; p__Chloroflexi; c__TK10; o__TK10; f__TK10; g__TK10	P1-bulk
Otu19916	0.0363037	-0.52467	NA	d__Bacteria; p__Myxococcota; c__Polyangia; o__Haliangiales; f__Haliangiaceae; g__Haliangium; s__uncultured_organism	P1-bulk
Otu21960	0.0363037	-0.52467	NA	d__Bacteria; p__Actinobacteriota; c__Actinobacteria; o__Micrococcales; f__Intrasporangiaceae; g__Ornithinimicrobium	P1-bulk
Otu2207	0.0363037	-0.52467	NA	d__Bacteria; p__Acidobacteriota; c__Acidobacteriae; o__Acidobacteriales; f__Acidobacteriaceae_(Subgroup_1); g__Terracidiphilus; s__uncultured_bacterium	P1-bulk
Otu3038	0.0363037	-0.52467	NA	d__Bacteria; p__Actinobacteriota; c__Actinobacteria; o__Frankiales	P1-bulk
Otu3060	0.0363037	-0.52467	NA	d__Bacteria; p__Actinobacteriota; c__Actinobacteria; o__Streptomycetales; f__Streptomycetaceae; g__Kitasatospora	P1-bulk
Otu3061	0.0363037	-0.52467	NA	d__Bacteria; p__Proteobacteria; c__Alphaproteobacteria; o__Rhizobiales; f__Rhizobiaceae; g__Mesorhizobium	P1-bulk
Otu3069	0.0363037	-0.52467	NA	d__Bacteria; p__Actinobacteriota; c__Thermoleophilia; o__Gaiellales; f__uncultured; g__uncultured	P1-bulk
Otu3137	0.0363037	-0.52467	NA	d__Bacteria; p__Myxococcota; c__Polyangia; o__Polyangiales; f__BIrii41; g__BIrii41	P1-bulk
Otu3445	0.0363037	-0.52467	NA	d__Bacteria; p__Proteobacteria; c__Gammaproteobacteria; o__Steroidobacterales; f__Steroidobacteraceae; g__Steroidobacter	P1-bulk
Otu3756	0.0363037	-0.52467	NA	d__Bacteria; p__Proteobacteria; c__Alphaproteobacteria; o__Elsterales; f__uncultured; g__uncultured	P1-bulk
Otu4540	0.0363037	-0.52467	NA	d__Bacteria; p__Actinobacteriota; c__Actinobacteria; o__Micrococcales; f__Micrococcaceae; g__Arthrobacter	P1-bulk
Otu505	0.0363037	-0.52467	NA	d__Bacteria; p__Actinobacteriota; c__Actinobacteria; o__Streptomycetales; f__Streptomycetaceae; g__Streptomyces; s__uncultured_bacterium	P1-bulk
Otu5251	0.0363037	-0.52467	NA	d__Bacteria; p__Actinobacteriota; c__Actinobacteria; o__Micromonosporales; f__Micromonosporaceae; g__Dactylosporangium	P1-bulk
Otu5265	0.0363037	-0.52467	NA	d__Bacteria; p__Proteobacteria; c__Alphaproteobacteria; o__Rhizobiales; f__Xanthobacteraceae; g__Rhodoplanes	P1-bulk
Otu5838	0.0363037	-0.52467	NA	d__Bacteria; p__Proteobacteria; c__Gammaproteobacteria; o__Burkholderiales; f__Methylophilaceae	P1-bulk
Otu5943	0.0363037	-0.52467	NA	d__Bacteria; p__Acidobacteriota; c__Acidobacteriae; o__Acidobacteriales; f__uncultured; g__uncultured	P1-bulk
Otu6015	0.0363037	-0.52467	NA	d__Bacteria; p__Chloroflexi; c__Chloroflexia; o__Chloroflexales; f__Chloroflexaceae; g__FFCH7168; s__uncultured_bacterium	P1-bulk
Otu6073	0.0363037	-0.52467	NA	d__Bacteria; p__Chloroflexi; c__Ktedonobacteria; o__Ktedonobacterales; f__Ktedonobacteraceae; g__1921-3; s__uncultured_Ktedonobacter	P1-bulk
Otu6807	0.0363037	-0.52467	NA	d__Bacteria; p__Actinobacteriota; c__Actinobacteria; o__Streptosporangiales; f__Thermomonosporaceae; g__Actinoallomurus	P1-bulk
Otu7006	0.0363037	-0.52467	NA	d__Bacteria; p__Firmicutes; c__Clostridia; o__Clostridiales; f__Clostridiaceae; g__Clostridium_sensu_stricto_8; s__uncultured_bacterium	P1-bulk
Otu8030	0.0363037	-0.52467	NA	d__Bacteria; p__Acidobacteriota; c__Acidobacteriae; o__Solibacterales; f__Solibacteraceae; g__Candidatus_Solibacter; s__uncultured_Acidobacteria	P1-bulk
Otu8261	0.0363037	-0.52467	NA	d__Bacteria; p__Proteobacteria; c__Gammaproteobacteria; o__Burkholderiales; f__Oxalobacteraceae; g__Noviherbaspirillum	P1-bulk
Otu8705	0.0363037	-0.52467	NA	d__Bacteria; p__Firmicutes; c__Bacilli; o__Bacillales; f__Bacillaceae	P1-bulk
Otu8827	0.0363037	-0.52467	NA	d__Bacteria; p__Proteobacteria; c__Alphaproteobacteria; o__Rhizobiales; f__Xanthobacteraceae; g__Starkeya; s__Starkeya_novella	P1-bulk
Otu9094	0.0363037	-0.52467	NA	d__Bacteria; p__Actinobacteriota; c__Actinobacteria; o__Frankiales; f__Nakamurellaceae; g__Nakamurella; s__Nakamurella_sp.	P1-bulk
Otu9231	0.0363037	-0.52467	NA	d__Bacteria; p__Bacteroidota; c__Bacteroidia; o__Cytophagales; f__Microscillaceae; g__Ohtaekwangia	P1-bulk
Otu9386	0.0363037	-0.52467	NA	d__Bacteria; p__Proteobacteria; c__Alphaproteobacteria; o__Sphingomonadales; f__Sphingomonadaceae; g__Ellin6055	P1-bulk
Otu17549	0.102038	-0.524648	NA	d__Bacteria; p__Actinobacteriota; c__Actinobacteria; o__Propionibacteriales; f__Nocardioidaceae; g__Nocardioides	P1-bulk
Otu21516	0.102166	-0.523871	NA	d__Bacteria; p__Firmicutes; c__Bacilli; o__Paenibacillales; f__Paenibacillaceae; g__Paenibacillus; s__Paenibacillus_alginolyticus	P1-bulk
Otu7763	0.102418	-0.523091	NA	d__Bacteria; p__Firmicutes; c__Bacilli; o__Bacillales; f__Bacillaceae; g__Oceanobacillus; s__uncultured_bacterium	P1-bulk
Otu11588	0.101933	-0.52274	NA	d__Bacteria; p__Proteobacteria; c__Gammaproteobacteria; o__Burkholderiales; f__Oxalobacteraceae	P1-bulk
Otu12671	0.106643	-0.522737	NA	d__Bacteria; p__Actinobacteriota; c__Actinobacteria; o__Frankiales; f__uncultured; g__uncultured; s__uncultured_actinobacterium	P1-bulk
Otu928	0.108631	-0.522725	NA	d__Bacteria; p__Gemmatimonadota; c__Gemmatimonadetes; o__Gemmatimonadales; f__Gemmatimonadaceae; g__uncultured	P1-bulk
Otu13298	0.102512	-0.52253	NA	d__Bacteria; p__Myxococcota; c__Myxococcia; o__Myxococcales; f__Myxococcaceae; g__uncultured; s__uncultured_bacterium	P1-bulk
Otu10513	0.0359819	-0.52212	NA	d__Bacteria; p__Proteobacteria; c__Alphaproteobacteria; o__Azospirillales; f__Azospirillaceae; g__Skermanella; s__uncultured_bacterium	P1-bulk
Otu10802	0.0359819	-0.52212	NA	d__Bacteria; p__Actinobacteriota; c__Actinobacteria; o__Streptosporangiales; f__Streptosporangiaceae; g__Nonomuraea; s__Nonomuraea_coxensis	P1-bulk
Otu11109	0.0359819	-0.52212	NA	d__Bacteria; p__Proteobacteria; c__Alphaproteobacteria; o__Rhizobiales	P1-bulk
Otu11152	0.0359819	-0.52212	NA	d__Bacteria; p__Proteobacteria; c__Alphaproteobacteria; o__Tistrellales; f__Geminicoccaceae; g__Arboricoccus; s__uncultured_bacterium	P1-bulk
Otu11410	0.0359819	-0.52212	NA	d__Bacteria; p__Proteobacteria; c__Alphaproteobacteria; o__Acetobacterales; f__Acetobacteraceae; g__Rhodopila; s__Rhodopila_globiformis	P1-bulk
Otu12144	0.0359819	-0.52212	NA	d__Bacteria; p__Actinobacteriota; c__Actinobacteria; o__Propionibacteriales; f__Propionibacteriaceae; g__Propionicicella; s__uncultured_bacterium	P1-bulk
Otu12431	0.0359819	-0.52212	NA	d__Bacteria; p__Chloroflexi; c__TK10; o__TK10; f__TK10; g__TK10; s__uncultured_bacterium	P1-bulk
Otu14000	0.0359819	-0.52212	NA	d__Bacteria; p__Actinobacteriota; c__Thermoleophilia; o__Gaiellales; f__uncultured; g__uncultured	P1-bulk
Otu14248	0.0359819	-0.52212	NA	d__Bacteria; p__Firmicutes; c__Clostridia; o__Lachnospirales; f__Lachnospiraceae; g__Herbinix; s__Clostridium_sp.	P1-bulk
Otu15814	0.0359819	-0.52212	NA	d__Bacteria; p__Actinobacteriota; c__Actinobacteria; o__Frankiales; f__Geodermatophilaceae; g__Geodermatophilus	P1-bulk
Otu1687	0.0359819	-0.52212	NA	d__Bacteria; p__Proteobacteria; c__Gammaproteobacteria; o__Burkholderiales; f__Alcaligenaceae; g__Achromobacter	P1-bulk
Otu17070	0.0359819	-0.52212	NA	d__Bacteria; p__Bdellovibrionota; c__Oligoflexia; o__Oligoflexales; f__uncultured; g__uncultured; s__metagenome	P1-bulk
Otu1747	0.0359819	-0.52212	NA	d__Bacteria; p__Proteobacteria; c__Gammaproteobacteria; o__Burkholderiales; f__Oxalobacteraceae; g__Massilia	P1-bulk
Otu17582	0.0359819	-0.52212	NA	d__Bacteria; p__Actinobacteriota; c__Actinobacteria; o__Pseudonocardiales; f__Pseudonocardiaceae; g__Amycolatopsis	P1-bulk
Otu17776	0.0359819	-0.52212	NA	d__Bacteria; p__Acidobacteriota; c__Blastocatellia; o__Blastocatellales; f__Blastocatellaceae; g__JGI_0001001-H03; s__uncultured_soil	P1-bulk
Otu18235	0.0359819	-0.52212	NA	d__Bacteria; p__Proteobacteria; c__Alphaproteobacteria; o__Rhizobiales; f__Rhizobiaceae; g__Allorhizobium-Neorhizobium-Pararhizobium-Rhizobium	P1-bulk
Otu1852	0.0359819	-0.52212	NA	d__Bacteria; p__Proteobacteria; c__Gammaproteobacteria; o__Burkholderiales	P1-bulk
Otu1922	0.0359819	-0.52212	NA	d__Bacteria; p__Proteobacteria; c__Alphaproteobacteria; o__Rhizobiales; f__Beijerinckiaceae; g__Microvirga	P1-bulk
Otu20004	0.0359819	-0.52212	NA	d__Bacteria; p__Proteobacteria; c__Alphaproteobacteria; o__Elsterales; f__uncultured; g__uncultured	P1-bulk
Otu2043	0.0359819	-0.52212	NA	d__Bacteria; p__Acidobacteriota; c__Acidobacteriae; o__Bryobacterales; f__Bryobacteraceae; g__Bryobacter; s__uncultured_bacterium	P1-bulk
Otu21406	0.0359819	-0.52212	NA	d__Bacteria; p__Firmicutes; c__Bacilli; o__Bacillales; f__Bacillaceae; g__Bacillus	P1-bulk
Otu2808	0.0359819	-0.52212	NA	d__Bacteria; p__Actinobacteriota; c__Actinobacteria; o__Kineosporiales; f__Kineosporiaceae; g__Kineococcus	P1-bulk
Otu3640	0.0359819	-0.52212	NA	d__Bacteria; p__Actinobacteriota; c__Actinobacteria; o__Frankiales; f__Frankiaceae; g__Jatrophihabitans; s__uncultured_bacterium	P1-bulk
Otu3956	0.0359819	-0.52212	NA	d__Bacteria; p__Firmicutes; c__Bacilli; o__Bacillales; f__Planococcaceae; g__Chryseomicrobium	P1-bulk
Otu3975	0.0359819	-0.52212	NA	d__Bacteria; p__Actinobacteriota; c__Actinobacteria; o__Streptomycetales; f__Streptomycetaceae; g__Streptomyces	P1-bulk
Otu4229	0.0359819	-0.52212	NA	d__Bacteria; p__Proteobacteria; c__Alphaproteobacteria; o__Rhizobiales; f__Xanthobacteraceae; g__uncultured	P1-bulk
Otu5088	0.0359819	-0.52212	NA	d__Bacteria; p__Firmicutes; c__Bacilli; o__Bacillales; f__Bacillaceae; g__Bacillus	P1-bulk
Otu6447	0.0359819	-0.52212	NA	d__Bacteria; p__Proteobacteria; c__Gammaproteobacteria; o__Burkholderiales; f__Comamonadaceae	P1-bulk
Otu6544	0.0359819	-0.52212	NA	d__Bacteria; p__Actinobacteriota; c__Rubrobacteria; o__Rubrobacterales; f__Rubrobacteriaceae; g__Rubrobacter	P1-bulk
Otu7050	0.0359819	-0.52212	NA	d__Bacteria; p__Verrucomicrobiota; c__Verrucomicrobiae; o__Pedosphaerales; f__Pedosphaeraceae; g__Ellin517	P1-bulk
Otu7719	0.0359819	-0.52212	NA	d__Bacteria; p__Actinobacteriota; c__Thermoleophilia; o__Gaiellales; f__uncultured; g__uncultured; s__uncultured_Conexibacter	P1-bulk
Otu8178	0.0359819	-0.52212	NA	d__Bacteria; p__Proteobacteria; c__Gammaproteobacteria; o__Xanthomonadales; f__Rhodanobacteraceae; g__Rhodanobacter; s__uncultured_Xanthomonadaceae	P1-bulk
Otu8825	0.0359819	-0.52212	NA	d__Bacteria; p__Myxococcota; c__Polyangia; o__Polyangiales; f__Sandaracinaceae; g__uncultured	P1-bulk
Otu9302	0.0359819	-0.52212	NA	d__Bacteria; p__Firmicutes; c__Clostridia; o__Clostridiales; f__Clostridiaceae; g__Clostridium_sensu_stricto_12	P1-bulk
Otu9373	0.0359819	-0.52212	NA	d__Bacteria; p__Chloroflexi; c__Chloroflexia; o__Chloroflexales; f__Roseiflexaceae; g__uncultured; s__uncultured_bacterium	P1-bulk
Otu18868	0.180182	-0.522094	NA	d__Bacteria; p__Actinobacteriota; c__Actinobacteria; o__Micrococcales; f__Micrococcaceae	P1-bulk
Otu3801	0.10318	-0.522061	NA	d__Bacteria; p__Actinobacteriota; c__Actinobacteria; o__Micrococcales; f__Micrococcaceae; g__Arthrobacter	P1-bulk
Otu10629	0.101395	-0.521854	NA	d__Bacteria; p__Chloroflexi; c__TK10; o__TK10; f__TK10; g__TK10; s__metagenome	P1-bulk
Otu20015	0.102416	-0.520995	NA	d__Bacteria; p__Firmicutes; c__Bacilli; o__Bacillales; f__Bacillaceae; g__Bacillus	P1-bulk
Otu19944	0.102773	-0.520984	NA	d__Bacteria; p__Planctomycetota; c__Planctomycetes; o__Pirellulales; f__Pirellulaceae; g__uncultured	P1-bulk
Otu11363	0.10055	-0.520925	NA	d__Bacteria; p__Chloroflexi; c__TK10; o__TK10; f__TK10; g__TK10; s__uncultured_Firmicutes	P1-bulk
Otu2067	0.101827	-0.520637	NA	d__Bacteria; p__Actinobacteriota; c__Actinobacteria; o__Propionibacteriales; f__Nocardioidaceae; g__Marmoricola	P1-bulk
Otu1871	0.101921	-0.520075	NA	d__Bacteria; p__Actinobacteriota; c__Actinobacteria; o__Micromonosporales; f__Micromonosporaceae; g__Micromonospora	P1-bulk
Otu103	0.0357122	-0.519963	NA	d__Bacteria; p__Actinobacteriota; c__Actinobacteria; o__Corynebacteriales; f__Mycobacteriaceae; g__Mycobacterium	P1-bulk
Otu10400	0.0357122	-0.519963	NA	d__Bacteria; p__Firmicutes; c__Bacilli; o__Bacillales; f__Bacillaceae; g__Bacillus	P1-bulk
Otu10548	0.0357122	-0.519963	NA	d__Bacteria; p__Firmicutes; c__Bacilli; o__Paenibacillales; f__Paenibacillaceae; g__Paenibacillus; s__Paenibacillus_rigui	P1-bulk
Otu10782	0.0357122	-0.519963	NA	d__Bacteria; p__Chloroflexi; c__Chloroflexia; o__Chloroflexales; f__Roseiflexaceae; g__uncultured; s__uncultured_soil	P1-bulk
Otu10897	0.0357122	-0.519963	NA	d__Bacteria; p__Proteobacteria; c__Alphaproteobacteria; o__Caulobacterales; f__Caulobacteraceae; g__uncultured	P1-bulk
Otu11396	0.0357122	-0.519963	NA	d__Bacteria; p__Actinobacteriota; c__Thermoleophilia; o__Solirubrobacterales; f__67-14; g__67-14; s__uncultured_bacterium	P1-bulk
Otu11797	0.0357122	-0.519963	NA	d__Bacteria; p__Firmicutes; c__Bacilli; o__Bacillales; f__Bacillaceae; g__Bacillus	P1-bulk
Otu12237	0.0357122	-0.519963	NA	d__Bacteria; p__Actinobacteriota; c__Actinobacteria; o__Streptomycetales; f__Streptomycetaceae; g__Streptomyces	P1-bulk
Otu12806	0.0357122	-0.519963	NA	d__Bacteria; p__Acidobacteriota; c__Subgroup_5; o__Subgroup_5; f__Subgroup_5; g__Subgroup_5; s__uncultured_Acidobacteria	P1-bulk
Otu13923	0.0357122	-0.519963	NA	d__Bacteria; p__Planctomycetota; c__vadinHA49; o__vadinHA49; f__vadinHA49; g__vadinHA49; s__uncultured_bacterium	P1-bulk
Otu1404	0.0357122	-0.519963	NA	d__Bacteria; p__Proteobacteria; c__Gammaproteobacteria; o__Burkholderiales; f__Comamonadaceae	P1-bulk
Otu14089	0.0357122	-0.519963	NA	d__Bacteria; p__Proteobacteria; c__Alphaproteobacteria; o__Rhizobiales; f__Xanthobacteraceae	P1-bulk
Otu14357	0.0357122	-0.519963	NA	d__Bacteria; p__Proteobacteria; c__Alphaproteobacteria; o__Tistrellales; f__Geminicoccaceae; g__Candidatus_Alysiosphaera; s__uncultured_bacterium	P1-bulk
Otu14987	0.0357122	-0.519963	NA	d__Bacteria; p__Myxococcota; c__Myxococcia; o__Myxococcales; f__Myxococcaceae	P1-bulk
Otu15062	0.0357122	-0.519963	NA	d__Bacteria; p__Elusimicrobiota; c__Lineage_IIa; o__Lineage_IIa; f__Lineage_IIa; g__Lineage_IIa	P1-bulk
Otu15712	0.0357122	-0.519963	NA	d__Bacteria; p__Proteobacteria; c__Alphaproteobacteria; o__Rhizobiales	P1-bulk
Otu16187	0.0357122	-0.519963	NA	d__Bacteria; p__Actinobacteriota; c__Acidimicrobiia; o__Microtrichales; f__uncultured; g__uncultured	P1-bulk
Otu16254	0.0357122	-0.519963	NA	d__Bacteria; p__Planctomycetota; c__Phycisphaerae; o__Tepidisphaerales; f__WD2101_soil_group; g__WD2101_soil_group; s__uncultured_planctomycete	P1-bulk
Otu16431	0.0357122	-0.519963	NA	d__Bacteria; p__Bdellovibrionota; c__Oligoflexia; o__0319-6G20; f__0319-6G20; g__0319-6G20	P1-bulk
Otu1694	0.0357122	-0.519963	NA	d__Bacteria; p__Actinobacteriota; c__Actinobacteria; o__Streptomycetales; f__Streptomycetaceae; g__Streptomyces; s__Streptomyces_axinellae	P1-bulk
Otu17744	0.0357122	-0.519963	NA	d__Bacteria; p__Actinobacteriota; c__Actinobacteria; o__Frankiales; f__Frankiaceae; g__Jatrophihabitans; s__uncultured_actinobacterium	P1-bulk
Otu17860	0.0357122	-0.519963	NA	d__Bacteria; p__Actinobacteriota; c__Actinobacteria; o__Micrococcales; f__Cellulomonadaceae; g__Cellulomonas	P1-bulk
Otu18170	0.0357122	-0.519963	NA	d__Bacteria; p__Proteobacteria; c__Alphaproteobacteria; o__Rhizobiales; f__Devosiaceae; g__Devosia	P1-bulk
Otu18542	0.0357122	-0.519963	NA	d__Bacteria; p__Chloroflexi; c__Dehalococcoidia; o__S085; f__S085; g__S085	P1-bulk
Otu18840	0.0357122	-0.519963	NA	d__Bacteria; p__Planctomycetota; c__Planctomycetes; o__Pirellulales; f__Pirellulaceae; g__Pirellula; s__metagenome	P1-bulk
Otu18846	0.0357122	-0.519963	NA	d__Bacteria; p__Firmicutes; c__Bacilli; o__Paenibacillales; f__Paenibacillaceae; g__Paenibacillus	P1-bulk
Otu18947	0.0357122	-0.519963	NA	d__Bacteria; p__Gemmatimonadota; c__Gemmatimonadetes; o__Gemmatimonadales; f__Gemmatimonadaceae; g__Gemmatimonas; s__uncultured_bacterium	P1-bulk
Otu19024	0.0357122	-0.519963	NA	d__Bacteria; p__Verrucomicrobiota; c__Chlamydiae; o__Chlamydiales; f__Parachlamydiaceae; g__uncultured; s__metagenome	P1-bulk
Otu20168	0.0357122	-0.519963	NA	d__Bacteria; p__Planctomycetota; c__Planctomycetes; o__Isosphaerales; f__Isosphaeraceae; g__uncultured; s__uncultured_Singulisphaera	P1-bulk
Otu2653	0.0357122	-0.519963	NA	d__Bacteria; p__Gemmatimonadota; c__Gemmatimonadetes; o__Gemmatimonadales; f__Gemmatimonadaceae; g__Gemmatimonas	P1-bulk
Otu3829	0.0357122	-0.519963	NA	d__Bacteria; p__Proteobacteria; c__Gammaproteobacteria; o__R7C24; f__R7C24; g__R7C24; s__metagenome	P1-bulk
Otu3869	0.0357122	-0.519963	NA	d__Bacteria; p__Actinobacteriota; c__Actinobacteria; o__Streptomycetales; f__Streptomycetaceae; g__Streptomyces	P1-bulk
Otu3871	0.0357122	-0.519963	NA	d__Bacteria; p__Proteobacteria; c__Alphaproteobacteria; o__Azospirillales; f__Azospirillaceae; g__Skermanella; s__uncultured_bacterium	P1-bulk
Otu4124	0.0357122	-0.519963	NA	d__Bacteria; p__RCP2-54; c__RCP2-54; o__RCP2-54; f__RCP2-54; g__RCP2-54; s__uncultured_bacterium	P1-bulk
Otu4441	0.0357122	-0.519963	NA	d__Bacteria; p__Proteobacteria; c__Gammaproteobacteria; o__Burkholderiales; f__Oxalobacteraceae; g__Massilia	P1-bulk
Otu4597	0.0357122	-0.519963	NA	d__Bacteria; p__Chloroflexi; c__TK10; o__TK10; f__TK10; g__TK10; s__uncultured_bacterium	P1-bulk
Otu4942	0.0357122	-0.519963	NA	d__Bacteria; p__Actinobacteriota; c__Actinobacteria; o__Micromonosporales; f__Micromonosporaceae	P1-bulk
Otu5519	0.0357122	-0.519963	NA	d__Bacteria; p__Myxococcota; c__Polyangia; o__Haliangiales; f__Haliangiaceae; g__Haliangium; s__uncultured_Myxococcales	P1-bulk
Otu571	0.0357122	-0.519963	NA	d__Bacteria; p__Firmicutes; c__Bacilli; o__Bacillales; f__Bacillaceae; g__Bacillus; s__Bacillus_nealsonii	P1-bulk
Otu6428	0.0357122	-0.519963	NA	d__Bacteria; p__Actinobacteriota; c__Actinobacteria; o__Frankiales; f__Frankiaceae; g__Jatrophihabitans	P1-bulk
Otu6537	0.0357122	-0.519963	NA	d__Bacteria; p__Actinobacteriota; c__Actinobacteria; o__Pseudonocardiales; f__Pseudonocardiaceae; g__Pseudonocardia	P1-bulk
Otu6647	0.0357122	-0.519963	NA	d__Bacteria; p__Actinobacteriota; c__Actinobacteria	P1-bulk
Otu7025	0.0357122	-0.519963	NA	d__Bacteria; p__Bacteroidota; c__Bacteroidia; o__Cytophagales; f__Microscillaceae; g__Ohtaekwangia	P1-bulk
Otu7028	0.0357122	-0.519963	NA	d__Bacteria; p__Firmicutes; c__Bacilli; o__Paenibacillales; f__Paenibacillaceae; g__Paenibacillus	P1-bulk
Otu7396	0.0357122	-0.519963	NA	d__Bacteria; p__Bacteroidota; c__Bacteroidia; o__Sphingobacteriales; f__env.OPS_17; g__env.OPS_17; s__uncultured_Bacteroidetes	P1-bulk
Otu7561	0.0357122	-0.519963	NA	d__Bacteria; p__Proteobacteria; c__Alphaproteobacteria; o__Sphingomonadales; f__Sphingomonadaceae; g__Ellin6055	P1-bulk
Otu8016	0.0357122	-0.519963	NA	d__Bacteria; p__Actinobacteriota; c__Acidimicrobiia; o__IMCC26256; f__IMCC26256; g__IMCC26256; s__uncultured_bacterium	P1-bulk
Otu8059	0.0357122	-0.519963	NA	d__Bacteria; p__Chloroflexi; c__TK10; o__TK10; f__TK10; g__TK10	P1-bulk
Otu902	0.0357122	-0.519963	NA	d__Bacteria; p__Actinobacteriota; c__Actinobacteria; o__Pseudonocardiales; f__Pseudonocardiaceae; g__Amycolatopsis	P1-bulk
Otu9551	0.0357122	-0.519963	NA	d__Bacteria; p__Actinobacteriota; c__Actinobacteria; o__Corynebacteriales; f__Mycobacteriaceae; g__Mycobacterium	P1-bulk
Otu9638	0.0357122	-0.519963	NA	d__Bacteria; p__Gemmatimonadota; c__Gemmatimonadetes; o__Gemmatimonadales; f__Gemmatimonadaceae; g__Gemmatimonas; s__uncultured_bacterium	P1-bulk
Otu9923	0.0996832	-0.519835	NA	d__Bacteria; p__Chloroflexi; c__Chloroflexia; o__Thermomicrobiales; f__Thermomicrobiaceae; g__Nitrolancea	P1-bulk
Otu17038	0.10073	-0.519824	NA	d__Bacteria; p__Chloroflexi; c__Chloroflexia; o__Chloroflexales; f__Roseiflexaceae; g__uncultured	P1-bulk
Otu10634	0.102452	-0.519654	NA	d__Bacteria; p__Firmicutes; c__Bacilli; o__Thermoactinomycetales; f__Thermoactinomycetaceae	P1-bulk
Otu9525	0.100666	-0.519553	NA	d__Bacteria; p__Proteobacteria; c__Alphaproteobacteria; o__Rhodobacterales; f__Rhodobacteraceae; g__Rubellimicrobium; s__uncultured_bacterium	P1-bulk
Otu6657	0.166665	-0.519515	NA	d__Bacteria; p__Gemmatimonadota; c__Gemmatimonadetes; o__Gemmatimonadales; f__Gemmatimonadaceae; g__uncultured	P1-bulk
Otu21384	0.10083	-0.518899	NA	d__Bacteria; p__Proteobacteria; c__Gammaproteobacteria; o__Burkholderiales; f__Oxalobacteraceae	P1-bulk
Otu10011	0.104974	-0.518788	NA	d__Bacteria; p__Actinobacteriota; c__Actinobacteria	P1-bulk
Otu6380	0.105625	-0.518599	NA	d__Bacteria; p__Proteobacteria; c__Alphaproteobacteria; o__Rhodobacterales; f__Rhodobacteraceae; g__Rubellimicrobium; s__uncultured_bacterium	P1-bulk
Otu11702	0.10035	-0.518522	NA	d__Bacteria; p__Verrucomicrobiota; c__Chlamydiae; o__Chlamydiales; f__Parachlamydiaceae; g__Candidatus_Protochlamydia; s__metagenome	P1-bulk
Otu1388	0.10035	-0.518522	NA	d__Bacteria; p__Proteobacteria; c__Alphaproteobacteria; o__Rhizobiales; f__Beijerinckiaceae; g__Microvirga	P1-bulk
Otu622	0.104496	-0.517934	NA	d__Bacteria; p__Proteobacteria; c__Alphaproteobacteria; o__Rhizobiales; f__Rhizobiaceae; g__Allorhizobium-Neorhizobium-Pararhizobium-Rhizobium	P1-bulk
Otu9621	0.104496	-0.517934	NA	d__Bacteria; p__Chloroflexi; c__Chloroflexia; o__Chloroflexales; f__Roseiflexaceae; g__uncultured; s__uncultured_Chloroflexi	P1-bulk
Otu7595	0.104007	-0.517924	NA	d__Bacteria; p__Chloroflexi; c__SHA-26; o__SHA-26; f__SHA-26; g__SHA-26; s__uncultured_bacterium	P1-bulk
Otu11717	0.172234	-0.517877	NA	d__Bacteria; p__Chloroflexi; c__Chloroflexia; o__Thermomicrobiales; f__JG30-KF-CM45; g__JG30-KF-CM45; s__metagenome	P1-bulk
Otu9138	0.10008	-0.517392	NA	d__Bacteria; p__Proteobacteria; c__Alphaproteobacteria; o__Sphingomonadales; f__Sphingomonadaceae; g__Sphingomonas	P1-bulk
Otu17943	0.0994149	-0.517127	NA	d__Bacteria; p__Proteobacteria; c__Gammaproteobacteria; o__Salinisphaerales; f__Solimonadaceae; g__Panacagrimonas	P1-bulk
Otu1658	0.100381	-0.516996	NA	d__Bacteria; p__Actinobacteriota; c__Actinobacteria; o__Propionibacteriales; f__Nocardioidaceae; g__Nocardioides	P1-bulk
Otu12327	0.100462	-0.516504	NA	d__Bacteria; p__Chloroflexi; c__JG30-KF-CM66; o__JG30-KF-CM66; f__JG30-KF-CM66; g__JG30-KF-CM66	P1-bulk
Otu9998	0.100462	-0.516504	NA	d__Bacteria; p__Verrucomicrobiota; c__Verrucomicrobiae; o__Pedosphaerales; f__Pedosphaeraceae; g__uncultured	P1-bulk
Otu15665	0.167076	-0.516501	NA	d__Bacteria; p__Armatimonadota; c__Armatimonadia; o__Armatimonadales; f__Armatimonadales; g__Armatimonadales	P1-bulk
Otu10172	0.106012	-0.516489	NA	d__Bacteria; p__Proteobacteria; c__Gammaproteobacteria; o__Burkholderiales; f__Oxalobacteraceae; g__Massilia	P1-bulk
Otu6442	0.173031	-0.516306	NA	d__Bacteria; p__Myxococcota; c__Myxococcia; o__Myxococcales; f__Anaeromyxobacteraceae; g__Anaeromyxobacter; s__uncultured_bacterium	P1-bulk
Otu2373	0.10563	-0.516077	NA	d__Bacteria; p__Proteobacteria; c__Alphaproteobacteria; o__Caulobacterales; f__Caulobacteraceae; g__uncultured; s__metagenome	P1-bulk
Otu7171	0.16987	-0.515349	NA	d__Bacteria; p__Proteobacteria; c__Alphaproteobacteria; o__Azospirillales; f__Azospirillaceae; g__Skermanella; s__uncultured_bacterium	P1-bulk
Otu17577	0.175357	-0.514727	NA	d__Bacteria; p__Planctomycetota; c__Planctomycetes; o__Isosphaerales; f__Isosphaeraceae; g__uncultured; s__uncultured_bacterium	P1-bulk
Otu12854	0.0985906	-0.514637	NA	d__Bacteria; p__Proteobacteria; c__Gammaproteobacteria; o__Burkholderiales; f__Oxalobacteraceae; g__Massilia	P1-bulk
Otu2601	0.0985906	-0.514637	NA	d__Bacteria; p__Acidobacteriota; c__Acidobacteriae; o__Acidobacteriales; f__Koribacteraceae; g__Candidatus_Koribacter	P1-bulk
Otu5727	0.100122	-0.514486	NA	d__Bacteria; p__Acidobacteriota; c__Thermoanaerobaculia; o__Thermoanaerobaculales; f__Thermoanaerobaculaceae; g__Subgroup_10	P1-bulk
Otu1752	1.34112	-0.514316	0.563679	d__Bacteria; p__Actinobacteriota; c__Acidimicrobiia; o__Microtrichales; f__Ilumatobacteraceae; g__Ilumatobacter	P1-bulk
Otu6525	0.106555	-0.5142	NA	d__Bacteria; p__Chloroflexi; c__Chloroflexia; o__Chloroflexales; f__Roseiflexaceae; g__Kouleothrix; s__uncultured_bacterium	P1-bulk
Otu10527	0.0349878	-0.514089	NA	d__Bacteria; p__Patescibacteria; c__Saccharimonadia; o__Saccharimonadales; f__Saccharimonadales; g__Saccharimonadales; s__uncultured_soil	P1-bulk
Otu10885	0.0349878	-0.514089	NA	d__Bacteria; p__Proteobacteria; c__Alphaproteobacteria; o__Elsterales; f__uncultured; g__uncultured	P1-bulk
Otu11072	0.0349878	-0.514089	NA	d__Bacteria; p__Proteobacteria; c__Gammaproteobacteria; o__Burkholderiales; f__TRA3-20; g__TRA3-20	P1-bulk
Otu11875	0.0349878	-0.514089	NA	d__Bacteria; p__Bdellovibrionota; c__Oligoflexia; o__0319-6G20; f__0319-6G20; g__0319-6G20	P1-bulk
Otu12675	0.0349878	-0.514089	NA	d__Bacteria; p__Proteobacteria; c__Alphaproteobacteria; o__Elsterales; f__uncultured; g__uncultured	P1-bulk
Otu1332	0.0349878	-0.514089	NA	d__Bacteria; p__Actinobacteriota; c__Actinobacteria; o__Streptomycetales; f__Streptomycetaceae; g__Streptomyces	P1-bulk
Otu13371	0.0349878	-0.514089	NA	d__Bacteria; p__Chloroflexi; c__Chloroflexia; o__Kallotenuales; f__AKIW781; g__AKIW781; s__uncultured_bacterium	P1-bulk
Otu13795	0.0349878	-0.514089	NA	d__Bacteria; p__Actinobacteriota; c__Actinobacteria; o__Micromonosporales; f__Micromonosporaceae; g__Actinoplanes	P1-bulk
Otu13874	0.0349878	-0.514089	NA	d__Bacteria; p__Gemmatimonadota; c__Longimicrobia; o__Longimicrobiales; f__Longimicrobiaceae; g__Longimicrobiaceae; s__uncultured_bacterium	P1-bulk
Otu14106	0.0349878	-0.514089	NA	d__Bacteria; p__Bdellovibrionota; c__Bdellovibrionia; o__Bdellovibrionales; f__Bdellovibrionaceae; g__OM27_clade; s__uncultured_bacterium	P1-bulk
Otu14213	0.0349878	-0.514089	NA	d__Bacteria; p__Planctomycetota; c__Planctomycetes; o__Isosphaerales; f__Isosphaeraceae; g__Singulisphaera	P1-bulk
Otu14362	0.0349878	-0.514089	NA	d__Bacteria; p__Actinobacteriota; c__Actinobacteria; o__Streptomycetales; f__Streptomycetaceae; g__Streptomyces	P1-bulk
Otu14796	0.0349878	-0.514089	NA	d__Bacteria; p__Firmicutes; c__Bacilli; o__Bacillales; f__Bacillaceae; g__Bacillus	P1-bulk
Otu1524	0.0349878	-0.514089	NA	d__Bacteria; p__Actinobacteriota; c__Thermoleophilia; o__Solirubrobacterales; f__67-14; g__67-14	P1-bulk
Otu15701	0.0349878	-0.514089	NA	d__Bacteria; p__Chloroflexi; c__Chloroflexia; o__Chloroflexales; f__Roseiflexaceae; g__uncultured; s__uncultured_Chloroflexaceae	P1-bulk
Otu16007	0.0349878	-0.514089	NA	d__Bacteria; p__Proteobacteria; c__Gammaproteobacteria; o__Xanthomonadales; f__Xanthomonadaceae; g__Arenimonas; s__uncultured_bacterium	P1-bulk
Otu16437	0.0349878	-0.514089	NA	d__Bacteria; p__Firmicutes; c__Bacilli; o__Paenibacillales; f__Paenibacillaceae; g__Paenibacillus	P1-bulk
Otu16651	0.0349878	-0.514089	NA	d__Bacteria; p__Planctomycetota; c__Planctomycetes; o__Planctomycetales; f__Schlesneriaceae; g__Planctopirus; s__uncultured_bacterium	P1-bulk
Otu16772	0.0349878	-0.514089	NA	d__Bacteria; p__Actinobacteriota; c__Thermoleophilia; o__Solirubrobacterales	P1-bulk
Otu16874	0.0349878	-0.514089	NA	d__Bacteria; p__Firmicutes; c__Bacilli; o__Paenibacillales; f__Paenibacillaceae; g__uncultured; s__metagenome	P1-bulk
Otu1735	0.0349878	-0.514089	NA	d__Bacteria; p__Acidobacteriota; c__Acidobacteriae; o__Acidobacteriales; f__Acidobacteriaceae_(Subgroup_1)	P1-bulk
Otu18549	0.0349878	-0.514089	NA	d__Bacteria; p__Actinobacteriota; c__Actinobacteria; o__Propionibacteriales; f__Nocardioidaceae; g__Nocardioides	P1-bulk
Otu1890	0.0349878	-0.514089	NA	d__Bacteria; p__Proteobacteria; c__Gammaproteobacteria; o__Burkholderiales; f__Oxalobacteraceae; g__Massilia	P1-bulk
Otu19895	0.0349878	-0.514089	NA	d__Bacteria; p__Proteobacteria; c__Alphaproteobacteria; o__Rhizobiales; f__Beijerinckiaceae; g__uncultured	P1-bulk
Otu20053	0.0349878	-0.514089	NA	d__Bacteria; p__Actinobacteriota; c__Actinobacteria; o__Micromonosporales; f__Micromonosporaceae	P1-bulk
Otu2059	0.0349878	-0.514089	NA	d__Bacteria; p__Firmicutes; c__Clostridia; o__Peptostreptococcales-Tissierellales; f__Peptostreptococcales-Tissierellales; g__Alkaliphilus; s__Alkaliphilus_sp.	P1-bulk
Otu21230	0.0349878	-0.514089	NA	d__Bacteria; p__Firmicutes; c__Bacilli; o__Bacillales; f__Bacillaceae; g__Bacillus	P1-bulk
Otu2387	0.0349878	-0.514089	NA	d__Bacteria; p__Actinobacteriota; c__Actinobacteria; o__Frankiales; f__Geodermatophilaceae; g__Geodermatophilus; s__Geodermatophilus_sp.	P1-bulk
Otu2697	0.0349878	-0.514089	NA	d__Bacteria; p__Acidobacteriota; c__Acidobacteriae; o__Acidobacteriales; f__Acidobacteriaceae_(Subgroup_1); g__uncultured; s__uncultured_Acidobacteriaceae	P1-bulk
Otu3053	0.0349878	-0.514089	NA	d__Bacteria; p__Actinobacteriota; c__Actinobacteria; o__Streptomycetales; f__Streptomycetaceae; g__Streptomyces	P1-bulk
Otu3530	0.0349878	-0.514089	NA	d__Bacteria; p__Actinobacteriota; c__Thermoleophilia; o__Solirubrobacterales; f__Solirubrobacteraceae	P1-bulk
Otu3540	0.0349878	-0.514089	NA	d__Bacteria; p__Proteobacteria; c__Alphaproteobacteria; o__Elsterales; f__uncultured; g__uncultured; s__uncultured_bacterium	P1-bulk
Otu3819	0.0349878	-0.514089	NA	d__Bacteria; p__Verrucomicrobiota; c__Verrucomicrobiae; o__Pedosphaerales; f__Pedosphaeraceae; g__Ellin516	P1-bulk
Otu3927	0.0349878	-0.514089	NA	d__Bacteria; p__Actinobacteriota; c__Thermoleophilia; o__Solirubrobacterales; f__67-14; g__67-14	P1-bulk
Otu4122	0.0349878	-0.514089	NA	d__Bacteria; p__Actinobacteriota; c__Actinobacteria; o__Propionibacteriales; f__Nocardioidaceae; g__Nocardioides	P1-bulk
Otu5155	0.0349878	-0.514089	NA	d__Bacteria; p__Gemmatimonadota; c__Gemmatimonadetes; o__Gemmatimonadales; f__Gemmatimonadaceae; g__uncultured	P1-bulk
Otu7475	0.0349878	-0.514089	NA	d__Bacteria; p__Chloroflexi; c__TK10; o__TK10; f__TK10; g__TK10; s__uncultured_bacterium	P1-bulk
Otu7754	0.0349878	-0.514089	NA	d__Bacteria; p__Chloroflexi; c__TK10; o__TK10; f__TK10; g__TK10; s__metagenome	P1-bulk
Otu8011	0.0349878	-0.514089	NA	d__Bacteria; p__Actinobacteriota; c__Thermoleophilia; o__Solirubrobacterales; f__Solirubrobacteraceae; g__Solirubrobacter	P1-bulk
Otu8177	0.0349878	-0.514089	NA	d__Bacteria; p__Gemmatimonadota; c__Gemmatimonadetes; o__Gemmatimonadales; f__Gemmatimonadaceae; g__Gemmatimonas; s__uncultured_bacterium	P1-bulk
Otu9074	0.0349878	-0.514089	NA	d__Bacteria; p__Proteobacteria; c__Gammaproteobacteria; o__Xanthomonadales; f__Rhodanobacteraceae; g__uncultured	P1-bulk
Otu9300	0.0349878	-0.514089	NA	d__Bacteria; p__Acidobacteriota; c__Acidobacteriae; o__Bryobacterales; f__Bryobacteraceae; g__Bryobacter	P1-bulk
Otu9742	0.0349878	-0.514089	NA	d__Bacteria; p__Firmicutes; c__Bacilli; o__Alicyclobacillales; f__Alicyclobacillaceae; g__Tumebacillus	P1-bulk
Otu998	0.0349878	-0.514089	NA	d__Bacteria; p__Actinobacteriota; c__Actinobacteria; o__Frankiales; f__Frankiaceae; g__Jatrophihabitans	P1-bulk
Otu9877	0.105245	-0.513819	NA	d__Bacteria; p__Gemmatimonadota; c__Gemmatimonadetes; o__Gemmatimonadales; f__Gemmatimonadaceae; g__uncultured	P1-bulk
Otu10158	0.0349244	-0.513569	NA	d__Bacteria; p__Myxococcota; c__Polyangia; o__Haliangiales; f__Haliangiaceae; g__Haliangium	P1-bulk
Otu10404	0.0349244	-0.513569	NA	d__Bacteria; p__Firmicutes; c__Bacilli; o__Bacillales; f__Bacillaceae	P1-bulk
Otu10482	0.0349244	-0.513569	NA	d__Bacteria; p__Firmicutes; c__Bacilli; o__Paenibacillales; f__Paenibacillaceae; g__Paenibacillus	P1-bulk
Otu11578	0.0349244	-0.513569	NA	d__Bacteria; p__Actinobacteriota; c__Actinobacteria; o__Frankiales; f__Acidothermaceae; g__Acidothermus	P1-bulk
Otu1161	0.0349244	-0.513569	NA	d__Bacteria; p__Proteobacteria; c__Alphaproteobacteria; o__Rhizobiales; f__Devosiaceae; g__Devosia; s__Devosia_riboflavina	P1-bulk
Otu11662	0.0349244	-0.513569	NA	d__Bacteria; p__Actinobacteriota; c__Actinobacteria; o__Micrococcales; f__Micrococcaceae; g__Kocuria; s__Kocuria_rhizophila	P1-bulk
Otu11779	0.0349244	-0.513569	NA	d__Bacteria; p__Proteobacteria; c__Alphaproteobacteria; o__Rhizobiales; f__Beijerinckiaceae; g__Microvirga; s__uncultured_Alphaproteobacteria	P1-bulk
Otu12089	0.0349244	-0.513569	NA	d__Bacteria; p__Acidobacteriota; c__Blastocatellia	P1-bulk
Otu12504	0.0349244	-0.513569	NA	d__Bacteria; p__Planctomycetota; c__Planctomycetes; o__Isosphaerales; f__Isosphaeraceae; g__uncultured; s__uncultured_bacterium	P1-bulk
Otu12564	0.0349244	-0.513569	NA	d__Bacteria; p__Planctomycetota; c__Planctomycetes; o__Pirellulales; f__Pirellulaceae; g__Pirellula	P1-bulk
Otu13984	0.0349244	-0.513569	NA	d__Bacteria; p__Acidobacteriota; c__Acidobacteriae; o__Solibacterales; f__Solibacteraceae; g__Candidatus_Solibacter; s__uncultured_Acidobacteria	P1-bulk
Otu16555	0.0349244	-0.513569	NA	d__Bacteria; p__Chloroflexi; c__TK10; o__TK10; f__TK10; g__TK10	P1-bulk
Otu18043	0.0349244	-0.513569	NA	d__Bacteria; p__Planctomycetota; c__Planctomycetes; o__Gemmatales; f__Gemmataceae; g__Zavarzinella	P1-bulk
Otu19328	0.0349244	-0.513569	NA	d__Bacteria; p__Firmicutes; c__Bacilli; o__Paenibacillales; f__Paenibacillaceae; g__Paenibacillus	P1-bulk
Otu19478	0.0349244	-0.513569	NA	d__Bacteria; p__Firmicutes; c__Bacilli; o__Bacillales; f__Planococcaceae	P1-bulk
Otu19897	0.0349244	-0.513569	NA	d__Bacteria; p__Actinobacteriota; c__Actinobacteria; o__Frankiales; f__Geodermatophilaceae	P1-bulk
Otu2130	0.0349244	-0.513569	NA	d__Bacteria; p__Actinobacteriota; c__Rubrobacteria; o__Rubrobacterales; f__Rubrobacteriaceae; g__Rubrobacter	P1-bulk
Otu2306	0.0349244	-0.513569	NA	d__Bacteria; p__Actinobacteriota; c__Actinobacteria; o__Frankiales; f__Nakamurellaceae; g__Nakamurella	P1-bulk
Otu2396	0.0349244	-0.513569	NA	d__Bacteria; p__Proteobacteria; c__Alphaproteobacteria; o__Azospirillales; f__Azospirillaceae; g__Skermanella; s__uncultured_bacterium	P1-bulk
Otu2426	0.0349244	-0.513569	NA	d__Bacteria; p__Actinobacteriota; c__Actinobacteria; o__Corynebacteriales; f__Mycobacteriaceae; g__Mycobacterium	P1-bulk
Otu3154	0.0349244	-0.513569	NA	d__Bacteria; p__Actinobacteriota; c__Thermoleophilia; o__Gaiellales; f__uncultured; g__uncultured; s__uncultured_bacterium	P1-bulk
Otu366	0.0349244	-0.513569	NA	d__Bacteria; p__Actinobacteriota; c__Actinobacteria; o__Streptomycetales; f__Streptomycetaceae; g__Streptomyces	P1-bulk
Otu4101	0.0349244	-0.513569	NA	d__Bacteria; p__Proteobacteria; c__Alphaproteobacteria; o__Acetobacterales; f__Acetobacteraceae; g__Craurococcus-Caldovatus; s__uncultured_bacterium	P1-bulk
Otu515	0.0349244	-0.513569	NA	d__Bacteria; p__Actinobacteriota; c__Actinobacteria; o__Streptomycetales; f__Streptomycetaceae; g__Streptomyces	P1-bulk
Otu5507	0.0349244	-0.513569	NA	d__Bacteria; p__Actinobacteriota; c__Actinobacteria; o__Pseudonocardiales; f__Pseudonocardiaceae; g__Pseudonocardia	P1-bulk
Otu5623	0.0349244	-0.513569	NA	d__Bacteria; p__Actinobacteriota; c__Thermoleophilia; o__Solirubrobacterales; f__Solirubrobacteraceae; g__Conexibacter	P1-bulk
Otu5692	0.0349244	-0.513569	NA	d__Bacteria; p__Actinobacteriota; c__Thermoleophilia; o__Gaiellales; f__uncultured; g__uncultured	P1-bulk
Otu5872	0.0349244	-0.513569	NA	d__Bacteria; p__Proteobacteria; c__Alphaproteobacteria; o__Rhizobiales; f__Xanthobacteraceae; g__Bradyrhizobium; s__metagenome	P1-bulk
Otu6027	0.0349244	-0.513569	NA	d__Bacteria; p__Actinobacteriota; c__Actinobacteria; o__Micromonosporales; f__Micromonosporaceae; g__Actinoplanes; s__Persicaria_minor	P1-bulk
Otu7027	0.0349244	-0.513569	NA	d__Bacteria; p__Proteobacteria; c__Alphaproteobacteria; o__Caulobacterales; f__Caulobacteraceae; g__Phenylobacterium	P1-bulk
Otu7445	0.0349244	-0.513569	NA	d__Bacteria; p__Firmicutes; c__Bacilli; o__Paenibacillales; f__Paenibacillaceae; g__Paenibacillus	P1-bulk
Otu7742	0.0349244	-0.513569	NA	d__Bacteria; p__Acidobacteriota; c__Acidobacteriae; o__Acidobacteriales; f__uncultured; g__uncultured; s__uncultured_Acidobacteriaceae	P1-bulk
Otu8772	0.0349244	-0.513569	NA	d__Bacteria; p__Actinobacteriota; c__Actinobacteria; o__Kineosporiales; f__Kineosporiaceae; g__Angustibacter	P1-bulk
Otu9037	0.0349244	-0.513569	NA	d__Bacteria; p__Myxococcota; c__Myxococcia; o__Myxococcales; f__Vulgatibacteraceae; g__Vulgatibacter; s__Vulgatibacter_sp.	P1-bulk
Otu9056	0.0349244	-0.513569	NA	d__Bacteria; p__Actinobacteriota; c__Actinobacteria; o__Frankiales; f__Geodermatophilaceae; g__Geodermatophilus; s__uncultured_bacterium	P1-bulk
Otu9364	0.0349244	-0.513569	NA	d__Bacteria; p__Chloroflexi; c__Ktedonobacteria; o__C0119; f__C0119; g__C0119; s__uncultured_bacterium	P1-bulk
Otu9830	0.0349244	-0.513569	NA	d__Bacteria; p__Actinobacteriota; c__Actinobacteria; o__Micromonosporales; f__Micromonosporaceae; g__Actinoplanes	P1-bulk
Otu20782	0.100027	-0.513414	NA	d__Bacteria; p__Actinobacteriota; c__Actinobacteria; o__Micromonosporales; f__Micromonosporaceae	P1-bulk
Otu3222	0.100027	-0.513414	NA	d__Bacteria; p__Proteobacteria; c__Gammaproteobacteria; o__Burkholderiales; f__Comamonadaceae; g__Ramlibacter	P1-bulk
Otu9857	0.100027	-0.513414	NA	d__Bacteria; p__Proteobacteria; c__Alphaproteobacteria; o__Rhodospirillales; f__uncultured; g__uncultured	P1-bulk
Otu4954	0.0990627	-0.513187	NA	d__Bacteria; p__Proteobacteria; c__Gammaproteobacteria; o__Burkholderiales; f__Oxalobacteraceae; g__Massilia	P1-bulk
Otu18083	0.100808	-0.513039	NA	d__Bacteria; p__Firmicutes; c__Bacilli; o__Bacillales; f__Bacillaceae; g__Bacillus	P1-bulk
Otu3834	0.164939	-0.512978	NA	d__Bacteria; p__Bacteroidota; c__Bacteroidia; o__Cytophagales; f__Microscillaceae; g__Ohtaekwangia	P1-bulk
Otu8055	0.0984208	-0.512911	NA	d__Bacteria; p__Planctomycetota; c__Planctomycetes; o__Pirellulales; f__Pirellulaceae; g__uncultured	P1-bulk
Otu20555	0.100121	-0.512853	NA	d__Bacteria; p__Armatimonadota; c__uncultured; o__uncultured; f__uncultured; g__uncultured; s__uncultured_bacterium	P1-bulk
Otu7717	0.0984802	-0.512546	NA	d__Bacteria; p__Chloroflexi; c__Chloroflexia; o__Chloroflexales; f__Chloroflexaceae; g__Oscillochloris; s__uncultured_Chloroflexi	P1-bulk
Otu13872	0.104955	-0.512067	NA	d__Bacteria; p__Firmicutes; c__Bacilli; o__Bacillales; f__Bacillaceae; g__Bacillus	P1-bulk
Otu4016	0.0992723	-0.511918	NA	d__Bacteria; p__Proteobacteria; c__Gammaproteobacteria; o__Burkholderiales; f__Oxalobacteraceae; g__Massilia; s__Antarctic_bacterium	P1-bulk
Otu8682	0.105081	-0.511899	NA	d__Bacteria; p__Abditibacteriota; c__Abditibacteria; o__Abditibacteriales; f__Abditibacteriaceae; g__Abditibacterium; s__uncultured_bacterium	P1-bulk
Otu4538	0.0998227	-0.511509	NA	d__Bacteria; p__Proteobacteria; c__Gammaproteobacteria; o__Steroidobacterales; f__Steroidobacteraceae; g__uncultured	P1-bulk
Otu7657	0.0991459	-0.511238	NA	d__Bacteria; p__Actinobacteriota; c__Thermoleophilia; o__Solirubrobacterales; f__Solirubrobacteraceae; g__Conexibacter	P1-bulk
Otu18830	0.0985967	-0.511174	NA	d__Bacteria; p__Proteobacteria; c__Alphaproteobacteria; o__uncultured; f__uncultured; g__uncultured; s__uncultured_bacterium	P1-bulk
Otu5287	0.0976079	-0.511131	NA	d__Bacteria; p__Acidobacteriota; c__Acidobacteriae; o__Solibacterales; f__Solibacteraceae; g__Candidatus_Solibacter	P1-bulk
Otu11074	0.0994352	-0.510941	NA	d__Bacteria; p__Proteobacteria; c__Alphaproteobacteria; o__Elsterales; f__uncultured; g__uncultured; s__uncultured_bacterium	P1-bulk
Otu5426	0.0994352	-0.510941	NA	d__Bacteria; p__Proteobacteria; c__Alphaproteobacteria; o__Rhizobiales; f__Beijerinckiaceae; g__uncultured; s__uncultured_bacterium	P1-bulk
Otu2767	0.241522	-0.510809	NA	d__Bacteria; p__Gemmatimonadota; c__Gemmatimonadetes; o__Gemmatimonadales; f__Gemmatimonadaceae; g__Gemmatimonas; s__uncultured_Gemmatimonas	P1-bulk
Otu13919	0.244428	-0.510257	NA	d__Bacteria; p__Bacteroidota; c__Bacteroidia; o__Cytophagales; f__Spirosomaceae; g__Nibrella; s__Nibrella_sp.	P1-bulk
Otu10093	0.0345109	-0.51022	NA	d__Bacteria; p__Firmicutes; c__Bacilli; o__Bacillales; f__Bacillaceae; g__Bacillus	P1-bulk
Otu10181	0.0345109	-0.51022	NA	d__Bacteria; p__Actinobacteriota; c__Actinobacteria; o__Propionibacteriales; f__Nocardioidaceae; g__Nocardioides; s__uncultured_bacterium	P1-bulk
Otu10229	0.0345109	-0.51022	NA	d__Bacteria; p__Firmicutes; c__Bacilli; o__Bacillales; f__Bacillaceae; g__Bacillus	P1-bulk
Otu10730	0.0345109	-0.51022	NA	d__Bacteria; p__Armatimonadota; c__Fimbriimonadia; o__Fimbriimonadales; f__Fimbriimonadaceae; g__Fimbriimonadaceae; s__uncultured_bacterium	P1-bulk
Otu10744	0.0345109	-0.51022	NA	d__Bacteria; p__Acidobacteriota; c__Blastocatellia; o__11-24; f__11-24; g__11-24	P1-bulk
Otu10868	0.0345109	-0.51022	NA	d__Bacteria; p__Firmicutes; c__Bacilli; o__Thermoactinomycetales; f__Thermoactinomycetaceae; g__uncultured; s__uncultured_bacterium	P1-bulk
Otu11007	0.0345109	-0.51022	NA	d__Bacteria; p__RCP2-54; c__RCP2-54; o__RCP2-54; f__RCP2-54; g__RCP2-54; s__uncultured_bacterium	P1-bulk
Otu11106	0.0345109	-0.51022	NA	d__Bacteria; p__Actinobacteriota; c__Actinobacteria; o__Micromonosporales; f__Micromonosporaceae; g__Actinoplanes	P1-bulk
Otu11119	0.0345109	-0.51022	NA	d__Bacteria; p__Actinobacteriota; c__Actinobacteria; o__Micrococcales; f__Micrococcaceae	P1-bulk
Otu11531	0.0345109	-0.51022	NA	d__Bacteria; p__Actinobacteriota; c__Actinobacteria; o__Pseudonocardiales; f__Pseudonocardiaceae; g__Lechevalieria	P1-bulk
Otu11849	0.0345109	-0.51022	NA	d__Bacteria; p__Actinobacteriota; c__Actinobacteria; o__Frankiales; f__Geodermatophilaceae	P1-bulk
Otu12005	0.0345109	-0.51022	NA	d__Bacteria; p__Proteobacteria; c__Gammaproteobacteria; o__Burkholderiales; f__Oxalobacteraceae; g__Massilia	P1-bulk
Otu12277	0.0345109	-0.51022	NA	d__Bacteria; p__Gemmatimonadota; c__Gemmatimonadetes; o__Gemmatimonadales; f__Gemmatimonadaceae; g__Roseisolibacter; s__uncultured_bacterium	P1-bulk
Otu13335	0.0345109	-0.51022	NA	d__Bacteria; p__Proteobacteria; c__Alphaproteobacteria; o__Rhizobiales; f__Rhizobiaceae; g__Mesorhizobium	P1-bulk
Otu13914	0.0345109	-0.51022	NA	d__Bacteria; p__Actinobacteriota; c__Actinobacteria; o__Streptomycetales; f__Streptomycetaceae; g__Streptomyces	P1-bulk
Otu15229	0.0345109	-0.51022	NA	d__Bacteria; p__Verrucomicrobiota; c__Verrucomicrobiae; o__Pedosphaerales; f__Pedosphaeraceae; g__Pedosphaeraceae	P1-bulk
Otu15906	0.0345109	-0.51022	NA	d__Bacteria; p__Chloroflexi; c__TK10; o__TK10; f__TK10; g__TK10; s__metagenome	P1-bulk
Otu16182	0.0345109	-0.51022	NA	d__Bacteria; p__Chloroflexi; c__TK10; o__TK10; f__TK10; g__TK10; s__uncultured_bacterium	P1-bulk
Otu16798	0.0345109	-0.51022	NA	d__Bacteria; p__Actinobacteriota; c__Actinobacteria; o__Frankiales; f__Frankiaceae; g__Jatrophihabitans; s__uncultured_bacterium	P1-bulk
Otu16852	0.0345109	-0.51022	NA	d__Bacteria; p__Firmicutes; c__Bacilli; o__Bacillales; f__Bacillaceae; g__Bacillus	P1-bulk
Otu18404	0.0345109	-0.51022	NA	d__Bacteria; p__Bdellovibrionota; c__Oligoflexia; o__0319-6G20; f__0319-6G20; g__0319-6G20	P1-bulk
Otu1848	0.0345109	-0.51022	NA	d__Bacteria; p__Proteobacteria; c__Gammaproteobacteria; o__Burkholderiales; f__Comamonadaceae; g__Rhizobacter; s__uncultured_bacterium	P1-bulk
Otu19308	0.0345109	-0.51022	NA	d__Bacteria; p__Firmicutes; c__Bacilli; o__Bacillales; f__Bacillaceae; g__Bacillus	P1-bulk
Otu1945	0.0345109	-0.51022	NA	d__Bacteria; p__Actinobacteriota; c__Actinobacteria; o__Frankiales; f__Geodermatophilaceae; g__Geodermatophilus; s__uncultured_bacterium	P1-bulk
Otu1974	0.0345109	-0.51022	NA	d__Bacteria; p__Myxococcota; c__Polyangia; o__Haliangiales; f__Haliangiaceae; g__Haliangium; s__uncultured_bacterium	P1-bulk
Otu19800	0.0345109	-0.51022	NA	d__Bacteria; p__Verrucomicrobiota; c__Chlamydiae; o__Chlamydiales; f__Parachlamydiaceae; g__Neochlamydia; s__metagenome	P1-bulk
Otu20991	0.0345109	-0.51022	NA	d__Bacteria; p__Actinobacteriota; c__Actinobacteria; o__Micromonosporales; f__Micromonosporaceae; g__Allocatelliglobosispora	P1-bulk
Otu21766	0.0345109	-0.51022	NA	d__Bacteria; p__Firmicutes; c__Bacilli; o__Paenibacillales; f__Paenibacillaceae; g__Paenibacillus; s__Paenibacillus_vulneris	P1-bulk
Otu2644	0.0345109	-0.51022	NA	d__Bacteria; p__Bdellovibrionota; c__Oligoflexia; o__0319-6G20; f__0319-6G20; g__0319-6G20	P1-bulk
Otu2896	0.0345109	-0.51022	NA	d__Bacteria; p__Proteobacteria; c__Alphaproteobacteria; o__Acetobacterales; f__Acetobacteraceae; g__uncultured	P1-bulk
Otu3184	0.0345109	-0.51022	NA	d__Bacteria; p__Myxococcota; c__Myxococcia; o__Myxococcales; f__Myxococcaceae; g__Archangium; s__Archangium_gephyra	P1-bulk
Otu3215	0.0345109	-0.51022	NA	d__Bacteria; p__Proteobacteria; c__Gammaproteobacteria; o__Burkholderiales; f__Nitrosomonadaceae; g__Ellin6067	P1-bulk
Otu3235	0.0345109	-0.51022	NA	d__Bacteria; p__Proteobacteria; c__Gammaproteobacteria; o__Gammaproteobacteria_Incertae_Sedis; f__Unknown_Family; g__Acidibacter	P1-bulk
Otu3650	0.0345109	-0.51022	NA	d__Bacteria; p__Acidobacteriota; c__Acidobacteriae; o__Bryobacterales; f__Bryobacteraceae; g__Bryobacter; s__uncultured_bacterium	P1-bulk
Otu3840	0.0345109	-0.51022	NA	d__Bacteria; p__Actinobacteriota; c__Actinobacteria; o__Micrococcales; f__Micrococcaceae	P1-bulk
Otu393	0.0345109	-0.51022	NA	d__Bacteria; p__Proteobacteria; c__Gammaproteobacteria; o__Burkholderiales; f__SC-I-84; g__SC-I-84	P1-bulk
Otu4442	0.0345109	-0.51022	NA	d__Bacteria; p__Proteobacteria; c__Alphaproteobacteria; o__Elsterales; f__uncultured; g__uncultured; s__uncultured_bacterium	P1-bulk
Otu4672	0.0345109	-0.51022	NA	d__Bacteria; p__Proteobacteria; c__Alphaproteobacteria; o__Elsterales; f__uncultured; g__uncultured	P1-bulk
Otu5694	0.0345109	-0.51022	NA	d__Bacteria; p__Actinobacteriota; c__Actinobacteria; o__Micrococcales; f__Microbacteriaceae; g__Microbacterium	P1-bulk
Otu5706	0.0345109	-0.51022	NA	d__Bacteria; p__Actinobacteriota; c__Actinobacteria; o__Micrococcales; f__Brevibacteriaceae; g__Brevibacterium	P1-bulk
Otu626	0.0345109	-0.51022	NA	d__Bacteria; p__Actinobacteriota; c__Acidimicrobiia; o__IMCC26256; f__IMCC26256; g__IMCC26256	P1-bulk
Otu6949	0.0345109	-0.51022	NA	d__Bacteria; p__Actinobacteriota; c__Acidimicrobiia	P1-bulk
Otu7080	0.0345109	-0.51022	NA	d__Bacteria; p__Actinobacteriota; c__Actinobacteria; o__Micrococcales; f__Microbacteriaceae; g__Lysinimonas; s__uncultured_bacterium	P1-bulk
Otu7400	0.0345109	-0.51022	NA	d__Bacteria; p__Actinobacteriota; c__Actinobacteria; o__Propionibacteriales; f__Nocardioidaceae; g__Nocardioides; s__uncultured_bacterium	P1-bulk
Otu7478	0.0345109	-0.51022	NA	d__Bacteria; p__Myxococcota; c__Polyangia; o__Polyangiales; f__Phaselicystidaceae; g__Phaselicystis	P1-bulk
Otu7498	0.0345109	-0.51022	NA	d__Bacteria; p__Myxococcota; c__Polyangia; o__Polyangiales; f__Sandaracinaceae; g__uncultured; s__uncultured_Polyangiaceae	P1-bulk
Otu756	0.0345109	-0.51022	NA	d__Bacteria; p__Actinobacteriota; c__Actinobacteria; o__Frankiales; f__Frankiaceae; g__Jatrophihabitans	P1-bulk
Otu7872	0.0345109	-0.51022	NA	d__Bacteria; p__Cyanobacteria; c__Sericytochromatia; o__Sericytochromatia; f__Sericytochromatia; g__Sericytochromatia; s__metagenome	P1-bulk
Otu8401	0.0345109	-0.51022	NA	d__Bacteria; p__Proteobacteria; c__Alphaproteobacteria; o__Tistrellales; f__Geminicoccaceae; g__Candidatus_Alysiosphaera; s__uncultured_bacterium	P1-bulk
Otu8535	0.0345109	-0.51022	NA	d__Bacteria; p__Myxococcota; c__Myxococcia; o__Myxococcales; f__Myxococcaceae	P1-bulk
Otu8843	0.0345109	-0.51022	NA	d__Bacteria; p__Chloroflexi; c__TK10; o__TK10; f__TK10; g__TK10; s__metagenome	P1-bulk
Otu8849	0.0345109	-0.51022	NA	d__Bacteria; p__Proteobacteria; c__Gammaproteobacteria; o__Enterobacterales; f__Erwiniaceae; g__Pantoea	P1-bulk
Otu9089	0.0345109	-0.51022	NA	d__Bacteria; p__Proteobacteria; c__Alphaproteobacteria; o__Elsterales; f__uncultured; g__uncultured	P1-bulk
Otu9154	0.0345109	-0.51022	NA	d__Bacteria; p__Proteobacteria; c__Alphaproteobacteria; o__Rhizobiales; f__Devosiaceae; g__Devosia	P1-bulk
Otu9389	0.0345109	-0.51022	NA	d__Bacteria; p__Acidobacteriota; c__Acidobacteriae; o__Acidobacteriales; f__uncultured; g__uncultured	P1-bulk
Otu9550	0.0345109	-0.51022	NA	d__Bacteria; p__Bacteroidota; c__Bacteroidia; o__Cytophagales; f__Hymenobacteraceae; g__Adhaeribacter; s__uncultured_soil	P1-bulk
Otu9634	0.0345109	-0.51022	NA	d__Bacteria; p__Abditibacteriota; c__Abditibacteria; o__Abditibacteriales; f__Abditibacteriaceae; g__Abditibacterium; s__uncultured_bacterium	P1-bulk
Otu9904	0.0345109	-0.51022	NA	d__Bacteria; p__Proteobacteria; c__Alphaproteobacteria; o__Caulobacterales; f__Caulobacteraceae; g__Phenylobacterium	P1-bulk
Otu1977	0.0978886	-0.510063	NA	d__Bacteria; p__Proteobacteria; c__Gammaproteobacteria; o__Burkholderiales; f__Oxalobacteraceae	P1-bulk
Otu965	0.102484	-0.509592	NA	d__Bacteria; p__Actinobacteriota; c__Actinobacteria; o__Kineosporiales; f__Kineosporiaceae; g__Kineosporia	P1-bulk
Otu2255	0.0976222	-0.509499	NA	d__Bacteria; p__Myxococcota; c__Polyangia; o__Haliangiales; f__Haliangiaceae; g__Haliangium	P1-bulk
Otu10716	0.0993458	-0.509451	NA	d__Bacteria; p__Planctomycetota; c__Planctomycetes; o__Gemmatales; f__Gemmataceae; g__uncultured; s__uncultured_planctomycete	P1-bulk
Otu9988	0.168696	-0.509404	NA	d__Bacteria; p__Actinobacteriota; c__Actinobacteria; o__Micrococcales; f__Intrasporangiaceae; g__Terrabacter; s__Terracoccus_sp.	P1-bulk
Otu837	3.78813	-0.509152	0.301328	d__Bacteria; p__Proteobacteria; c__Gammaproteobacteria; o__Burkholderiales; f__Comamonadaceae	P1-bulk
Otu2611	2.09912	-0.508975	0.473896	d__Bacteria; p__Actinobacteriota; c__Actinobacteria; o__Kineosporiales; f__Kineosporiaceae; g__Kineosporia	P1-bulk
Otu15384	0.171413	-0.508782	NA	d__Bacteria; p__Chloroflexi; c__Ktedonobacteria; o__C0119; f__C0119; g__C0119; s__uncultured_bacterium	P1-bulk
Otu10283	0.101572	-0.508637	NA	d__Bacteria; p__Firmicutes; c__Bacilli; o__Bacillales; f__Bacillaceae; g__Bacillus	P1-bulk
Otu18344	0.0983113	-0.508606	NA	d__Bacteria; p__Planctomycetota; c__Planctomycetes; o__Isosphaerales; f__Isosphaeraceae; g__Singulisphaera; s__uncultured_bacterium	P1-bulk
Otu13279	0.103957	-0.508538	NA	d__Bacteria; p__Firmicutes; c__Bacilli; o__Paenibacillales; f__Paenibacillaceae; g__Paenibacillus; s__Paenibacillus_rigui	P1-bulk
Otu9001	0.0973524	-0.508359	NA	d__Bacteria; p__Bacteroidota; c__Bacteroidia; o__Cytophagales; f__Hymenobacteraceae; g__Adhaeribacter; s__uncultured_Bacteroidetes	P1-bulk
Otu9290	0.0983928	-0.508114	NA	d__Bacteria; p__Proteobacteria; c__Gammaproteobacteria; o__Burkholderiales; f__Comamonadaceae	P1-bulk
Otu1828	0.10496	-0.50807	NA	d__Bacteria; p__Proteobacteria; c__Alphaproteobacteria; o__Acetobacterales; f__Acetobacteraceae; g__uncultured	P1-bulk
Otu17406	0.0968836	-0.508033	NA	d__Bacteria; p__Bacteroidota; c__Bacteroidia; o__Cytophagales; f__Microscillaceae	P1-bulk
Otu3173	0.858224	-0.507917	0.650899	d__Bacteria; p__Actinobacteriota; c__Actinobacteria; o__Micrococcales; f__Micrococcaceae	P1-bulk
Otu14939	0.0981332	-0.507914	NA	d__Bacteria; p__Actinobacteriota; c__Actinobacteria; o__Micromonosporales; f__Micromonosporaceae	P1-bulk
Otu14546	0.0980196	-0.507077	NA	d__Bacteria; p__Myxococcota; c__Myxococcia; o__Myxococcales; f__Myxococcaceae	P1-bulk
Otu9267	0.0975917	-0.506896	NA	d__Bacteria; p__Gemmatimonadota; c__Gemmatimonadetes; o__Gemmatimonadales; f__Gemmatimonadaceae; g__Gemmatimonas	P1-bulk
Otu1819	0.163415	-0.506672	NA	d__Bacteria; p__Actinobacteriota; c__Actinobacteria; o__Pseudonocardiales; f__Pseudonocardiaceae; g__Pseudonocardia	P1-bulk
Otu2729	0.0987029	-0.506631	NA	d__Bacteria; p__Firmicutes; c__Bacilli; o__Paenibacillales; f__Paenibacillaceae; g__Paenibacillus	P1-bulk
Otu4293	0.168627	-0.506517	NA	d__Bacteria; p__Proteobacteria; c__Alphaproteobacteria; o__Sphingomonadales; f__Sphingomonadaceae; g__Ellin6055	P1-bulk
Otu3088	0.0970386	-0.506303	NA	d__Bacteria; p__Actinobacteriota; c__Actinobacteria; o__Streptomycetales; f__Streptomycetaceae; g__Streptomyces; s__uncultured_bacterium	P1-bulk
Otu7161	0.0964701	-0.506233	NA	d__Bacteria; p__Actinobacteriota; c__Thermoleophilia; o__Gaiellales; f__uncultured; g__uncultured; s__uncultured_bacterium	P1-bulk
Otu6211	0.0985352	-0.506159	NA	d__Bacteria; p__Acidobacteriota; c__Acidobacteriae; o__Acidobacteriales; f__uncultured; g__uncultured	P1-bulk
Otu46	0.942341	-0.505975	0.651442	d__Bacteria; p__Proteobacteria; c__Gammaproteobacteria; o__Burkholderiales; f__Oxalobacteraceae; g__Massilia	P1-bulk
Otu8076	0.0964067	-0.505958	NA	d__Bacteria; p__Proteobacteria; c__Alphaproteobacteria	P1-bulk
Otu19195	0.183241	-0.505868	NA	d__Bacteria; p__Actinobacteriota; c__Actinobacteria; o__Propionibacteriales; f__Propionibacteriaceae; g__Friedmanniella	P1-bulk
Otu8565	0.0972808	-0.505594	NA	d__Bacteria; p__Chloroflexi; c__Ktedonobacteria; o__C0119; f__C0119; g__C0119; s__uncultured_soil	P1-bulk
Otu11512	0.101408	-0.505435	NA	d__Bacteria; p__Actinobacteriota; c__Actinobacteria; o__Frankiales; f__Sporichthyaceae; g__uncultured; s__uncultured_bacterium	P1-bulk
Otu8695	0.100784	-0.505295	NA	d__Bacteria; p__Proteobacteria; c__Gammaproteobacteria; o__Burkholderiales; f__Nitrosomonadaceae; g__MND1	P1-bulk
Otu21648	0.0977498	-0.505287	NA	d__Bacteria; p__Proteobacteria; c__Gammaproteobacteria; o__Burkholderiales; f__Oxalobacteraceae	P1-bulk
Otu12457	0.101718	-0.505228	NA	d__Bacteria; p__Bacteroidota; c__Bacteroidia; o__Cytophagales; f__Hymenobacteraceae; g__Pontibacter	P1-bulk
Otu7973	1.55427	-0.505016	0.539635	d__Bacteria; p__Actinobacteriota; c__Actinobacteria; o__Micrococcales; f__Micrococcaceae; g__Arthrobacter	P1-bulk
Otu1599	0.0993837	-0.505002	NA	d__Bacteria; p__Proteobacteria; c__Gammaproteobacteria; o__Burkholderiales; f__Burkholderiaceae; g__Burkholderia-Caballeronia-Paraburkholderia	P1-bulk
Otu438	2.14465	-0.504942	0.441162	d__Bacteria; p__Actinobacteriota; c__Actinobacteria; o__Corynebacteriales; f__Mycobacteriaceae; g__Mycobacterium; s__Mycobacterium_hodleri	P1-bulk
Otu9072	0.0974089	-0.504818	NA	d__Bacteria; p__Actinobacteriota; c__Actinobacteria; o__Pseudonocardiales; f__Pseudonocardiaceae; g__Pseudonocardia; s__uncultured_actinobacterium	P1-bulk
Otu10571	0.033868	-0.504751	NA	d__Bacteria; p__Actinobacteriota; c__Thermoleophilia; o__Gaiellales; f__uncultured; g__uncultured	P1-bulk
Otu10803	0.033868	-0.504751	NA	d__Bacteria; p__Firmicutes; c__Bacilli; o__Bacillales; f__Planococcaceae; g__Sporosarcina	P1-bulk
Otu11566	0.033868	-0.504751	NA	d__Bacteria; p__Actinobacteriota; c__Actinobacteria; o__Micrococcales; f__Demequinaceae; g__Demequina; s__uncultured_bacterium	P1-bulk
Otu11744	0.033868	-0.504751	NA	d__Bacteria; p__Desulfobacterota; c__uncultured; o__uncultured; f__uncultured; g__uncultured; s__metagenome	P1-bulk
Otu12338	0.033868	-0.504751	NA	d__Bacteria; p__Proteobacteria; c__Alphaproteobacteria; o__Elsterales; f__uncultured; g__uncultured; s__metagenome	P1-bulk
Otu12470	0.033868	-0.504751	NA	d__Bacteria; p__Myxococcota; c__Myxococcia; o__Myxococcales; f__Myxococcaceae; g__P3OB-42; s__uncultured_bacterium	P1-bulk
Otu13198	0.033868	-0.504751	NA	d__Bacteria; p__Actinobacteriota; c__Actinobacteria; o__Propionibacteriales; f__Nocardioidaceae; g__Nocardioides	P1-bulk
Otu13792	0.033868	-0.504751	NA	d__Bacteria; p__Firmicutes; c__Bacilli; o__Bacillales; f__Planococcaceae	P1-bulk
Otu13877	0.033868	-0.504751	NA	d__Bacteria; p__Proteobacteria; c__Alphaproteobacteria; o__Rhizobiales; f__Methyloligellaceae; g__uncultured	P1-bulk
Otu14384	0.033868	-0.504751	NA	d__Bacteria; p__Abditibacteriota; c__Abditibacteria; o__Abditibacteriales; f__Abditibacteriaceae; g__Abditibacterium; s__uncultured_bacterium	P1-bulk
Otu14549	0.033868	-0.504751	NA	d__Bacteria; p__Actinobacteriota; c__Actinobacteria; o__Micromonosporales; f__Micromonosporaceae; g__Actinoplanes	P1-bulk
Otu16287	0.033868	-0.504751	NA	d__Bacteria; p__Proteobacteria; c__Gammaproteobacteria; o__Burkholderiales; f__TRA3-20; g__TRA3-20	P1-bulk
Otu16466	0.033868	-0.504751	NA	d__Bacteria; p__Proteobacteria; c__Alphaproteobacteria; o__Rhizobiales; f__Devosiaceae; g__Devosia	P1-bulk
Otu16530	0.033868	-0.504751	NA	d__Bacteria; p__Proteobacteria; c__Alphaproteobacteria; o__Rhizobiales; f__Beijerinckiaceae; g__Methylobacterium-Methylorubrum	P1-bulk
Otu16604	0.033868	-0.504751	NA	d__Bacteria; p__Elusimicrobiota; c__Lineage_IIa; o__Lineage_IIa; f__Lineage_IIa; g__Lineage_IIa; s__uncultured_actinobacterium	P1-bulk
Otu17265	0.033868	-0.504751	NA	d__Bacteria; p__Acidobacteriota; c__Acidobacteriae; o__Bryobacterales; f__Bryobacteraceae; g__Bryobacter	P1-bulk
Otu17730	0.033868	-0.504751	NA	d__Bacteria; p__Actinobacteriota; c__Thermoleophilia; o__Gaiellales; f__uncultured; g__uncultured	P1-bulk
Otu18590	0.033868	-0.504751	NA	d__Bacteria; p__Actinobacteriota; c__Acidimicrobiia	P1-bulk
Otu1876	0.033868	-0.504751	NA	d__Bacteria; p__Actinobacteriota; c__Actinobacteria; o__Frankiales; f__Geodermatophilaceae; g__Blastococcus	P1-bulk
Otu19323	0.033868	-0.504751	NA	d__Bacteria; p__Firmicutes; c__Bacilli; o__Alicyclobacillales; f__Alicyclobacillaceae; g__Tumebacillus; s__uncultured_bacterium	P1-bulk
Otu2153	0.033868	-0.504751	NA	d__Bacteria; p__Proteobacteria; c__Alphaproteobacteria; o__Sphingomonadales; f__Sphingomonadaceae; g__Sphingomonas	P1-bulk
Otu230	0.033868	-0.504751	NA	d__Bacteria; p__Firmicutes; c__Bacilli; o__Bacillales; f__Bacillaceae; g__Bacillus	P1-bulk
Otu2383	0.033868	-0.504751	NA	d__Bacteria; p__Actinobacteriota; c__Thermoleophilia; o__Gaiellales; f__Gaiellaceae; g__Gaiella	P1-bulk
Otu2943	0.033868	-0.504751	NA	d__Bacteria; p__Proteobacteria; c__Alphaproteobacteria; o__Rhizobiales; f__uncultured; g__uncultured	P1-bulk
Otu3494	0.033868	-0.504751	NA	d__Bacteria; p__Firmicutes; c__Bacilli; o__Paenibacillales; f__Paenibacillaceae; g__Paenibacillus	P1-bulk
Otu3567	0.033868	-0.504751	NA	d__Bacteria; p__Proteobacteria; c__Alphaproteobacteria; o__Tistrellales; f__Geminicoccaceae; g__Candidatus_Alysiosphaera; s__uncultured_bacterium	P1-bulk
Otu3774	0.033868	-0.504751	NA	d__Bacteria; p__Cyanobacteria; c__Sericytochromatia; o__Sericytochromatia; f__Sericytochromatia; g__Sericytochromatia; s__uncultured_bacterium	P1-bulk
Otu3777	0.033868	-0.504751	NA	d__Bacteria; p__Actinobacteriota; c__Acidimicrobiia; o__IMCC26256; f__IMCC26256; g__IMCC26256; s__metagenome	P1-bulk
Otu4082	0.033868	-0.504751	NA	d__Bacteria; p__Proteobacteria; c__Alphaproteobacteria; o__Azospirillales; f__Azospirillaceae; g__Skermanella	P1-bulk
Otu4326	0.033868	-0.504751	NA	d__Bacteria; p__Proteobacteria; c__Alphaproteobacteria; o__Rhizobiales; f__Xanthobacteraceae; g__Rhodoplanes	P1-bulk
Otu5408	0.033868	-0.504751	NA	d__Bacteria; p__Gemmatimonadota; c__Gemmatimonadetes; o__Gemmatimonadales; f__Gemmatimonadaceae; g__Gemmatimonas; s__uncultured_bacterium	P1-bulk
Otu5743	0.033868	-0.504751	NA	d__Bacteria; p__Actinobacteriota; c__Actinobacteria; o__Pseudonocardiales; f__Pseudonocardiaceae; g__Pseudonocardia; s__uncultured_bacterium	P1-bulk
Otu5767	0.033868	-0.504751	NA	d__Bacteria; p__Chloroflexi; c__Chloroflexia; o__Kallotenuales; f__AKIW781; g__AKIW781; s__uncultured_Kouleothrix	P1-bulk
Otu5789	0.033868	-0.504751	NA	d__Bacteria; p__Actinobacteriota; c__Actinobacteria; o__Streptomycetales; f__Streptomycetaceae; g__Streptomyces	P1-bulk
Otu6553	0.033868	-0.504751	NA	d__Bacteria; p__Proteobacteria; c__Alphaproteobacteria; o__Acetobacterales; f__Acetobacteraceae; g__uncultured	P1-bulk
Otu6666	0.033868	-0.504751	NA	d__Bacteria; p__Proteobacteria; c__Alphaproteobacteria; o__Rhizobiales; f__Beijerinckiaceae; g__Methylobacterium-Methylorubrum; s__Methylobacterium_aquaticum	P1-bulk
Otu7213	0.033868	-0.504751	NA	d__Bacteria; p__Armatimonadota; c__Armatimonadia; o__Armatimonadales; f__Armatimonadales; g__Armatimonadales	P1-bulk
Otu8081	0.033868	-0.504751	NA	d__Bacteria; p__Acidobacteriota; c__Acidobacteriae; o__Acidobacteriales; f__Koribacteraceae; g__Candidatus_Koribacter; s__uncultured_bacterium	P1-bulk
Otu9003	0.033868	-0.504751	NA	d__Bacteria; p__Verrucomicrobiota; c__Verrucomicrobiae; o__Pedosphaerales; f__Pedosphaeraceae; g__Pedosphaeraceae	P1-bulk
Otu9415	0.033868	-0.504751	NA	d__Bacteria; p__Myxococcota; c__Polyangia; o__Haliangiales; f__Haliangiaceae; g__Haliangium; s__uncultured_Haliangium	P1-bulk
Otu949	0.033868	-0.504751	NA	d__Bacteria; p__Gemmatimonadota; c__Gemmatimonadetes; o__Gemmatimonadales; f__Gemmatimonadaceae; g__Gemmatimonas; s__uncultured_Gemmatimonadetes	P1-bulk
Otu9721	0.033868	-0.504751	NA	d__Bacteria; p__Firmicutes; c__Bacilli; o__Paenibacillales; f__Paenibacillaceae; g__Cohnella	P1-bulk
Otu7142	0.0979642	-0.504652	NA	d__Bacteria; p__Proteobacteria; c__Gammaproteobacteria; o__Xanthomonadales; f__Rhodanobacteraceae	P1-bulk
Otu7183	0.0974389	-0.504636	NA	d__Bacteria; p__Proteobacteria; c__Alphaproteobacteria; o__Acetobacterales; f__Acetobacteraceae; g__Acidiphilium; s__uncultured_bacterium	P1-bulk
Otu967	2.52488	-0.504614	0.493189	d__Bacteria; p__Proteobacteria; c__Alphaproteobacteria; o__Rhodobacterales; f__Rhodobacteraceae; g__Rubellimicrobium; s__uncultured_bacterium	P1-bulk
Otu6406	0.0989064	-0.504175	NA	d__Bacteria; p__Bacteroidota; c__Bacteroidia; o__Cytophagales; f__Spirosomaceae; g__Larkinella	P1-bulk
Otu4419	0.179629	-0.504117	NA	d__Bacteria; p__Proteobacteria; c__Alphaproteobacteria; o__Acetobacterales; f__Acetobacteraceae; g__Roseomonas	P1-bulk
Otu2188	0.232885	-0.503569	NA	d__Bacteria; p__Actinobacteriota; c__Acidimicrobiia; o__Microtrichales; f__Ilumatobacteraceae; g__uncultured; s__uncultured_bacterium	P1-bulk
Otu4755	0.0964165	-0.503513	NA	d__Bacteria; p__Proteobacteria; c__Gammaproteobacteria; o__Burkholderiales; f__Comamonadaceae	P1-bulk
Otu10672	0.10177	-0.503435	NA	d__Bacteria; p__Proteobacteria; c__Alphaproteobacteria; o__Rhizobiales; f__Rhizobiales_Incertae_Sedis; g__uncultured; s__uncultured_Rhizobiales	P1-bulk
Otu1041	0.0958272	-0.503391	NA	d__Bacteria; p__Actinobacteriota; c__Actinobacteria; o__Micrococcales; f__Micrococcaceae; g__Citricoccus	P1-bulk
Otu783	0.103651	-0.503254	NA	d__Bacteria; p__Proteobacteria; c__Gammaproteobacteria; o__Burkholderiales; f__Burkholderiaceae; g__Burkholderia-Caballeronia-Paraburkholderia	P1-bulk
Otu2595	0.0969954	-0.503019	NA	d__Bacteria; p__Actinobacteriota; c__Actinobacteria; o__Frankiales; f__Frankiaceae; g__Jatrophihabitans; s__uncultured_actinobacterium	P1-bulk
Otu15172	0.0970255	-0.502838	NA	d__Bacteria; p__Acidobacteriota; c__Blastocatellia; o__Blastocatellales; f__Blastocatellaceae; g__JGI_0001001-H03; s__uncultured_bacterium	P1-bulk
Otu429	0.244178	-0.502688	NA	d__Bacteria; p__Proteobacteria; c__Alphaproteobacteria; o__Rhizobiales; f__Beijerinckiaceae; g__Microvirga	P1-bulk
Otu6237	0.251727	-0.502609	NA	d__Bacteria; p__Proteobacteria; c__Alphaproteobacteria; o__Azospirillales; f__Azospirillaceae; g__Skermanella; s__uncultured_bacterium	P1-bulk
Otu3963	0.0983196	-0.502551	NA	d__Bacteria; p__Bdellovibrionota; c__Oligoflexia; o__0319-6G20; f__0319-6G20; g__0319-6G20	P1-bulk
Otu141	0.0976851	-0.502402	NA	d__Bacteria; p__Proteobacteria; c__Gammaproteobacteria; o__Burkholderiales; f__Oxalobacteraceae; g__Massilia	P1-bulk
Otu10315	0.098342	-0.502311	NA	d__Bacteria; p__Firmicutes; c__Clostridia; o__Clostridiales; f__Clostridiaceae; g__Clostridium_sensu_stricto_9	P1-bulk
Otu18862	0.844537	-0.501953	0.646795	d__Bacteria; p__Proteobacteria; c__Alphaproteobacteria; o__Rhizobiales; f__Beijerinckiaceae; g__Methylobacterium-Methylorubrum	P1-bulk
Otu20405	0.16012	-0.501414	NA	d__Bacteria; p__Actinobacteriota; c__Actinobacteria; o__Micromonosporales; f__Micromonosporaceae	P1-bulk
Otu1792	0.166268	-0.50137	NA	d__Bacteria; p__Actinobacteriota; c__Actinobacteria; o__Streptomycetales; f__Streptomycetaceae; g__Streptomyces; s__Streptomyces_griseoplanus	P1-bulk
Otu18429	0.0959289	-0.501165	NA	d__Bacteria; p__Firmicutes; c__Bacilli; o__Bacillales; f__Bacillaceae; g__Bacillus	P1-bulk
Otu2307	0.0955083	-0.500335	NA	d__Bacteria; p__Actinobacteriota; c__Actinobacteria; o__Propionibacteriales; f__Nocardioidaceae; g__Aeromicrobium	P1-bulk
Otu18612	0.101888	-0.500201	NA	d__Bacteria; p__Myxococcota; c__Polyangia; o__Haliangiales; f__Haliangiaceae; g__Haliangium	P1-bulk
Otu1702	0.0961089	-0.500067	NA	d__Bacteria; p__Proteobacteria; c__Alphaproteobacteria; o__Rhizobiales; f__Rhizobiaceae; g__Allorhizobium-Neorhizobium-Pararhizobium-Rhizobium	P1-bulk
Otu14765	0.0963825	-0.499998	NA	d__Bacteria; p__Actinobacteriota; c__Actinobacteria; o__Pseudonocardiales; f__Pseudonocardiaceae; g__Actinomycetospora	P1-bulk
Otu3480	0.0996702	-0.499783	NA	d__Bacteria; p__Proteobacteria; c__Alphaproteobacteria; o__Sphingomonadales; f__Sphingomonadaceae; g__Plot4-2H12; s__uncultured_Sphingomonadaceae	P1-bulk
Otu2522	0.166353	-0.499685	NA	d__Bacteria; p__Firmicutes; c__Bacilli; o__Bacillales; f__Bacillaceae; g__Bacillus	P1-bulk
Otu10957	0.0332459	-0.499383	NA	d__Bacteria; p__Actinobacteriota; c__Actinobacteria	P1-bulk
Otu11012	0.0332459	-0.499383	NA	d__Bacteria; p__Firmicutes; c__Bacilli; o__Bacillales; f__Bacillaceae; g__Bacillus	P1-bulk
Otu11631	0.0332459	-0.499383	NA	d__Bacteria; p__Chloroflexi; c__Chloroflexia; o__Thermomicrobiales; f__JG30-KF-CM45; g__JG30-KF-CM45; s__uncultured_bacterium	P1-bulk
Otu11782	0.0332459	-0.499383	NA	d__Bacteria; p__Planctomycetota; c__Planctomycetes; o__Isosphaerales; f__Isosphaeraceae; g__uncultured; s__uncultured_bacterium	P1-bulk
Otu13379	0.0332459	-0.499383	NA	d__Bacteria; p__Actinobacteriota; c__Actinobacteria; o__Frankiales; f__Geodermatophilaceae	P1-bulk
Otu13482	0.0332459	-0.499383	NA	d__Bacteria; p__Actinobacteriota; c__Thermoleophilia; o__Solirubrobacterales; f__Solirubrobacteraceae; g__Parviterribacter; s__uncultured_bacterium	P1-bulk
Otu13721	0.0332459	-0.499383	NA	d__Bacteria; p__Chloroflexi; c__Dehalococcoidia; o__S085; f__S085; g__S085; s__uncultured_bacterium	P1-bulk
Otu13950	0.0332459	-0.499383	NA	d__Bacteria; p__Actinobacteriota; c__MB-A2-108; o__MB-A2-108; f__MB-A2-108; g__MB-A2-108; s__uncultured_Micromonospora	P1-bulk
Otu16477	0.0332459	-0.499383	NA	d__Bacteria; p__Chloroflexi; c__Chloroflexia; o__Kallotenuales; f__AKIW781; g__AKIW781; s__uncultured_Chloroflexi	P1-bulk
Otu17040	0.0332459	-0.499383	NA	d__Bacteria; p__Actinobacteriota; c__Acidimicrobiia; o__Microtrichales	P1-bulk
Otu19588	0.0332459	-0.499383	NA	d__Bacteria; p__Bdellovibrionota; c__Oligoflexia; o__0319-6G20; f__0319-6G20; g__0319-6G20	P1-bulk
Otu217	0.0332459	-0.499383	NA	d__Bacteria; p__Actinobacteriota; c__Actinobacteria; o__Streptomycetales; f__Streptomycetaceae; g__Streptomyces	P1-bulk
Otu3946	0.0332459	-0.499383	NA	d__Bacteria; p__Gemmatimonadota; c__Gemmatimonadetes; o__Gemmatimonadales; f__Gemmatimonadaceae; g__Gemmatimonas	P1-bulk
Otu3993	0.0332459	-0.499383	NA	d__Bacteria; p__Actinobacteriota; c__Thermoleophilia; o__Solirubrobacterales	P1-bulk
Otu4347	0.0332459	-0.499383	NA	d__Bacteria; p__Gemmatimonadota; c__Gemmatimonadetes; o__Gemmatimonadales; f__Gemmatimonadaceae; g__Gemmatimonas	P1-bulk
Otu4547	0.0332459	-0.499383	NA	d__Bacteria; p__Gemmatimonadota; c__Gemmatimonadetes; o__Gemmatimonadales; f__Gemmatimonadaceae; g__Gemmatimonas	P1-bulk
Otu5266	0.0332459	-0.499383	NA	d__Bacteria; p__Proteobacteria; c__Alphaproteobacteria; o__Rhizobiales; f__Beijerinckiaceae; g__alphaI_cluster	P1-bulk
Otu6739	0.0332459	-0.499383	NA	d__Bacteria; p__Chloroflexi; c__TK10; o__TK10; f__TK10; g__TK10; s__uncultured_bacterium	P1-bulk
Otu8223	0.0332459	-0.499383	NA	d__Bacteria; p__Acidobacteriota; c__Subgroup_5; o__Subgroup_5; f__Subgroup_5; g__Subgroup_5; s__uncultured_bacterium	P1-bulk
Otu8515	0.0332459	-0.499383	NA	d__Bacteria; p__Myxococcota; c__Polyangia; o__Haliangiales; f__Haliangiaceae; g__Haliangium	P1-bulk
Otu8875	0.0332459	-0.499383	NA	d__Bacteria; p__Firmicutes; c__Bacilli; o__Alicyclobacillales; f__Alicyclobacillaceae; g__Tumebacillus; s__uncultured_bacterium	P1-bulk
Otu9260	0.0332459	-0.499383	NA	d__Bacteria; p__Chloroflexi; c__Chloroflexia; o__Kallotenuales; f__AKIW781; g__AKIW781; s__uncultured_Kouleothrix	P1-bulk
Otu9458	0.0332459	-0.499383	NA	d__Bacteria; p__Actinobacteriota; c__Acidimicrobiia; o__uncultured; f__uncultured; g__uncultured	P1-bulk
Otu12812	0.230812	-0.498636	NA	d__Bacteria; p__Planctomycetota; c__Planctomycetes; o__Isosphaerales; f__Isosphaeraceae; g__Tundrisphaera; s__uncultured_bacterium	P1-bulk
Otu6368	0.102532	-0.498412	NA	d__Bacteria; p__Actinobacteriota; c__Actinobacteria; o__Frankiales; f__Sporichthyaceae; g__uncultured; s__uncultured_bacterium	P1-bulk
Otu95	0.102532	-0.498412	NA	d__Bacteria; p__Proteobacteria; c__Gammaproteobacteria; o__Burkholderiales; f__Oxalobacteraceae; g__Massilia	P1-bulk
Otu12984	0.0956023	-0.498156	NA	d__Bacteria; p__Actinobacteriota; c__Actinobacteria; o__Propionibacteriales; f__Nocardioidaceae; g__Aeromicrobium	P1-bulk
Otu10822	1.36857	-0.497692	0.568063	d__Bacteria; p__Proteobacteria; c__Alphaproteobacteria; o__Rhizobiales; f__uncultured; g__uncultured	P1-bulk
Otu5723	0.0959571	-0.497608	NA	d__Bacteria; p__Armatimonadota; c__Armatimonadia; o__Armatimonadales; f__Armatimonadales; g__Armatimonadales; s__uncultured_Chloroflexi	P1-bulk
Otu3997	0.0955174	-0.497563	NA	d__Bacteria; p__Chloroflexi; c__Ktedonobacteria; o__C0119; f__C0119; g__C0119; s__uncultured_Chloroflexi	P1-bulk
Otu12997	0.102214	-0.497491	NA	d__Bacteria; p__Proteobacteria; c__Alphaproteobacteria; o__Azospirillales; f__Azospirillaceae; g__Azospirillum	P1-bulk
Otu1865	0.164248	-0.497465	NA	d__Bacteria; p__Actinobacteriota; c__Thermoleophilia; o__Solirubrobacterales; f__Solirubrobacteraceae; g__Solirubrobacter; s__uncultured_bacterium	P1-bulk
Otu5766	0.0957304	-0.497381	NA	d__Bacteria; p__Myxococcota; c__Polyangia; o__Polyangiales; f__Polyangiaceae; g__Minicystis; s__uncultured_bacterium	P1-bulk
Otu11082	0.0965755	-0.497268	NA	d__Bacteria; p__Chloroflexi; c__Ktedonobacteria; o__C0119; f__C0119; g__C0119; s__uncultured_soil	P1-bulk
Otu12225	0.095667	-0.497105	NA	d__Bacteria; p__Acidobacteriota; c__Acidobacteriae; o__Bryobacterales; f__Bryobacteraceae; g__Bryobacter; s__uncultured_bacterium	P1-bulk
Otu19845	0.168518	-0.49655	NA	d__Bacteria; p__Actinobacteriota; c__Actinobacteria; o__Frankiales; f__Acidothermaceae; g__Acidothermus	P1-bulk
Otu12566	0.166564	-0.495966	NA	d__Bacteria; p__Actinobacteriota; c__Actinobacteria; o__Micrococcales; f__Micrococcaceae	P1-bulk
Otu11073	0.100842	-0.495786	NA	d__Bacteria; p__Acidobacteriota; c__Holophagae; o__Subgroup_7; f__Subgroup_7; g__Subgroup_7	P1-bulk
Otu356	0.233592	-0.495665	NA	d__Bacteria; p__Proteobacteria; c__Gammaproteobacteria; o__Burkholderiales; f__Comamonadaceae	P1-bulk
Otu19297	0.0959114	-0.49564	NA	d__Bacteria; p__Firmicutes; c__Bacilli; o__Bacillales; f__Bacillaceae; g__Bacillus	P1-bulk
Otu667	0.2355	-0.495445	NA	d__Bacteria; p__Actinobacteriota; c__Thermoleophilia; o__Solirubrobacterales; f__Solirubrobacteraceae; g__Conexibacter	P1-bulk
Otu1593	0.167629	-0.495362	NA	d__Bacteria; p__Proteobacteria; c__Alphaproteobacteria; o__Elsterales; f__uncultured; g__uncultured	P1-bulk
Otu4737	0.165727	-0.494826	NA	d__Bacteria; p__Chloroflexi	P1-bulk
Otu8581	0.095335	-0.494805	NA	d__Bacteria; p__Actinobacteriota; c__Acidimicrobiia; o__IMCC26256; f__IMCC26256; g__IMCC26256	P1-bulk
Otu9675	0.099656	-0.494351	NA	d__Bacteria; p__Actinobacteriota; c__Acidimicrobiia; o__IMCC26256; f__IMCC26256; g__IMCC26256; s__uncultured_actinobacterium	P1-bulk
Otu14167	0.160614	-0.49405	NA	d__Bacteria; p__Bacteroidota; c__Bacteroidia; o__Chitinophagales; f__Chitinophagaceae	P1-bulk
Otu15678	0.979384	-0.493944	0.630576	d__Bacteria; p__Proteobacteria; c__Gammaproteobacteria; o__Burkholderiales; f__Oxalobacteraceae; g__Massilia	P1-bulk
Otu5288	0.0987028	-0.49386	NA	d__Bacteria; p__Chloroflexi; c__Chloroflexia; o__Chloroflexales; f__Roseiflexaceae; g__uncultured	P1-bulk
Otu20527	0.0983621	-0.493664	NA	d__Bacteria; p__Chloroflexi; c__TK10; o__TK10; f__TK10; g__TK10; s__uncultured_Chloroflexi	P1-bulk
Otu11084	0.0993965	-0.493391	NA	d__Bacteria; p__Actinobacteriota; c__Thermoleophilia; o__uncultured; f__uncultured; g__uncultured; s__uncultured_bacterium	P1-bulk
Otu2271	0.0948877	-0.493207	NA	d__Bacteria; p__Actinobacteriota; c__Actinobacteria; o__Micromonosporales; f__Micromonosporaceae	P1-bulk
Otu6185	0.158506	-0.493149	NA	d__Bacteria; p__Acidobacteriota; c__Acidobacteriae; o__Acidobacteriales; f__uncultured; g__uncultured	P1-bulk
Otu3130	0.101578	-0.492827	NA	d__Bacteria; p__Actinobacteriota; c__Thermoleophilia; o__Gaiellales; f__uncultured; g__uncultured	P1-bulk
Otu6881	0.098559	-0.492765	NA	d__Bacteria; p__Planctomycetota; c__Planctomycetes; o__Pirellulales; f__Pirellulaceae; g__Pir4_lineage	P1-bulk
Otu10053	0.0324366	-0.492372	NA	d__Bacteria; p__Proteobacteria; c__Gammaproteobacteria; o__Burkholderiales	P1-bulk
Otu10935	0.0324366	-0.492372	NA	d__Bacteria; p__Actinobacteriota; c__Thermoleophilia; o__Gaiellales; f__uncultured; g__uncultured	P1-bulk
Otu11294	0.0324366	-0.492372	NA	d__Bacteria; p__Acidobacteriota; c__Acidobacteriae; o__Acidobacteriales; f__uncultured; g__uncultured	P1-bulk
Otu11663	0.0324366	-0.492372	NA	d__Bacteria; p__Gemmatimonadota; c__Gemmatimonadetes; o__Gemmatimonadales; f__Gemmatimonadaceae; g__uncultured; s__uncultured_Gemmatimonadales	P1-bulk
Otu11962	0.0324366	-0.492372	NA	d__Bacteria; p__Abditibacteriota; c__Abditibacteria; o__Abditibacteriales; f__Abditibacteriaceae; g__Abditibacterium; s__metagenome	P1-bulk
Otu122	0.0324366	-0.492372	NA	d__Bacteria; p__Actinobacteriota; c__Actinobacteria; o__Micrococcales; f__Microbacteriaceae; g__Frigoribacterium; s__Frigoribacterium_sp.	P1-bulk
Otu12215	0.0324366	-0.492372	NA	d__Bacteria; p__Actinobacteriota; c__Acidimicrobiia; o__uncultured; f__uncultured; g__uncultured	P1-bulk
Otu13079	0.0324366	-0.492372	NA	d__Bacteria; p__Bacteroidota; c__Kapabacteria; o__Kapabacteriales; f__Kapabacteriales; g__Kapabacteriales; s__metagenome	P1-bulk
Otu13972	0.0324366	-0.492372	NA	d__Bacteria; p__Firmicutes; c__Bacilli; o__Alicyclobacillales; f__Alicyclobacillaceae; g__Effusibacillus; s__uncultured_bacterium	P1-bulk
Otu14085	0.0324366	-0.492372	NA	d__Bacteria; p__Bdellovibrionota; c__Oligoflexia; o__0319-6G20; f__0319-6G20; g__0319-6G20	P1-bulk
Otu1466	0.0324366	-0.492372	NA	d__Bacteria; p__Proteobacteria; c__Gammaproteobacteria; o__Burkholderiales; f__Comamonadaceae; g__Rhizobacter	P1-bulk
Otu15118	0.0324366	-0.492372	NA	d__Bacteria; p__Actinobacteriota; c__Actinobacteria; o__Micrococcales; f__Micrococcaceae; g__Arthrobacter; s__Arthrobacter_flavus	P1-bulk
Otu15534	0.0324366	-0.492372	NA	d__Bacteria; p__Proteobacteria; c__Alphaproteobacteria; o__Sphingomonadales; f__Sphingomonadaceae; g__Sphingoaurantiacus; s__uncultured_bacterium	P1-bulk
Otu15541	0.0324366	-0.492372	NA	d__Bacteria; p__Actinobacteriota; c__Actinobacteria; o__Streptomycetales; f__Streptomycetaceae; g__Streptomyces	P1-bulk
Otu16605	0.0324366	-0.492372	NA	d__Bacteria; p__Proteobacteria; c__Alphaproteobacteria	P1-bulk
Otu17407	0.0324366	-0.492372	NA	d__Bacteria; p__Bdellovibrionota; c__Oligoflexia; o__0319-6G20; f__0319-6G20; g__0319-6G20; s__uncultured_bacterium	P1-bulk
Otu18305	0.0324366	-0.492372	NA	d__Bacteria; p__Chloroflexi; c__Chloroflexia; o__Kallotenuales; f__AKIW781; g__AKIW781; s__uncultured_bacterium	P1-bulk
Otu18606	0.0324366	-0.492372	NA	d__Bacteria; p__Chloroflexi; c__Anaerolineae; o__Caldilineales; f__Caldilineaceae; g__uncultured; s__uncultured_Caldilineales	P1-bulk
Otu18932	0.0324366	-0.492372	NA	d__Bacteria; p__Proteobacteria; c__Alphaproteobacteria; o__Elsterales; f__uncultured; g__uncultured	P1-bulk
Otu1901	0.0324366	-0.492372	NA	d__Bacteria; p__Actinobacteriota; c__Actinobacteria; o__Corynebacteriales; f__Mycobacteriaceae; g__Mycobacterium	P1-bulk
Otu19991	0.0324366	-0.492372	NA	d__Bacteria; p__Actinobacteriota; c__Thermoleophilia; o__Gaiellales; f__Gaiellaceae; g__Gaiella; s__uncultured_bacterium	P1-bulk
Otu20209	0.0324366	-0.492372	NA	d__Bacteria; p__Planctomycetota; c__Planctomycetes; o__Gemmatales; f__Gemmataceae; g__Gemmata; s__uncultured_bacterium	P1-bulk
Otu2022	0.0324366	-0.492372	NA	d__Bacteria; p__Actinobacteriota; c__Thermoleophilia; o__Gaiellales; f__uncultured; g__uncultured; s__uncultured_Rubrobacteria	P1-bulk
Otu20565	0.0324366	-0.492372	NA	d__Bacteria; p__Proteobacteria; c__Gammaproteobacteria; o__Burkholderiales; f__Burkholderiaceae	P1-bulk
Otu21889	0.0324366	-0.492372	NA	d__Bacteria; p__Proteobacteria; c__Gammaproteobacteria; o__Burkholderiales; f__Oxalobacteraceae	P1-bulk
Otu2539	0.0324366	-0.492372	NA	d__Bacteria; p__Firmicutes; c__Bacilli; o__Bacillales; f__Planococcaceae	P1-bulk
Otu2632	0.0324366	-0.492372	NA	d__Bacteria; p__Actinobacteriota; c__Actinobacteria; o__Micromonosporales; f__Micromonosporaceae	P1-bulk
Otu3085	0.0324366	-0.492372	NA	d__Bacteria; p__Actinobacteriota; c__Thermoleophilia; o__Solirubrobacterales; f__Solirubrobacteraceae; g__Conexibacter; s__metagenome	P1-bulk
Otu3523	0.0324366	-0.492372	NA	d__Bacteria; p__Proteobacteria; c__Alphaproteobacteria; o__Rhizobiales; f__Beijerinckiaceae; g__Microvirga	P1-bulk
Otu3922	0.0324366	-0.492372	NA	d__Bacteria; p__Actinobacteriota; c__Actinobacteria; o__Frankiales; f__Acidothermaceae; g__Acidothermus; s__uncultured_bacterium	P1-bulk
Otu4104	0.0324366	-0.492372	NA	d__Bacteria; p__Proteobacteria; c__Gammaproteobacteria; o__Xanthomonadales; f__Rhodanobacteraceae; g__Dokdonella; s__uncultured_Dokdonella	P1-bulk
Otu4412	0.0324366	-0.492372	NA	d__Bacteria; p__Actinobacteriota; c__Actinobacteria; o__Micrococcales; f__Intrasporangiaceae; g__Aquipuribacter; s__uncultured_bacterium	P1-bulk
Otu4507	0.0324366	-0.492372	NA	d__Bacteria; p__Actinobacteriota; c__Acidimicrobiia; o__Microtrichales; f__uncultured; g__uncultured	P1-bulk
Otu4617	0.0324366	-0.492372	NA	d__Bacteria; p__Proteobacteria; c__Alphaproteobacteria; o__Rhizobiales; f__Xanthobacteraceae; g__uncultured	P1-bulk
Otu4676	0.0324366	-0.492372	NA	d__Bacteria; p__Actinobacteriota; c__Actinobacteria; o__Propionibacteriales; f__Nocardioidaceae; g__Nocardioides	P1-bulk
Otu5017	0.0324366	-0.492372	NA	d__Bacteria; p__Gemmatimonadota; c__Gemmatimonadetes; o__Gemmatimonadales; f__Gemmatimonadaceae; g__Gemmatimonas	P1-bulk
Otu5847	0.0324366	-0.492372	NA	d__Bacteria; p__Acidobacteriota; c__Acidobacteriae; o__Acidobacteriales; f__Koribacteraceae; g__Candidatus_Koribacter	P1-bulk
Otu6275	0.0324366	-0.492372	NA	d__Bacteria; p__Firmicutes; c__Bacilli; o__Paenibacillales; f__Paenibacillaceae; g__Cohnella	P1-bulk
Otu6357	0.0324366	-0.492372	NA	d__Bacteria; p__Gemmatimonadota; c__Gemmatimonadetes; o__Gemmatimonadales; f__Gemmatimonadaceae; g__Gemmatimonas; s__uncultured_bacterium	P1-bulk
Otu6638	0.0324366	-0.492372	NA	d__Bacteria; p__Proteobacteria; c__Alphaproteobacteria; o__Rhizobiales; f__Rhizobiaceae; g__Mesorhizobium	P1-bulk
Otu7484	0.0324366	-0.492372	NA	d__Bacteria; p__Proteobacteria; c__Alphaproteobacteria; o__uncultured; f__uncultured; g__uncultured; s__uncultured_Rhodospirillaceae	P1-bulk
Otu7770	0.0324366	-0.492372	NA	d__Bacteria; p__Verrucomicrobiota; c__Verrucomicrobiae; o__Pedosphaerales; f__Pedosphaeraceae; g__Pedosphaeraceae; s__uncultured_soil	P1-bulk
Otu7868	0.0324366	-0.492372	NA	d__Bacteria; p__Firmicutes; c__Bacilli; o__Paenibacillales; f__Paenibacillaceae; g__Paenibacillus	P1-bulk
Otu7954	0.0324366	-0.492372	NA	d__Bacteria; p__Acidobacteriota; c__Acidobacteriae; o__Bryobacterales; f__Bryobacteraceae; g__Bryobacter; s__uncultured_bacterium	P1-bulk
Otu7962	0.0324366	-0.492372	NA	d__Bacteria; p__Verrucomicrobiota; c__Verrucomicrobiae; o__Pedosphaerales; f__Pedosphaeraceae; g__Ellin516; s__bacterium_Ellin516	P1-bulk
Otu833	0.0324366	-0.492372	NA	d__Bacteria; p__Actinobacteriota; c__Actinobacteria; o__Micrococcales; f__Micrococcaceae; g__Arthrobacter	P1-bulk
Otu8460	0.0324366	-0.492372	NA	d__Bacteria; p__Myxococcota; c__Polyangia; o__Polyangiales; f__Polyangiaceae	P1-bulk
Otu8631	0.0324366	-0.492372	NA	d__Bacteria; p__Proteobacteria; c__Gammaproteobacteria; o__Xanthomonadales; f__Rhodanobacteraceae; g__Dyella	P1-bulk
Otu8663	0.0324366	-0.492372	NA	d__Bacteria; p__Actinobacteriota; c__Actinobacteria; o__Streptomycetales; f__Streptomycetaceae; g__Streptomyces	P1-bulk
Otu8795	0.0324366	-0.492372	NA	d__Bacteria; p__Patescibacteria; c__Saccharimonadia; o__Saccharimonadales; f__Saccharimonadales; g__Saccharimonadales	P1-bulk
Otu9391	0.0324366	-0.492372	NA	d__Bacteria; p__Actinobacteriota; c__Acidimicrobiia; o__Microtrichales; f__uncultured; g__uncultured; s__wastewater_metagenome	P1-bulk
Otu9463	0.0324366	-0.492372	NA	d__Bacteria; p__Firmicutes; c__Bacilli; o__Paenibacillales; f__Paenibacillaceae; g__Paenibacillus	P1-bulk
Otu9945	0.0324366	-0.492372	NA	d__Bacteria; p__Actinobacteriota; c__Actinobacteria; o__Micromonosporales; f__Micromonosporaceae; g__Actinoplanes; s__uncultured_bacterium	P1-bulk
Otu7414	0.0986246	-0.492195	NA	d__Bacteria; p__Proteobacteria; c__Gammaproteobacteria; o__Burkholderiales; f__Comamonadaceae; g__Polaromonas	P1-bulk
Otu1288	0.0951962	-0.491366	NA	d__Bacteria; p__Actinobacteriota; c__Actinobacteria; o__Micromonosporales; f__Micromonosporaceae	P1-bulk
Otu14736	0.0945257	-0.491083	NA	d__Bacteria; p__Gemmatimonadota; c__BD2-11_terrestrial_group; o__BD2-11_terrestrial_group; f__BD2-11_terrestrial_group; g__BD2-11_terrestrial_group; s__uncultured_soil	P1-bulk
Otu8309	0.0934339	-0.49094	NA	d__Bacteria; p__Chloroflexi; c__TK10; o__TK10; f__TK10; g__TK10; s__uncultured_bacterium	P1-bulk
Otu9467	0.232761	-0.490806	NA	d__Bacteria; p__Actinobacteriota; c__Actinobacteria; o__Propionibacteriales; f__Propionibacteriaceae	P1-bulk
Otu21673	0.309347	-0.490694	NA	d__Bacteria; p__Proteobacteria; c__Gammaproteobacteria; o__Burkholderiales; f__Oxalobacteraceae	P1-bulk
Otu19595	0.0943374	-0.490604	NA	d__Bacteria; p__Acidobacteriota; c__Holophagae; o__Subgroup_7; f__Subgroup_7; g__Subgroup_7	P1-bulk
Otu4774	0.0989862	-0.490203	NA	d__Bacteria; p__Proteobacteria; c__Alphaproteobacteria; o__Sphingomonadales; f__Sphingomonadaceae; g__Ellin6055	P1-bulk
Otu5025	0.100536	-0.490131	NA	d__Bacteria; p__Actinobacteriota; c__Thermoleophilia; o__Solirubrobacterales; f__67-14; g__67-14; s__uncultured_bacterium	P1-bulk
Otu11974	0.0944189	-0.490114	NA	d__Bacteria; p__Gemmatimonadota; c__S0134_terrestrial_group; o__S0134_terrestrial_group; f__S0134_terrestrial_group; g__S0134_terrestrial_group	P1-bulk
Otu6870	0.0984423	-0.489081	NA	d__Bacteria; p__Actinobacteriota; c__Actinobacteria; o__Frankiales; f__Frankiaceae; g__Jatrophihabitans	P1-bulk
Otu12009	0.100203	-0.489069	NA	d__Bacteria; p__Actinobacteriota; c__Thermoleophilia; o__Gaiellales; f__uncultured; g__uncultured	P1-bulk
Otu718	0.224235	-0.488776	NA	d__Bacteria; p__Actinobacteriota; c__Thermoleophilia; o__Solirubrobacterales; f__Solirubrobacteraceae; g__Solirubrobacter	P1-bulk
Otu2534	0.0993081	-0.488674	NA	d__Bacteria; p__Proteobacteria; c__Alphaproteobacteria; o__Sphingomonadales; f__Sphingomonadaceae; g__Sphingomonas	P1-bulk
Otu4354	0.0993081	-0.488674	NA	d__Bacteria; p__Proteobacteria; c__Alphaproteobacteria; o__Sphingomonadales; f__Sphingomonadaceae; g__uncultured	P1-bulk
Otu16413	0.0946759	-0.488583	NA	d__Bacteria; p__Bdellovibrionota; c__Oligoflexia; o__0319-6G20; f__0319-6G20; g__0319-6G20; s__marine_metagenome	P1-bulk
Otu4298	0.15899	-0.488476	NA	d__Bacteria; p__Proteobacteria; c__Alphaproteobacteria; o__Rhizobiales; f__Devosiaceae; g__Devosia	P1-bulk
Otu10684	0.299199	-0.488261	NA	d__Bacteria; p__Actinobacteriota; c__Actinobacteria; o__Micrococcales; f__Micrococcaceae	P1-bulk
Otu6060	0.0928118	-0.488115	NA	d__Bacteria; p__Proteobacteria; c__Alphaproteobacteria; o__Sphingomonadales; f__Sphingomonadaceae; g__Sphingomonas	P1-bulk
Otu3015	0.0982246	-0.487883	NA	d__Bacteria; p__Proteobacteria; c__Gammaproteobacteria; o__Xanthomonadales; f__Xanthomonadaceae; g__Arenimonas	P1-bulk
Otu14064	0.157749	-0.487611	NA	d__Bacteria; p__Bacteroidota; c__Bacteroidia; o__Chitinophagales; f__Chitinophagaceae; g__Flavisolibacter	P1-bulk
Otu15927	0.162389	-0.486966	NA	d__Bacteria; p__Planctomycetota; c__Planctomycetes; o__Pirellulales; f__Pirellulaceae; g__Pirellula	P1-bulk
Otu10368	0.162389	-0.486887	NA	d__Bacteria; p__Proteobacteria; c__Alphaproteobacteria; o__Acetobacterales; f__Acetobacteraceae; g__Craurococcus-Caldovatus; s__uncultured_bacterium	P1-bulk
Otu7777	0.1569	-0.486768	NA	d__Bacteria; p__Chloroflexi; c__Chloroflexia; o__Thermomicrobiales; f__JG30-KF-CM45; g__JG30-KF-CM45; s__uncultured_bacterium	P1-bulk
Otu13769	0.162868	-0.486759	NA	d__Bacteria; p__Acidobacteriota; c__Vicinamibacteria; o__Vicinamibacterales; f__uncultured; g__uncultured	P1-bulk
Otu20736	0.0987276	-0.486668	NA	d__Bacteria; p__Proteobacteria; c__Gammaproteobacteria; o__Burkholderiales; f__Burkholderiaceae; g__Ralstonia	P1-bulk
Otu3717	0.231812	-0.486208	NA	d__Bacteria; p__Proteobacteria; c__Alphaproteobacteria; o__Caulobacterales; f__Caulobacteraceae; g__uncultured	P1-bulk
Otu9115	0.0995181	-0.485904	NA	d__Bacteria; p__Actinobacteriota; c__Thermoleophilia; o__Gaiellales; f__uncultured; g__uncultured	P1-bulk
Otu6823	0.966151	-0.485896	0.639561	d__Bacteria; p__Actinobacteriota; c__Actinobacteria	P1-bulk
Otu13771	0.0997922	-0.485888	NA	d__Bacteria; p__Actinobacteriota; c__Actinobacteria; o__Streptomycetales; f__Streptomycetaceae; g__E1B-B3-114; s__uncultured_actinobacterium	P1-bulk
Otu2357	0.23367	-0.484981	NA	d__Bacteria; p__Proteobacteria; c__Alphaproteobacteria; o__Rhizobiales; f__Devosiaceae; g__Devosia	P1-bulk
Otu11268	0.297884	-0.484208	NA	d__Bacteria; p__Bdellovibrionota; c__Oligoflexia; o__0319-6G20; f__0319-6G20; g__0319-6G20	P1-bulk
Otu4462	0.692863	-0.484117	0.720695	d__Bacteria; p__Firmicutes; c__Clostridia; o__Clostridiales; f__Clostridiaceae; g__Clostridium_sensu_stricto_1	P1-bulk
Otu8204	0.0964837	-0.483983	NA	d__Bacteria; p__Chloroflexi; c__TK10; o__TK10; f__TK10; g__TK10; s__uncultured_bacterium	P1-bulk
Otu838	0.0942128	-0.483911	NA	d__Bacteria; p__Actinobacteriota; c__Thermoleophilia; o__Solirubrobacterales; f__Solirubrobacteraceae; g__Conexibacter	P1-bulk
Otu2008	0.162736	-0.483849	NA	d__Bacteria; p__Proteobacteria; c__Alphaproteobacteria; o__Sphingomonadales; f__Sphingomonadaceae; g__Sphingomonas	P1-bulk
Otu349	0.155686	-0.483747	NA	d__Bacteria; p__Actinobacteriota; c__Actinobacteria; o__Micromonosporales; f__Micromonosporaceae	P1-bulk
Otu5893	0.15653	-0.483582	NA	d__Bacteria; p__Verrucomicrobiota; c__Verrucomicrobiae; o__Pedosphaerales; f__Pedosphaeraceae; g__Pedosphaeraceae	P1-bulk
Otu1574	0.0934747	-0.483346	NA	d__Bacteria; p__Actinobacteriota; c__Actinobacteria; o__Micrococcales; f__Micrococcaceae; g__Pseudarthrobacter	P1-bulk
Otu5528	0.175503	-0.482959	NA	d__Bacteria; p__Proteobacteria; c__Alphaproteobacteria; o__Acetobacterales; f__Acetobacteraceae	P1-bulk
Otu16020	0.160399	-0.482895	NA	d__Bacteria; p__Gemmatimonadota; c__Gemmatimonadetes; o__Gemmatimonadales; f__Gemmatimonadaceae	P1-bulk
[truncated: 32,622 more rows]
