# Supplementary material for: Microbial inoculants with higher capacity to colonize soils improved wheat drought tolerance
Source: Microb Biotechnol. 2023 Oct 10;16(11):2131–44. doi: 10.1111/1751-7915.14350 (PMC10616649; doi:10.1111/1751-7915.14350)
Supplement: Supplementary file 7 — Table S7 [file MBT2-16-2131-s004.xlsx]

## Sheet: P1-induced
#OTU ID	taxonomy	p	c	o	f	g	s
Otu217	d__Bacteria;	p__Actinobacteriota;	c__Actinobacteria;	o__Streptomycetales;	f__Streptomycetaceae;	g__Streptomyces
Otu150	d__Bacteria;	p__Proteobacteria;	c__Gammaproteobacteria;	o__Enterobacterales;	f__Erwiniaceae;	g__Pantoea
Otu505	d__Bacteria;	p__Actinobacteriota;	c__Actinobacteria;	o__Streptomycetales;	f__Streptomycetaceae;	g__Streptomyces;	s__uncultured_bacterium
Otu494	d__Bacteria;	p__Proteobacteria;	c__Alphaproteobacteria;	o__Rhizobiales;	f__Devosiaceae;	g__Devosia
Otu10098	d__Bacteria;	p__Proteobacteria;	c__Alphaproteobacteria;	o__Rhizobiales;	f__Devosiaceae;	g__uncultured;	s__uncultured_Prosthecomicrobium
Otu19028	d__Bacteria;	p__Actinobacteriota;	c__Actinobacteria;	o__Pseudonocardiales;	f__Pseudonocardiaceae
Otu599	d__Bacteria;	p__Proteobacteria;	c__Alphaproteobacteria;	o__Sphingomonadales;	f__Sphingomonadaceae;	g__Sphingomonas
Otu1304	d__Bacteria;	p__Proteobacteria;	c__Alphaproteobacteria;	o__Rhizobiales;	f__Devosiaceae;	g__uncultured
Otu18235	d__Bacteria;	p__Proteobacteria;	c__Alphaproteobacteria;	o__Rhizobiales;	f__Rhizobiaceae;	g__Allorhizobium-Neorhizobium-Pararhizobium-Rhizobium
Otu10216	d__Bacteria;	p__Firmicutes;	c__Bacilli;	o__Bacillales;	f__Planococcaceae
Otu366	d__Bacteria;	p__Actinobacteriota;	c__Actinobacteria;	o__Streptomycetales;	f__Streptomycetaceae;	g__Streptomyces
Otu13606	d__Bacteria;	p__Proteobacteria;	c__Alphaproteobacteria;	o__Rhizobiales
Otu13790	d__Bacteria;	p__Proteobacteria;	c__Gammaproteobacteria;	o__Xanthomonadales;	f__Rhodanobacteraceae;	g__Rhodanobacter
Otu20515	d__Bacteria;	p__Proteobacteria;	c__Gammaproteobacteria;	o__Burkholderiales
Otu1412	d__Bacteria;	p__Proteobacteria;	c__Alphaproteobacteria;	o__Rhizobiales;	f__Devosiaceae;	g__Devosia;	s__uncultured_bacterium
Otu10386	d__Bacteria
Otu2120	d__Bacteria;	p__Proteobacteria;	c__Alphaproteobacteria;	o__Micropepsales;	f__Micropepsaceae;	g__uncultured
Otu1010	d__Bacteria;	p__Actinobacteriota;	c__Actinobacteria;	o__Propionibacteriales;	f__Nocardioidaceae;	g__Nocardioides
Otu18258	d__Bacteria;	p__Actinobacteriota;	c__Actinobacteria;	o__Micrococcales;	f__Micrococcaceae
Otu2372	d__Bacteria;	p__Proteobacteria;	c__Gammaproteobacteria;	o__Salinisphaerales;	f__Solimonadaceae;	g__Polycyclovorans;	s__uncultured_bacterium
Otu13974	d__Bacteria;	p__Actinobacteriota;	c__Actinobacteria;	o__Pseudonocardiales;	f__Pseudonocardiaceae;	g__Pseudonocardia;	s__uncultured_bacterium
Otu18170	d__Bacteria;	p__Proteobacteria;	c__Alphaproteobacteria;	o__Rhizobiales;	f__Devosiaceae;	g__Devosia
Otu18280	d__Bacteria;	p__Proteobacteria;	c__Alphaproteobacteria;	o__Rhizobiales;	f__Devosiaceae;	g__Devosia
Otu17744	d__Bacteria;	p__Actinobacteriota;	c__Actinobacteria;	o__Frankiales;	f__Frankiaceae;	g__Jatrophihabitans;	s__uncultured_actinobacterium
Otu6839	d__Bacteria;	p__Firmicutes;	c__Bacilli;	o__Bacillales;	f__Planococcaceae;	g__Sporosarcina;	s__uncultured_bacterium
Otu11907	d__Bacteria;	p__Proteobacteria;	c__Gammaproteobacteria;	o__Xanthomonadales;	f__Rhodanobacteraceae
Otu17582	d__Bacteria;	p__Actinobacteriota;	c__Actinobacteria;	o__Pseudonocardiales;	f__Pseudonocardiaceae;	g__Amycolatopsis
Otu1542	d__Bacteria;	p__Firmicutes;	c__Bacilli;	o__Bacillales;	f__Sporolactobacillaceae
Otu16998	d__Bacteria;	p__Firmicutes;	c__Bacilli;	o__Bacillales;
Otu19483	d__Bacteria;	p__Firmicutes;	c__Bacilli;	o__Bacillales;	f__Bacillaceae;	g__Bacillus
Otu19478	d__Bacteria;	p__Firmicutes;	c__Bacilli;	o__Bacillales;	f__Planococcaceae
Otu16830	d__Bacteria;	p__Firmicutes;	c__Bacilli;	o__Bacillales;	f__Bacillaceae;	g__Bacillus
Otu2059	d__Bacteria;	p__Firmicutes;	c__Clostridia;	o__Peptostreptococcales-Tissierellales;	f__Peptostreptococcales-Tissierellales;	g__Alkaliphilus;	s__Alkaliphilus_sp.
Otu11531	d__Bacteria;	p__Actinobacteriota;	c__Actinobacteria;	o__Pseudonocardiales;	f__Pseudonocardiaceae;	g__Lechevalieria
Otu1201	d__Bacteria;	p__Proteobacteria;	c__Alphaproteobacteria;	o__Micropepsales;	f__Micropepsaceae;	g__uncultured
Otu1888	d__Bacteria;	p__Actinobacteriota;	c__Actinobacteria;	o__Frankiales;	f__Nakamurellaceae;	g__Nakamurella
Otu3869	d__Bacteria;	p__Actinobacteriota;	c__Actinobacteria;	o__Streptomycetales;	f__Streptomycetaceae;	g__Streptomyces
Otu20889	d__Bacteria;	p__Actinobacteriota;	c__Thermoleophilia;	o__Solirubrobacterales;	f__Solirubrobacteraceae
Otu8869	d__Bacteria;	p__Proteobacteria;	c__Alphaproteobacteria;	o__Rhizobiales;	f__Devosiaceae;	g__uncultured;	s__uncultured_Prosthecomicrobium
Otu13956	d__Bacteria;	p__Firmicutes;	c__Bacilli;	o__Bacillales;	f__Bacillaceae;	g__Bacillus
Otu1742	d__Bacteria;	p__Proteobacteria;	c__Alphaproteobacteria;	o__Rhizobiales;	f__Beijerinckiaceae;	g__Bosea
Otu1161	d__Bacteria;	p__Proteobacteria;	c__Alphaproteobacteria;	o__Rhizobiales;	f__Devosiaceae;	g__Devosia;	s__Devosia_riboflavina
Otu3060	d__Bacteria;	p__Actinobacteriota;	c__Actinobacteria;	o__Streptomycetales;	f__Streptomycetaceae;	g__Kitasatospora
Otu14164	d__Bacteria;	p__Actinobacteriota;	c__Actinobacteria;	o__Micrococcales;	f__Micrococcaceae
Otu2628	d__Bacteria;	p__Proteobacteria;	c__Alphaproteobacteria;	o__Acetobacterales;	f__Acetobacteraceae;	g__uncultured;	s__metagenome
Otu3061	d__Bacteria;	p__Proteobacteria;	c__Alphaproteobacteria;	o__Rhizobiales;	f__Rhizobiaceae;	g__Mesorhizobium
Otu1694	d__Bacteria;	p__Actinobacteriota;	c__Actinobacteria;	o__Streptomycetales;	f__Streptomycetaceae;	g__Streptomyces;	s__Streptomyces_axinellae
Otu2052	d__Bacteria;	p__Gemmatimonadota;	c__Longimicrobia;	o__Longimicrobiales;	f__Longimicrobiaceae;	g__Longimicrobiaceae;	s__uncultured_bacterium
Otu5742	d__Bacteria;	p__Firmicutes;	c__Bacilli;	o__Bacillales;	f__Planococcaceae;	g__Lysinibacillus
Otu21189	d__Bacteria;	p__Actinobacteriota;	c__Actinobacteria;	o__Micrococcales;	f__Micrococcaceae
Otu362	d__Bacteria;	p__Actinobacteriota;	c__Thermoleophilia;	o__Solirubrobacterales;	f__Solirubrobacteraceae;	g__Solirubrobacter;	s__metagenome
Otu16404	d__Bacteria;	p__Firmicutes;	c__Bacilli;	o__Bacillales;	f__Bacillaceae;	g__Bacillus
Otu2374	d__Bacteria;	p__Proteobacteria;	c__Alphaproteobacteria;	o__Dongiales;	f__Dongiaceae;	g__Dongia
Otu10007	d__Bacteria;	p__Firmicutes;	c__Bacilli;	o__Bacillales;	f__Bacillaceae;	g__Bacillus
Otu2759	d__Bacteria;	p__Actinobacteriota;	c__Actinobacteria;	o__Propionibacteriales;	f__Propionibacteriaceae;	g__Microlunatus
Otu20311	d__Bacteria;	p__Proteobacteria;	c__Gammaproteobacteria;	o__Burkholderiales
Otu11031	d__Bacteria;	p__Firmicutes;	c__Bacilli;	o__Bacillales;	f__Bacillaceae;	g__Bacillus
Otu16466	d__Bacteria;	p__Proteobacteria;	c__Alphaproteobacteria;	o__Rhizobiales;	f__Devosiaceae;	g__Devosia
Otu1813	d__Bacteria;	p__Actinobacteriota;	c__Actinobacteria;	o__Micrococcales;	f__Bogoriellaceae;	g__Georgenia
Otu4210	d__Bacteria;	p__Gemmatimonadota;	c__Gemmatimonadetes;	o__Gemmatimonadales;	f__Gemmatimonadaceae;	g__Gemmatimonas;	s__uncultured_bacterium
Otu410	d__Bacteria;	p__Proteobacteria;	c__Gammaproteobacteria;	o__Xanthomonadales;	f__Rhodanobacteraceae;	g__Dokdonella
Otu1974	d__Bacteria;	p__Myxococcota;	c__Polyangia;	o__Haliangiales;	f__Haliangiaceae;	g__Haliangium;	s__uncultured_bacterium
Otu2109	d__Bacteria;	p__Proteobacteria;	c__Alphaproteobacteria;	o__Sphingomonadales;	f__Sphingomonadaceae;	g__Sphingomonas
Otu1852	d__Bacteria;	p__Proteobacteria;	c__Gammaproteobacteria;	o__Burkholderiales
Otu16030	d__Bacteria;	p__Actinobacteriota;	c__Actinobacteria;	o__Streptomycetales;	f__Streptomycetaceae;	g__Kitasatospora;	s__Kitasatospora_aureofaciens
Otu3540	d__Bacteria;	p__Proteobacteria;	c__Alphaproteobacteria;	o__Elsterales;	f__uncultured;	g__uncultured;	s__uncultured_bacterium
Otu12237	d__Bacteria;	p__Actinobacteriota;	c__Actinobacteria;	o__Streptomycetales;	f__Streptomycetaceae;	g__Streptomyces
Otu12760	d__Bacteria;	p__Proteobacteria;	c__Alphaproteobacteria;	o__Rhizobiales
Otu15092	d__Bacteria;	p__Firmicutes;	c__Bacilli;	o__Bacillales;	f__Bacillaceae;	g__Bacillus
Otu21622	d__Bacteria;	p__Actinobacteriota;	c__Actinobacteria;	o__Frankiales;	f__Nakamurellaceae;	g__Nakamurella
Otu2529	d__Bacteria;	p__Firmicutes;	c__Bacilli;	o__Paenibacillales;	f__Paenibacillaceae;	g__Paenibacillus
Otu16692	d__Bacteria;	p__Proteobacteria;	c__Gammaproteobacteria;	o__Burkholderiales
Otu15541	d__Bacteria;	p__Actinobacteriota;	c__Actinobacteria;	o__Streptomycetales;	f__Streptomycetaceae;	g__Streptomyces
Otu2083	d__Bacteria;	p__Proteobacteria;	c__Alphaproteobacteria;	o__Rhizobiales;	f__Rhizobiaceae;	g__Phyllobacterium
Otu2140	d__Bacteria;	p__Actinobacteriota;	c__Actinobacteria;	o__Pseudonocardiales;	f__Pseudonocardiaceae;	g__Lechevalieria;	s__Lentzea_sp.
Otu17607	d__Bacteria;	p__Firmicutes;	c__Bacilli;	o__Bacillales;	f__Bacillaceae;	g__Bacillus
Otu13995	d__Bacteria;	p__Firmicutes;	c__Bacilli;	o__Bacillales;	f__Bacillaceae;	g__Bacillus
Otu19717	d__Bacteria;	p__Firmicutes;	c__Bacilli;	o__Bacillales;	f__Bacillaceae;	g__Bacillus
Otu2822	d__Bacteria;	p__Proteobacteria;	c__Gammaproteobacteria;	o__Xanthomonadales;	f__Rhodanobacteraceae;	g__Dokdonella;	s__uncultured_Dokdonella
Otu3056	d__Bacteria;	p__Proteobacteria;	c__Gammaproteobacteria;	o__Burkholderiales;	f__Burkholderiaceae;	g__Burkholderia-Caballeronia-Paraburkholderia
Otu16406	d__Bacteria;	p__Firmicutes;	c__Bacilli;	o__Bacillales;	f__Planococcaceae;	g__Domibacillus
Otu3640	d__Bacteria;	p__Actinobacteriota;	c__Actinobacteria;	o__Frankiales;	f__Frankiaceae;	g__Jatrophihabitans;	s__uncultured_bacterium
Otu96	d__Bacteria;	p__Firmicutes;	c__Bacilli;	o__Bacillales;	f__Bacillaceae;	g__Bacillus
Otu142	d__Bacteria;	p__Actinobacteriota;	c__Actinobacteria;	o__Micrococcales;	f__Micrococcaceae
Otu14320	d__Bacteria;	p__Actinobacteriota;	c__Actinobacteria;	o__Micromonosporales;	f__Micromonosporaceae
Otu19010	d__Bacteria;	p__Actinobacteriota;	c__Actinobacteria;	o__Frankiales;	f__Frankiaceae;	g__Frankia;	s__uncultured_bacterium
Otu3235	d__Bacteria;	p__Proteobacteria;	c__Gammaproteobacteria;	o__Gammaproteobacteria_Incertae_Sedis;	f__Unknown_Family;	g__Acidibacter
Otu291	d__Bacteria;	p__Proteobacteria;	c__Gammaproteobacteria;	o__Enterobacterales;	f__Erwiniaceae;	g__Pantoea
Otu713	d__Bacteria;	p__Actinobacteriota;	c__Actinobacteria;	o__Kineosporiales;	f__Kineosporiaceae;	g__Kineococcus
Otu19576	d__Bacteria;	p__Proteobacteria;	c__Gammaproteobacteria;	o__Burkholderiales
Otu1805	d__Bacteria;	p__Proteobacteria;	c__Alphaproteobacteria;	o__Rhizobiales;	f__Rhizobiaceae;	g__Mesorhizobium
Otu7937	d__Bacteria;	p__Firmicutes;	c__Bacilli;	o__Paenibacillales;	f__Paenibacillaceae;	g__Paenibacillus
Otu1687	d__Bacteria;	p__Proteobacteria;	c__Gammaproteobacteria;	o__Burkholderiales;	f__Alcaligenaceae;	g__Achromobacter
Otu12754	d__Bacteria;	p__Proteobacteria;	c__Alphaproteobacteria;	o__Acetobacterales;	f__Acetobacteraceae;	g__Rhodopila;	s__Rhodopila_globiformis
Otu3085	d__Bacteria;	p__Actinobacteriota;	c__Thermoleophilia;	o__Solirubrobacterales;	f__Solirubrobacteraceae;	g__Conexibacter;	s__metagenome
Otu6711	d__Bacteria;	p__Proteobacteria;	c__Alphaproteobacteria;	o__Rhizobiales;	f__Rhizobiaceae
Otu3628	d__Bacteria;	p__Actinobacteriota;	c__Actinobacteria;	o__Pseudonocardiales;	f__Pseudonocardiaceae;	g__Pseudonocardia
Otu2431	d__Bacteria;	p__Proteobacteria;	c__Gammaproteobacteria;	o__Burkholderiales;	f__Alcaligenaceae
Otu19475	d__Bacteria;	p__Firmicutes;	c__Bacilli;	o__Bacillales;	f__Bacillaceae;	g__Bacillus
Otu14781	d__Bacteria;	p__Firmicutes;	c__Bacilli;	o__Bacillales;	f__Bacillaceae;	g__Bacillus
Otu5977	d__Bacteria;	p__Actinobacteriota;	c__Actinobacteria;	o__Micromonosporales;	f__Micromonosporaceae
Otu756	d__Bacteria;	p__Actinobacteriota;	c__Actinobacteria;	o__Frankiales;	f__Frankiaceae;	g__Jatrophihabitans
Otu2632	d__Bacteria;	p__Actinobacteriota;	c__Actinobacteria;	o__Micromonosporales;	f__Micromonosporaceae
Otu3777	d__Bacteria;	p__Actinobacteriota;	c__Acidimicrobiia;	o__IMCC26256;	f__IMCC26256;	g__IMCC26256;	s__metagenome
Otu615	d__Bacteria;	p__Actinobacteriota;	c__Actinobacteria;	o__Frankiales;	f__Frankiaceae;	g__Jatrophihabitans;	s__Frankiales_bacterium
Otu14502	d__Bacteria;	p__Actinobacteriota;	c__Actinobacteria;	o__Frankiales;	f__Geodermatophilaceae;	g__Geodermatophilus
Otu9334	d__Bacteria;	p__Proteobacteria;	c__Gammaproteobacteria;	o__Xanthomonadales;	f__Xanthomonadaceae;	g__Arenimonas;	s__uncultured_bacterium
Otu4441	d__Bacteria;	p__Proteobacteria;	c__Gammaproteobacteria;	o__Burkholderiales;	f__Oxalobacteraceae;	g__Massilia
Otu17594	d__Bacteria;	p__Firmicutes;	c__Bacilli;	o__Bacillales;	f__Bacillaceae;	g__Bacillus
Otu2107	d__Bacteria;	p__Firmicutes;	c__Bacilli;	o__Bacillales;	f__Planococcaceae;	g__Sporosarcina
Otu2644	d__Bacteria;	p__Bdellovibrionota;	c__Oligoflexia;	o__0319-6G20;	f__0319-6G20;	g__0319-6G20
Otu611	d__Bacteria;	p__Firmicutes;	c__Bacilli;	o__Bacillales;	f__Bacillaceae;	g__Bacillus
Otu20579	d__Bacteria;	p__Actinobacteriota;	c__Actinobacteria;	o__Frankiales;	f__Geodermatophilaceae;	g__Geodermatophilus
Otu2207	d__Bacteria;	p__Acidobacteriota;	c__Acidobacteriae;	o__Acidobacteriales;	f__Acidobacteriaceae_(Subgroup_1);	g__Terracidiphilus;	s__uncultured_bacterium
Otu3325	d__Bacteria;	p__Firmicutes;	c__Bacilli;	o__Bacillales;	f__Bacillaceae;	g__Bacillus;	s__Bacillus_thermolactis
Otu19897	d__Bacteria;	p__Actinobacteriota;	c__Actinobacteria;	o__Frankiales;	f__Geodermatophilaceae
Otu4507	d__Bacteria;	p__Actinobacteriota;	c__Acidimicrobiia;	o__Microtrichales;	f__uncultured;	g__uncultured
Otu515	d__Bacteria;	p__Actinobacteriota;	c__Actinobacteria;	o__Streptomycetales;	f__Streptomycetaceae;	g__Streptomyces
Otu17760	d__Bacteria;	p__Proteobacteria;	c__Gammaproteobacteria
Otu5305	d__Bacteria;	p__Myxococcota;	c__Polyangia;	o__Polyangiales;	f__Sandaracinaceae;	g__uncultured;	s__metagenome
Otu6346	d__Bacteria;	p__Proteobacteria;	c__Alphaproteobacteria;	o__Rhizobiales;	f__Xanthobacteraceae
Otu103	d__Bacteria;	p__Actinobacteriota;	c__Actinobacteria;	o__Corynebacteriales;	f__Mycobacteriaceae;	g__Mycobacterium
Otu4224	d__Bacteria;	p__Actinobacteriota;	c__Thermoleophilia;	o__Gaiellales;	f__uncultured;	g__uncultured
Otu1735	d__Bacteria;	p__Acidobacteriota;	c__Acidobacteriae;	o__Acidobacteriales;	f__Acidobacteriaceae_(Subgroup_1)
Otu951	d__Bacteria;	p__Actinobacteriota;	c__Actinobacteria;	o__Frankiales;	f__Acidothermaceae;	g__Acidothermus
Otu6027	d__Bacteria;	p__Actinobacteriota;	c__Actinobacteria;	o__Micromonosporales;	f__Micromonosporaceae;	g__Actinoplanes;	s__Persicaria_minor
Otu15712	d__Bacteria;	p__Proteobacteria;	c__Alphaproteobacteria;	o__Rhizobiales
Otu21124	d__Bacteria;	p__Firmicutes;	c__Bacilli;	o__Bacillales;	f__Bacillaceae;	g__Bacillus
Otu5651	d__Bacteria;	p__Actinobacteriota;	c__Actinobacteria;	o__Micromonosporales;	f__Micromonosporaceae
Otu8470	d__Bacteria;	p__Firmicutes;	c__Bacilli;	o__Paenibacillales;	f__Paenibacillaceae;	g__Paenibacillus
Otu4442	d__Bacteria;	p__Proteobacteria;	c__Alphaproteobacteria;	o__Elsterales;	f__uncultured;	g__uncultured;	s__uncultured_bacterium
Otu9830	d__Bacteria;	p__Actinobacteriota;	c__Actinobacteria;	o__Micromonosporales;	f__Micromonosporaceae;	g__Actinoplanes
Otu1049	d__Bacteria;	p__Actinobacteriota;	c__Thermoleophilia;	o__Solirubrobacterales;	f__67-14;	g__67-14;	s__metagenome
Otu3650	d__Bacteria;	p__Acidobacteriota;	c__Acidobacteriae;	o__Bryobacterales;	f__Bryobacteraceae;	g__Bryobacter;	s__uncultured_bacterium
Otu2653	d__Bacteria;	p__Gemmatimonadota;	c__Gemmatimonadetes;	o__Gemmatimonadales;	f__Gemmatimonadaceae;	g__Gemmatimonas
Otu4891	d__Bacteria;	p__Firmicutes;	c__Bacilli;	o__Paenibacillales;	f__Paenibacillaceae;	g__Paenibacillus;	s__Paenibacillus_alginolyticus
Otu3877	d__Bacteria;	p__Myxococcota;	c__Myxococcia;	o__Myxococcales;	f__Myxococcaceae
Otu5267	d__Bacteria;	p__Proteobacteria;	c__Alphaproteobacteria;	o__Rhizobiales;	f__Devosiaceae;	g__uncultured;	s__uncultured_bacterium
Otu3275	d__Bacteria;	p__Myxococcota;	c__Polyangia;	o__Haliangiales;	f__Haliangiaceae;	g__Haliangium
Otu4003	d__Bacteria;	p__Proteobacteria;	c__Gammaproteobacteria;	o__Burkholderiales;	f__Oxalobacteraceae;	g__Noviherbaspirillum;	s__Herbaspirillum_sp.
Otu1613	d__Bacteria;	p__Actinobacteriota;	c__Actinobacteria;	o__Micrococcales;	f__Microbacteriaceae;	g__Microbacterium
Otu6140	d__Bacteria;	p__Proteobacteria;	c__Gammaproteobacteria;	o__Enterobacterales;	f__Erwiniaceae
Otu5266	d__Bacteria;	p__Proteobacteria;	c__Alphaproteobacteria;	o__Rhizobiales;	f__Beijerinckiaceae;	g__alphaI_cluster
Otu8562	d__Bacteria;	p__Firmicutes;	c__Bacilli;	o__Paenibacillales;	f__Paenibacillaceae;	g__Paenibacillus;	s__Paenibacillus_sacheonensis
Otu4851	d__Bacteria;	p__Actinobacteriota;	c__Acidimicrobiia;	o__Microtrichales;	f__uncultured;	g__uncultured;	s__metagenome
Otu4999	d__Bacteria;	p__Proteobacteria;	c__Alphaproteobacteria;	o__Rhodobacterales;	f__Rhodobacteraceae;	g__Amaricoccus;	s__metagenome
Otu20284	d__Bacteria;	p__Actinobacteriota;	c__Actinobacteria;	o__Pseudonocardiales;	f__Pseudonocardiaceae;	g__Amycolatopsis
Otu4124	d__Bacteria;	p__RCP2-54;	c__RCP2-54;	o__RCP2-54;	f__RCP2-54;	g__RCP2-54;	s__uncultured_bacterium
Otu9418	d__Bacteria;	p__Firmicutes;	c__Bacilli;	o__Bacillales;	f__Bacillaceae;	g__Bacillus
Otu1653	d__Bacteria;	p__Actinobacteriota;	c__Actinobacteria;	o__Propionibacteriales;	f__Nocardioidaceae;	g__Nocardioides;	s__uncultured_bacterium
Otu5981	d__Bacteria;	p__Acidobacteriota;	c__Acidobacteriae;	o__Solibacterales;	f__Solibacteraceae;	g__Candidatus_Solibacter
Otu5408	d__Bacteria;	p__Gemmatimonadota;	c__Gemmatimonadetes;	o__Gemmatimonadales;	f__Gemmatimonadaceae;	g__Gemmatimonas;	s__uncultured_bacterium
Otu1660	d__Bacteria;	p__Firmicutes;	c__Bacilli;	o__Bacillales;	f__Bacillaceae;	g__Bacillus;	s__Bacillus_timonensis
Otu19665	d__Bacteria;	p__Proteobacteria;	c__Alphaproteobacteria;	o__Rhizobiales;	f__Devosiaceae;	g__Devosia
Otu4474	d__Bacteria;	p__Proteobacteria;	c__Alphaproteobacteria;	o__Rhizobiales;	f__Xanthobacteraceae;	g__Afipia;	s__Afipia_felis
Otu1176	d__Bacteria;	p__Firmicutes;	c__Bacilli;	o__Bacillales;	f__Planococcaceae;	g__Lysinibacillus
Otu1332	d__Bacteria;	p__Actinobacteriota;	c__Actinobacteria;	o__Streptomycetales;	f__Streptomycetaceae;	g__Streptomyces
Otu6998	d__Bacteria;	p__Bdellovibrionota;	c__Oligoflexia;	o__0319-6G20;	f__0319-6G20;	g__0319-6G20;	s__uncultured_delta
Otu3975	d__Bacteria;	p__Actinobacteriota;	c__Actinobacteria;	o__Streptomycetales;	f__Streptomycetaceae;	g__Streptomyces
Otu4806	d__Bacteria;	p__Firmicutes;	c__Clostridia;	o__Clostridiales;	f__Clostridiaceae;	g__Clostridium_sensu_stricto_13
Otu11662	d__Bacteria;	p__Actinobacteriota;	c__Actinobacteria;	o__Micrococcales;	f__Micrococcaceae;	g__Kocuria;	s__Kocuria_rhizophila
Otu20053	d__Bacteria;	p__Actinobacteriota;	c__Actinobacteria;	o__Micromonosporales;	f__Micromonosporaceae
Otu4513	d__Bacteria;	p__Actinobacteriota;	c__Actinobacteria;	o__Micrococcales;	f__Promicromonosporaceae
Otu9037	d__Bacteria;	p__Myxococcota;	c__Myxococcia;	o__Myxococcales;	f__Vulgatibacteraceae;	g__Vulgatibacter;	s__Vulgatibacter_sp.
Otu4720	d__Bacteria;	p__Proteobacteria;	c__Alphaproteobacteria;	o__Rhizobiales;	f__Beijerinckiaceae;	g__alphaI_cluster
Otu732	d__Bacteria;	p__Firmicutes;	c__Bacilli;	o__Bacillales;	f__Bacillaceae;	g__Bacillus
Otu11372	d__Bacteria;	p__Firmicutes;	c__Bacilli;	o__Bacillales;	f__Bacillaceae;	g__Bacillus
Otu16886	d__Bacteria;	p__Actinobacteriota;	c__Actinobacteria;	o__Micrococcales;	f__Micrococcaceae
Otu13795	d__Bacteria;	p__Actinobacteriota;	c__Actinobacteria;	o__Micromonosporales;	f__Micromonosporaceae;	g__Actinoplanes
Otu18368	d__Bacteria;	p__Actinobacteriota;	c__Actinobacteria;	o__Micromonosporales;	f__Micromonosporaceae;	g__Actinoplanes
Otu20418	d__Bacteria;	p__Actinobacteriota;	c__Actinobacteria;	o__Micrococcales;	f__Micrococcaceae;	g__Pseudarthrobacter
Otu5594	d__Bacteria;	p__Chloroflexi;	c__TK10;	o__TK10;	f__TK10;	g__TK10;	s__uncultured_bacterium
Otu8050	d__Bacteria;	p__Actinobacteriota;	c__Actinobacteria;	o__Micrococcales;	f__Micrococcaceae;	g__Kocuria;	s__Kocuria_palustris
Otu11957	d__Bacteria;	p__Actinobacteriota;	c__Thermoleophilia;	o__Solirubrobacterales;	f__67-14;	g__67-14
Otu18549	d__Bacteria;	p__Actinobacteriota;	c__Actinobacteria;	o__Propionibacteriales;	f__Nocardioidaceae;	g__Nocardioides
Otu5694	d__Bacteria;	p__Actinobacteriota;	c__Actinobacteria;	o__Micrococcales;	f__Microbacteriaceae;	g__Microbacterium
Otu6807	d__Bacteria;	p__Actinobacteriota;	c__Actinobacteria;	o__Streptosporangiales;	f__Thermomonosporaceae;	g__Actinoallomurus
Otu949	d__Bacteria;	p__Gemmatimonadota;	c__Gemmatimonadetes;	o__Gemmatimonadales;	f__Gemmatimonadaceae;	g__Gemmatimonas;	s__uncultured_Gemmatimonadetes
Otu1604	d__Bacteria;	p__Gemmatimonadota;	c__Gemmatimonadetes;	o__Gemmatimonadales;	f__Gemmatimonadaceae;	g__Roseisolibacter;	s__uncultured_bacterium
Otu3819	d__Bacteria;	p__Verrucomicrobiota;	c__Verrucomicrobiae;	o__Pedosphaerales;	f__Pedosphaeraceae;	g__Ellin516
Otu16852	d__Bacteria;	p__Firmicutes;	c__Bacilli;	o__Bacillales;	f__Bacillaceae;	g__Bacillus
Otu4924	d__Bacteria;	p__Actinobacteriota;	c__Acidimicrobiia;	o__Microtrichales;	f__uncultured;	g__uncultured;	s__uncultured_Acidimicrobiia
Otu20532	d__Bacteria;	p__Proteobacteria;	c__Alphaproteobacteria;	o__Acetobacterales;	f__Acetobacteraceae;	g__Acidiphilium
Otu4784	d__Bacteria;	p__Firmicutes;	c__Bacilli;	o__Brevibacillales;	f__Brevibacillaceae;	g__Brevibacillus;	s__Brevibacillus_laterosporus
Otu5229	d__Bacteria;	p__Actinobacteriota;	c__Thermoleophilia;	o__Gaiellales;	f__uncultured;	g__uncultured;	s__uncultured_bacterium
Otu13671	d__Bacteria;	p__Actinobacteriota;	c__Actinobacteria;	o__Kineosporiales;	f__Kineosporiaceae;	g__Angustibacter
Otu4514	d__Bacteria;	p__Actinobacteriota;	c__Actinobacteria;	o__Micrococcales;	f__Micrococcaceae;	g__Arthrobacter;	s__Arthrobacter_crystallopoietes
Otu6202	d__Bacteria;	p__Actinobacteriota;	c__Actinobacteria;	o__Micrococcales;	f__Micrococcaceae;	g__Arthrobacter
Otu1524	d__Bacteria;	p__Actinobacteriota;	c__Thermoleophilia;	o__Solirubrobacterales;	f__67-14;	g__67-14
Otu2736	d__Bacteria;	p__Myxococcota;	c__Polyangia;	o__Polyangiales;	f__Polyangiaceae;	g__uncultured;	s__uncultured_delta
Otu13482	d__Bacteria;	p__Actinobacteriota;	c__Thermoleophilia;	o__Solirubrobacterales;	f__Solirubrobacteraceae;	g__Parviterribacter;	s__uncultured_bacterium
Otu13679	d__Bacteria;	p__Proteobacteria;	c__Alphaproteobacteria;	o__Rhizobiales;	f__Rhizobiales_Incertae_Sedis;	g__Bauldia;	s__metagenome
Otu9377	d__Bacteria;	p__Firmicutes;	c__Bacilli;	o__Bacillales;	f__Bacillaceae;	g__Bacillus
Otu12080	d__Bacteria;	p__Gemmatimonadota;	c__Gemmatimonadetes;	o__Gemmatimonadales;	f__Gemmatimonadaceae;	g__uncultured
Otu887	d__Bacteria;	p__Actinobacteriota;	c__Actinobacteria;	o__Micrococcales;	f__Micrococcaceae;	g__Paeniglutamicibacter
Otu8990	d__Bacteria;	p__Actinobacteriota;	c__Actinobacteria;	o__Micrococcales;	f__Micrococcaceae;	g__Arthrobacter
Otu10159	d__Bacteria;	p__Bdellovibrionota;	c__Oligoflexia;	o__0319-6G20;	f__0319-6G20;	g__0319-6G20
Otu2990	d__Bacteria;	p__Bacteroidota;	c__Bacteroidia;	o__Cytophagales;	f__Hymenobacteraceae;	g__Adhaeribacter;	s__Adhaeribacter_sp.
Otu4272	d__Bacteria;	p__Proteobacteria;	c__Alphaproteobacteria;	o__Elsterales;	f__uncultured;	g__uncultured
Otu833	d__Bacteria;	p__Actinobacteriota;	c__Actinobacteria;	o__Micrococcales;	f__Micrococcaceae;	g__Arthrobacter
Otu8849	d__Bacteria;	p__Proteobacteria;	c__Gammaproteobacteria;	o__Enterobacterales;	f__Erwiniaceae;	g__Pantoea
Otu3887	d__Bacteria;	p__Patescibacteria;	c__Saccharimonadia;	o__Saccharimonadales;	f__Saccharimonadales;	g__Saccharimonadales;	s__uncultured_bacterium
Otu6072	d__Bacteria;	p__Firmicutes;	c__Clostridia;	o__Peptostreptococcales-Tissierellales;	f__Sedimentibacteraceae;	g__Sedimentibacter;	s__uncultured_Firmicutes
Otu8011	d__Bacteria;	p__Actinobacteriota;	c__Thermoleophilia;	o__Solirubrobacterales;	f__Solirubrobacteraceae;	g__Solirubrobacter
Otu12181	d__Bacteria;	p__Firmicutes;	c__Bacilli;	o__Bacillales;	f__Bacillaceae;	g__Bacillus
Otu15373	d__Bacteria;	p__Actinobacteriota;	c__Actinobacteria;	o__Micromonosporales;	f__Micromonosporaceae;	g__Actinoplanes
Otu19895	d__Bacteria;	p__Proteobacteria;	c__Alphaproteobacteria;	o__Rhizobiales;	f__Beijerinckiaceae;	g__uncultured
Otu383	d__Bacteria;	p__Actinobacteriota;	c__Actinobacteria;	o__Micrococcales;	f__Microbacteriaceae
Otu7445	d__Bacteria;	p__Firmicutes;	c__Bacilli;	o__Paenibacillales;	f__Paenibacillaceae;	g__Paenibacillus
Otu5206	d__Bacteria;	p__Chloroflexi;	c__Chloroflexia;	o__Chloroflexales;	f__Roseiflexaceae;	g__Kouleothrix;	s__uncultured_bacterium
Otu9094	d__Bacteria;	p__Actinobacteriota;	c__Actinobacteria;	o__Frankiales;	f__Nakamurellaceae;	g__Nakamurella;	s__Nakamurella_sp.
Otu9872	d__Bacteria;	p__Actinobacteriota;	c__Thermoleophilia;	o__Solirubrobacterales;	f__Solirubrobacteraceae;	g__Conexibacter;	s__uncultured_bacterium
Otu2022	d__Bacteria;	p__Actinobacteriota;	c__Thermoleophilia;	o__Gaiellales;	f__uncultured;	g__uncultured;	s__uncultured_Rubrobacteria
Otu5838	d__Bacteria;	p__Proteobacteria;	c__Gammaproteobacteria;	o__Burkholderiales;	f__Methylophilaceae
Otu6191	d__Bacteria;	p__Proteobacteria;	c__Gammaproteobacteria;	o__Enterobacterales;	f__Erwiniaceae
Otu14584	d__Bacteria;	p__Firmicutes;	c__Bacilli;	o__Paenibacillales;	f__Paenibacillaceae;	g__Paenibacillus
Otu6036	d__Bacteria;	p__Proteobacteria;	c__Alphaproteobacteria;	o__Rhizobiales;	f__Hyphomicrobiaceae;	g__Hyphomicrobium;	s__Hyphomicrobium_denitrificans
Otu14362	d__Bacteria;	p__Actinobacteriota;	c__Actinobacteria;	o__Streptomycetales;	f__Streptomycetaceae;	g__Streptomyces
Otu20921	d__Bacteria;	p__Actinobacteriota;	c__Thermoleophilia;	o__Solirubrobacterales;	f__Solirubrobacteraceae
Otu2396	d__Bacteria;	p__Proteobacteria;	c__Alphaproteobacteria;	o__Azospirillales;	f__Azospirillaceae;	g__Skermanella;	s__uncultured_bacterium
Otu3829	d__Bacteria;	p__Proteobacteria;	c__Gammaproteobacteria;	o__R7C24;	f__R7C24;	g__R7C24;	s__metagenome
Otu8460	d__Bacteria;	p__Myxococcota;	c__Polyangia;	o__Polyangiales;	f__Polyangiaceae
Otu19688	d__Bacteria;	p__Firmicutes;	c__Bacilli;	o__Bacillales;	f__Bacillaceae;	g__Bacillus
Otu3615	d__Bacteria;	p__Proteobacteria;	c__Gammaproteobacteria;	o__Burkholderiales;	f__Comamonadaceae;	g__uncultured
Otu4597	d__Bacteria;	p__Chloroflexi;	c__TK10;	o__TK10;	f__TK10;	g__TK10;	s__uncultured_bacterium
Otu5251	d__Bacteria;	p__Actinobacteriota;	c__Actinobacteria;	o__Micromonosporales;	f__Micromonosporaceae;	g__Dactylosporangium
Otu5392	d__Bacteria;	p__Verrucomicrobiota;	c__Verrucomicrobiae;	o__Pedosphaerales;	f__Pedosphaeraceae;	g__Pedosphaeraceae
Otu15062	d__Bacteria;	p__Elusimicrobiota;	c__Lineage_IIa;	o__Lineage_IIa;	f__Lineage_IIa;	g__Lineage_IIa
Otu19359	d__Bacteria;	p__Firmicutes;	c__Bacilli;	o__Bacillales;	f__Bacillaceae;	g__Bacillus
Otu22004	d__Bacteria;	p__Firmicutes;	c__Bacilli;	o__Bacillales;	f__Bacillaceae;	g__Bacillus
Otu2573	d__Bacteria;	p__Proteobacteria;	c__Gammaproteobacteria;	o__Burkholderiales;	f__Oxalobacteraceae;	g__Massilia
Otu7526	d__Bacteria;	p__Armatimonadota;	c__Armatimonadia;	o__Armatimonadales;	f__Armatimonadales;	g__Armatimonadales
Otu4172	d__Bacteria;	p__Abditibacteriota;	c__Abditibacteria;	o__Abditibacteriales;	f__Abditibacteriaceae;	g__Abditibacterium
Otu436	d__Bacteria;	p__Firmicutes;	c__Bacilli;	o__Bacillales;	f__Bacillaceae;	g__Bacillus
Otu51	d__Bacteria;	p__Firmicutes;	c__Bacilli;	o__Bacillales;	f__Bacillaceae;	g__Bacillus
Otu5654	d__Bacteria;	p__Chloroflexi;	c__TK10;	o__TK10;	f__TK10;	g__TK10;	s__uncultured_bacterium
Otu13914	d__Bacteria;	p__Actinobacteriota;	c__Actinobacteria;	o__Streptomycetales;	f__Streptomycetaceae;	g__Streptomyces
Otu3552	d__Bacteria;	p__Actinobacteriota;	c__Actinobacteria;	o__Micrococcales;	f__Micrococcaceae;	g__Arthrobacter;	s__Arthrobacter_globiformis
Otu4217	d__Bacteria;	p__Proteobacteria;	c__Gammaproteobacteria;	o__Burkholderiales;	f__Nitrosomonadaceae;	g__Ellin6067
Otu4945	d__Bacteria;	p__Actinobacteriota;	c__Actinobacteria;	o__Micrococcales;	f__Microbacteriaceae;	g__Agromyces
Otu14124	d__Bacteria;	p__Actinobacteriota;	c__Actinobacteria;	o__Micrococcales;	f__Micrococcaceae
Otu4122	d__Bacteria;	p__Actinobacteriota;	c__Actinobacteria;	o__Propionibacteriales;	f__Nocardioidaceae;	g__Nocardioides
Otu4696	d__Bacteria;	p__Chloroflexi;	c__TK10;	o__TK10;	f__TK10;	g__TK10;	s__uncultured_bacterium
Otu2389	d__Bacteria;	p__Proteobacteria;	c__Alphaproteobacteria;	o__Acetobacterales;	f__Acetobacteraceae
Otu4548	d__Bacteria;	p__Chloroflexi;	c__Ktedonobacteria;	o__Ktedonobacterales;	f__Ktedonobacteraceae;	g__1921-3;	s__uncultured_bacterium
Otu4791	d__Bacteria;	p__Proteobacteria;	c__Alphaproteobacteria;	o__Tistrellales;	f__Geminicoccaceae;	g__Candidatus_Alysiosphaera;	s__metagenome
Otu1134	d__Bacteria;	p__Gemmatimonadota;	c__Gemmatimonadetes;	o__Gemmatimonadales;	f__Gemmatimonadaceae;	g__uncultured
Otu2306	d__Bacteria;	p__Actinobacteriota;	c__Actinobacteria;	o__Frankiales;	f__Nakamurellaceae;	g__Nakamurella
Otu5983	d__Bacteria;	p__Actinobacteriota;	c__Actinobacteria;	o__Streptosporangiales;	f__Thermomonosporaceae;	g__Actinomadura;	s__Actinomadura_chibensis
Otu15814	d__Bacteria;	p__Actinobacteriota;	c__Actinobacteria;	o__Frankiales;	f__Geodermatophilaceae;	g__Geodermatophilus
Otu19400	d__Bacteria;	p__Firmicutes;	c__Bacilli;	o__Paenibacillales;	f__Paenibacillaceae;	g__Paenibacillus
Otu6537	d__Bacteria;	p__Actinobacteriota;	c__Actinobacteria;	o__Pseudonocardiales;	f__Pseudonocardiaceae;	g__Pseudonocardia
Otu7436	d__Bacteria;	p__Firmicutes;	c__Bacilli;	o__Paenibacillales;	f__Paenibacillaceae;	g__Paenibacillus;	s__Paenibacillus_pectinilyticus
Otu8515	d__Bacteria;	p__Myxococcota;	c__Polyangia;	o__Haliangiales;	f__Haliangiaceae;	g__Haliangium
Otu9156	d__Bacteria;	p__Firmicutes;	c__Bacilli;	o__Bacillales;	f__Bacillaceae;	g__Anaerobacillus;	s__uncultured_bacterium
Otu149	d__Bacteria;	p__Firmicutes;	c__Bacilli;	o__Bacillales;	f__Bacillaceae;	g__Bacillus
Otu20858	d__Bacteria;	p__Proteobacteria;	c__Alphaproteobacteria;	o__Rhizobiales;	f__Beijerinckiaceae;	g__uncultured
Otu4877	d__Bacteria;	p__Proteobacteria;	c__Alphaproteobacteria;	o__Caulobacterales;	f__Hyphomonadaceae;	g__SWB02;	s__uncultured_Alphaproteobacteria
Otu5643	d__Bacteria;	p__Actinobacteriota;	c__Thermoleophilia;	o__Solirubrobacterales;	f__67-14;	g__67-14
Otu4540	d__Bacteria;	p__Actinobacteriota;	c__Actinobacteria;	o__Micrococcales;	f__Micrococcaceae;	g__Arthrobacter
Otu5789	d__Bacteria;	p__Actinobacteriota;	c__Actinobacteria;	o__Streptomycetales;	f__Streptomycetaceae;	g__Streptomyces
Otu984	d__Bacteria;	p__Actinobacteriota;	c__Actinobacteria;	o__Frankiales;	f__Geodermatophilaceae;	g__Geodermatophilus;	s__Geodermatophilus_sp.
Otu10757	d__Bacteria;	p__Firmicutes;	c__Bacilli;	o__Paenibacillales;	f__Paenibacillaceae;	g__Paenibacillus
Otu1609	d__Bacteria;	p__Firmicutes;	c__Bacilli;	o__Paenibacillales;	f__Paenibacillaceae;	g__Ammoniphilus
Otu2426	d__Bacteria;	p__Actinobacteriota;	c__Actinobacteria;	o__Corynebacteriales;	f__Mycobacteriaceae;	g__Mycobacterium
Otu5967	d__Bacteria;	p__Proteobacteria;	c__Alphaproteobacteria;	o__Elsterales;	f__uncultured;	g__uncultured
Otu21530	d__Bacteria;	p__Firmicutes;	c__Bacilli;	o__Bacillales;
Otu3475	d__Bacteria;	p__Proteobacteria;	c__Alphaproteobacteria;	o__Acetobacterales;	f__Acetobacteraceae;	g__uncultured;	s__uncultured_Paracraurococcus
Otu4412	d__Bacteria;	p__Actinobacteriota;	c__Actinobacteria;	o__Micrococcales;	f__Intrasporangiaceae;	g__Aquipuribacter;	s__uncultured_bacterium
Otu12137	d__Bacteria;	p__Proteobacteria;	c__Gammaproteobacteria;	o__Burkholderiales;	f__Oxalobacteraceae;	g__Massilia
Otu12359	d__Bacteria;	p__Acidobacteriota;	c__Acidobacteriae;	o__Solibacterales;	f__Solibacteraceae;	g__Candidatus_Solibacter
Otu5814	d__Bacteria;	p__Proteobacteria;	c__Gammaproteobacteria;	o__Burkholderiales;	f__Comamonadaceae
Otu5943	d__Bacteria;	p__Acidobacteriota;	c__Acidobacteriae;	o__Acidobacteriales;	f__uncultured;	g__uncultured
Otu6056	d__Bacteria;	p__Proteobacteria;	c__Alphaproteobacteria
Otu7027	d__Bacteria;	p__Proteobacteria;	c__Alphaproteobacteria;	o__Caulobacterales;	f__Caulobacteraceae;	g__Phenylobacterium
Otu7642	d__Bacteria;	p__Gemmatimonadota;	c__Longimicrobia;	o__Longimicrobiales;	f__Longimicrobiaceae;	g__YC-ZSS-LKJ147;	s__uncultured_bacterium
Otu8843	d__Bacteria;	p__Chloroflexi;	c__TK10;	o__TK10;	f__TK10;	g__TK10;	s__metagenome
Otu9943	d__Bacteria;	p__Firmicutes;	c__Bacilli;	o__Paenibacillales;	f__Paenibacillaceae;	g__Paenibacillus
Otu10093	d__Bacteria;	p__Firmicutes;	c__Bacilli;	o__Bacillales;	f__Bacillaceae;	g__Bacillus
Otu11741	d__Bacteria;	p__Actinobacteriota;	c__Actinobacteria;	o__Micromonosporales;	f__Micromonosporaceae;	g__Planosporangium;	s__uncultured_bacterium
Otu4104	d__Bacteria;	p__Proteobacteria;	c__Gammaproteobacteria;	o__Xanthomonadales;	f__Rhodanobacteraceae;	g__Dokdonella;	s__uncultured_Dokdonella
Otu4410	d__Bacteria;	p__Planctomycetota;	c__vadinHA49;	o__vadinHA49;	f__vadinHA49;	g__vadinHA49;	s__uncultured_Planctomycetales
Otu6142	d__Bacteria;	p__Bdellovibrionota;	c__Bdellovibrionia;	o__Bdellovibrionales;	f__Bdellovibrionaceae;	g__Bdellovibrio;	s__Bdellovibrio_sp.
Otu9571	d__Bacteria;	p__Myxococcota;	c__Polyangia;	o__Polyangiales;	f__Polyangiaceae;	g__Jahnella;	s__Jahnella_thaxteri
Otu9881	d__Bacteria;	p__Gemmatimonadota;	c__Gemmatimonadetes;	o__Gemmatimonadales;	f__Gemmatimonadaceae
Otu1252	d__Bacteria;	p__Proteobacteria;	c__Gammaproteobacteria;	o__Burkholderiales;	f__SC-I-84;	g__SC-I-84
Otu15858	d__Bacteria;	p__Actinobacteriota;	c__Actinobacteria;	o__Micrococcales;	f__Intrasporangiaceae;	g__Tetrasphaera
Otu18839	d__Bacteria;	p__Firmicutes;	c__Bacilli;	o__Bacillales;	f__Bacillaceae;	g__Bacillus
Otu2019	d__Bacteria;	p__Actinobacteriota;	c__Thermoleophilia;	o__Gaiellales;	f__Gaiellaceae;	g__Gaiella;	s__uncultured_actinobacterium
Otu4408	d__Bacteria;	p__Bacteroidota;	c__Bacteroidia;	o__Sphingobacteriales;	f__AKYH767;	g__AKYH767
Otu4742	d__Bacteria;	p__Actinobacteriota;	c__Actinobacteria;	o__Frankiales;	f__Geodermatophilaceae;	g__Blastococcus;	s__uncultured_bacterium
Otu6867	d__Bacteria;	p__Proteobacteria;	c__Alphaproteobacteria;	o__Acetobacterales;	f__Acetobacteraceae;	g__Craurococcus-Caldovatus
Otu7396	d__Bacteria;	p__Bacteroidota;	c__Bacteroidia;	o__Sphingobacteriales;	f__env.OPS_17;	g__env.OPS_17;	s__uncultured_Bacteroidetes
Otu7484	d__Bacteria;	p__Proteobacteria;	c__Alphaproteobacteria;	o__uncultured;	f__uncultured;	g__uncultured;	s__uncultured_Rhodospirillaceae
Otu979	d__Bacteria;	p__Actinobacteriota;	c__Actinobacteria;	o__Frankiales;	f__Geodermatophilaceae;	g__Geodermatophilus;	s__uncultured_bacterium
Otu6462	d__Bacteria;	p__Firmicutes;	c__Bacilli;	o__Bacillales;	f__Planococcaceae;	g__Sporosarcina
Otu8223	d__Bacteria;	p__Acidobacteriota;	c__Subgroup_5;	o__Subgroup_5;	f__Subgroup_5;	g__Subgroup_5;	s__uncultured_bacterium
Otu10165	d__Bacteria;	p__Actinobacteriota;	c__Acidimicrobiia;	o__Microtrichales
Otu2032	d__Bacteria;	p__Proteobacteria;	c__Gammaproteobacteria;	o__Steroidobacterales;	f__Steroidobacteraceae;	g__Steroidobacter
Otu21889	d__Bacteria;	p__Proteobacteria;	c__Gammaproteobacteria;	o__Burkholderiales;	f__Oxalobacteraceae
Otu6286	d__Bacteria;	p__Bacteroidota;	c__Bacteroidia;	o__Chitinophagales;	f__Saprospiraceae;	g__uncultured;	s__uncultured_soil
Otu10404	d__Bacteria;	p__Firmicutes;	c__Bacilli;	o__Bacillales;	f__Bacillaceae;
Otu1754	d__Bacteria;	p__Actinobacteriota;	c__Actinobacteria;	o__Micrococcales;	f__Intrasporangiaceae
Otu20565	d__Bacteria;	p__Proteobacteria;	c__Gammaproteobacteria;	o__Burkholderiales;	f__Burkholderiaceae
Otu3216	d__Bacteria;	p__Actinobacteriota;	c__Thermoleophilia;	o__Gaiellales;	f__uncultured;	g__uncultured
Otu7733	d__Bacteria;	p__Actinobacteriota;	c__Actinobacteria;	o__Streptomycetales;	f__Streptomycetaceae;	g__Streptomycetaceae;	s__Streptacidiphilus_sp.
Otu10560	d__Bacteria;	p__Proteobacteria;	c__Gammaproteobacteria;	o__Burkholderiales;	f__Burkholderiaceae;	g__Burkholderia-Caballeronia-Paraburkholderia
Otu10847	d__Bacteria;	p__Firmicutes;	c__Bacilli;	o__Paenibacillales;	f__Paenibacillaceae;	g__Paenibacillus
Otu16550	d__Bacteria;	p__Firmicutes;	c__Bacilli;	o__Bacillales;	f__Bacillaceae;	g__Ornithinibacillus
Otu17052	d__Bacteria;	p__Actinobacteriota;	c__Actinobacteria;	o__Micromonosporales;	f__Micromonosporaceae;	g__Dactylosporangium
Otu1901	d__Bacteria;	p__Actinobacteriota;	c__Actinobacteria;	o__Corynebacteriales;	f__Mycobacteriaceae;	g__Mycobacterium
Otu6216	d__Bacteria;	p__Proteobacteria;	c__Gammaproteobacteria;	o__Gammaproteobacteria_Incertae_Sedis;	f__Unknown_Family;	g__Acidibacter;	s__uncultured_bacterium
Otu7725	d__Bacteria;	p__Proteobacteria;	c__Alphaproteobacteria;	o__Reyranellales;	f__Reyranellaceae;	g__Reyranella
Otu7742	d__Bacteria;	p__Acidobacteriota;	c__Acidobacteriae;	o__Acidobacteriales;	f__uncultured;	g__uncultured;	s__uncultured_Acidobacteriaceae
Otu7868	d__Bacteria;	p__Firmicutes;	c__Bacilli;	o__Paenibacillales;	f__Paenibacillaceae;	g__Paenibacillus
Otu8276	d__Bacteria;	p__Actinobacteriota;	c__Thermoleophilia;	o__Gaiellales;	f__uncultured;	g__uncultured
Otu8825	d__Bacteria;	p__Myxococcota;	c__Polyangia;	o__Polyangiales;	f__Sandaracinaceae;	g__uncultured
Otu9014	d__Bacteria;	p__Firmicutes;	c__Bacilli;	o__Paenibacillales;	f__Paenibacillaceae;	g__Paenibacillus
Otu2807	d__Bacteria;	p__Proteobacteria;	c__Alphaproteobacteria;	o__Rhizobiales;	f__Xanthobacteraceae;	g__Rhodoplanes
Otu29	d__Bacteria;	p__Proteobacteria;	c__Alphaproteobacteria;	o__Sphingomonadales;	f__Sphingomonadaceae;	g__Sphingomonas;	s__Sphingomonas_faeni
Otu6553	d__Bacteria;	p__Proteobacteria;	c__Alphaproteobacteria;	o__Acetobacterales;	f__Acetobacteraceae;	g__uncultured
Otu7405	d__Bacteria;	p__Firmicutes;	c__Clostridia;	o__Clostridiales;	f__Clostridiaceae;	g__Clostridium_sensu_stricto_8;	s__uncultured_bacterium
Otu9638	d__Bacteria;	p__Gemmatimonadota;	c__Gemmatimonadetes;	o__Gemmatimonadales;	f__Gemmatimonadaceae;	g__Gemmatimonas;	s__uncultured_bacterium
Otu11007	d__Bacteria;	p__RCP2-54;	c__RCP2-54;	o__RCP2-54;	f__RCP2-54;	g__RCP2-54;	s__uncultured_bacterium
Otu16273	d__Bacteria;	p__Actinobacteriota;	c__Actinobacteria;	o__Micrococcales;	f__Micrococcaceae
Otu2250	d__Bacteria;	p__Firmicutes;	c__Bacilli;	o__Bacillales;	f__Bacillaceae;	g__Bacillus
Otu3215	d__Bacteria;	p__Proteobacteria;	c__Gammaproteobacteria;	o__Burkholderiales;	f__Nitrosomonadaceae;	g__Ellin6067
Otu4666	d__Bacteria;	p__Actinobacteriota;	c__Actinobacteria;	o__Micrococcales;	f__Micrococcaceae;	g__Pseudarthrobacter
Otu4670	d__Bacteria;	p__Firmicutes;	c__Bacilli;	o__Bacillales;	f__Bacillaceae;	g__Bacillus
Otu4770	d__Bacteria;	p__Proteobacteria;	c__Alphaproteobacteria;	o__Rhizobiales;	f__Rhizobiaceae;	g__Mesorhizobium
Otu5493	d__Bacteria;	p__Actinobacteriota;	c__Thermoleophilia;	o__Gaiellales;	f__uncultured;	g__uncultured
Otu6544	d__Bacteria;	p__Actinobacteriota;	c__Rubrobacteria;	o__Rubrobacterales;	f__Rubrobacteriaceae;	g__Rubrobacter
Otu7688	d__Bacteria;	p__Firmicutes;	c__Bacilli;	o__Erysipelotrichales;	f__Erysipelotrichaceae;	g__Turicibacter
Otu9357	d__Bacteria;	p__Proteobacteria;	c__Alphaproteobacteria;	o__Acetobacterales;	f__Acetobacteraceae;	g__Roseomonas;	s__uncultured_bacterium
Otu21710	d__Bacteria;	p__Actinobacteriota;	c__Actinobacteria;	o__Frankiales;	f__Geodermatophilaceae;	g__Modestobacter
Otu626	d__Bacteria;	p__Actinobacteriota;	c__Acidimicrobiia;	o__IMCC26256;	f__IMCC26256;	g__IMCC26256
Otu6685	d__Bacteria;	p__Proteobacteria;	c__Alphaproteobacteria;	o__Elsterales;	f__uncultured;	g__uncultured;	s__uncultured_Alphaproteobacteria
Otu7109	d__Bacteria;	p__Actinobacteriota;	c__Thermoleophilia;	o__Gaiellales;	f__uncultured;	g__uncultured
Otu122	d__Bacteria;	p__Actinobacteriota;	c__Actinobacteria;	o__Micrococcales;	f__Microbacteriaceae;	g__Frigoribacterium;	s__Frigoribacterium_sp.
Otu16639	d__Bacteria;	p__Actinobacteriota;	c__Actinobacteria;	o__Micrococcales;	f__Microbacteriaceae
Otu1745	d__Bacteria;	p__Actinobacteriota;	c__Thermoleophilia;	o__Solirubrobacterales;	f__67-14;	g__67-14
Otu18311	d__Bacteria;	p__Firmicutes;	c__Bacilli;	o__Bacillales;	f__Bacillaceae;	g__Bacillus
Otu6428	d__Bacteria;	p__Actinobacteriota;	c__Actinobacteria;	o__Frankiales;	f__Frankiaceae;	g__Jatrophihabitans
Otu7478	d__Bacteria;	p__Myxococcota;	c__Polyangia;	o__Polyangiales;	f__Phaselicystidaceae;	g__Phaselicystis
Otu9389	d__Bacteria;	p__Acidobacteriota;	c__Acidobacteriae;	o__Acidobacteriales;	f__uncultured;	g__uncultured
Otu9415	d__Bacteria;	p__Myxococcota;	c__Polyangia;	o__Haliangiales;	f__Haliangiaceae;	g__Haliangium;	s__uncultured_Haliangium
Otu9678	d__Bacteria;	p__Proteobacteria;	c__Alphaproteobacteria;	o__Caulobacterales;	f__Caulobacteraceae;	g__Phenylobacterium
Otu10053	d__Bacteria;	p__Proteobacteria;	c__Gammaproteobacteria;	o__Burkholderiales
Otu10930	d__Bacteria;	p__Firmicutes;	c__Clostridia;	o__Clostridiales;	f__Clostridiaceae;	g__Clostridium_sensu_stricto_7
Otu393	d__Bacteria;	p__Proteobacteria;	c__Gammaproteobacteria;	o__Burkholderiales;	f__SC-I-84;	g__SC-I-84
Otu8652	d__Bacteria;	p__Chloroflexi;	c__Gitt-GS-136;	o__Gitt-GS-136;	f__Gitt-GS-136;	g__Gitt-GS-136
Otu8973	d__Bacteria;	p__Bacteroidota;	c__Bacteroidia;	o__Cytophagales;	f__Hymenobacteraceae;	g__Adhaeribacter
Otu14536	d__Bacteria;	p__Actinobacteriota;	c__Actinobacteria;	o__Micromonosporales;	f__Micromonosporaceae;	g__Actinoplanes
Otu2379	d__Bacteria;	p__Firmicutes;	c__Bacilli;	o__Bacillales;	f__Bacillaceae;	g__Bacillus
Otu5650	d__Bacteria;	p__Chloroflexi;	c__TK10;	o__TK10;	f__TK10;	g__TK10;	s__uncultured_bacterium
Otu6073	d__Bacteria;	p__Chloroflexi;	c__Ktedonobacteria;	o__Ktedonobacterales;	f__Ktedonobacteraceae;	g__1921-3;	s__uncultured_Ktedonobacter
Otu7028	d__Bacteria;	p__Firmicutes;	c__Bacilli;	o__Paenibacillales;	f__Paenibacillaceae;	g__Paenibacillus
Otu7080	d__Bacteria;	p__Actinobacteriota;	c__Actinobacteria;	o__Micrococcales;	f__Microbacteriaceae;	g__Lysinimonas;	s__uncultured_bacterium
Otu8087	d__Bacteria;	p__Proteobacteria;	c__Gammaproteobacteria;	o__Salinisphaerales;	f__Solimonadaceae;	g__uncultured;	s__Solimonas_sp.
Otu8631	d__Bacteria;	p__Proteobacteria;	c__Gammaproteobacteria;	o__Xanthomonadales;	f__Rhodanobacteraceae;	g__Dyella
Otu11779	d__Bacteria;	p__Proteobacteria;	c__Alphaproteobacteria;	o__Rhizobiales;	f__Beijerinckiaceae;	g__Microvirga;	s__uncultured_Alphaproteobacteria
Otu1186	d__Bacteria;	p__Actinobacteriota;	c__Thermoleophilia;	o__Solirubrobacterales;	f__Solirubrobacteraceae;	g__Conexibacter
Otu17410	d__Bacteria;	p__Proteobacteria;	c__Alphaproteobacteria;	o__Rhizobiales;	f__Beijerinckiaceae;	g__Microvirga
Otu2164	d__Bacteria;	p__Actinobacteriota;	c__Actinobacteria;	o__Propionibacteriales;	f__Nocardioidaceae;	g__Marmoricola
Otu6011	d__Bacteria;	p__Proteobacteria;	c__Alphaproteobacteria;	o__Tistrellales;	f__Geminicoccaceae;	g__Candidatus_Alysiosphaera;	s__uncultured_Alphaproteobacteria
Otu12338	d__Bacteria;	p__Proteobacteria;	c__Alphaproteobacteria;	o__Elsterales;	f__uncultured;	g__uncultured;	s__metagenome
Otu14454	d__Bacteria;	p__Proteobacteria;	c__Gammaproteobacteria;	o__Burkholderiales;	f__Oxalobacteraceae;	g__Massilia
Otu1948	d__Bacteria;	p__Actinobacteriota;	c__Thermoleophilia;	o__Gaiellales;	f__Gaiellaceae;	g__Gaiella
Otu21957	d__Bacteria;	p__Firmicutes;	c__Bacilli;	o__Bacillales;	f__Bacillaceae;	g__Bacillus
Otu3159	d__Bacteria;	p__Actinobacteriota;	c__Actinobacteria;	o__Propionibacteriales;	f__Propionibacteriaceae;	g__Friedmanniella;	s__uncultured_bacterium
Otu4942	d__Bacteria;	p__Actinobacteriota;	c__Actinobacteria;	o__Micromonosporales;	f__Micromonosporaceae
Otu5646	d__Bacteria;	p__Acidobacteriota;	c__Acidobacteriae;	o__Bryobacterales;	f__Bryobacteraceae;	g__Bryobacter;	s__Acidobacteria_bacterium
Otu7006	d__Bacteria;	p__Firmicutes;	c__Clostridia;	o__Clostridiales;	f__Clostridiaceae;	g__Clostridium_sensu_stricto_8;	s__uncultured_bacterium
Otu7050	d__Bacteria;	p__Verrucomicrobiota;	c__Verrucomicrobiae;	o__Pedosphaerales;	f__Pedosphaeraceae;	g__Ellin517
Otu12678	d__Bacteria;	p__Planctomycetota;	c__Planctomycetes;	o__Pirellulales;	f__Pirellulaceae;	g__Pirellula;	s__uncultured_bacterium
Otu17244	d__Bacteria;	p__Firmicutes;	c__Bacilli;	o__Paenibacillales;	f__Paenibacillaceae;	g__Paenibacillus;	s__uncultured_bacterium
Otu4910	d__Bacteria;	p__Armatimonadota;	c__Fimbriimonadia;	o__Fimbriimonadales;	f__Fimbriimonadaceae;	g__Fimbriimonadaceae
Otu7498	d__Bacteria;	p__Myxococcota;	c__Polyangia;	o__Polyangiales;	f__Sandaracinaceae;	g__uncultured;	s__uncultured_Polyangiaceae
Otu17160	d__Bacteria;	p__Planctomycetota;	c__Planctomycetes;	o__Planctomycetales;	f__Schlesneriaceae;	g__Planctopirus;	s__uncultured_bacterium
Otu1945	d__Bacteria;	p__Actinobacteriota;	c__Actinobacteria;	o__Frankiales;	f__Geodermatophilaceae;	g__Geodermatophilus;	s__uncultured_bacterium
Otu2282	d__Bacteria;	p__Proteobacteria;	c__Alphaproteobacteria;	o__Rhizobiales;	f__Xanthobacteraceae;	g__Pseudolabrys;	s__uncultured_bacterium
Otu571	d__Bacteria;	p__Firmicutes;	c__Bacilli;	o__Bacillales;	f__Bacillaceae;	g__Bacillus;	s__Bacillus_nealsonii
Otu7213	d__Bacteria;	p__Armatimonadota;	c__Armatimonadia;	o__Armatimonadales;	f__Armatimonadales;	g__Armatimonadales
Otu7228	d__Bacteria;	p__Actinobacteriota;	c__Actinobacteria;	o__Kineosporiales;	f__Kineosporiaceae;	g__Kineosporia;	s__Kineosporia_aurantiaca
Otu8884	d__Bacteria;	p__Actinobacteriota;	c__Thermoleophilia;	o__Gaiellales;	f__uncultured;	g__uncultured
Otu8906	d__Bacteria;	p__Actinobacteriota;	c__Actinobacteria;	o__Corynebacteriales;	f__Nocardiaceae
Otu1586	d__Bacteria;	p__Proteobacteria;	c__Gammaproteobacteria;	o__Burkholderiales;	f__Comamonadaceae;	g__Acidovorax
Otu1798	d__Bacteria;	p__Actinobacteriota;	c__Actinobacteria;	o__Propionibacteriales;	f__Propionibacteriaceae;	g__Microlunatus
Otu5872	d__Bacteria;	p__Proteobacteria;	c__Alphaproteobacteria;	o__Rhizobiales;	f__Xanthobacteraceae;	g__Bradyrhizobium;	s__metagenome
Otu6766	d__Bacteria;	p__Gemmatimonadota;	c__Longimicrobia;	o__Longimicrobiales;	f__Longimicrobiaceae;	g__Longimicrobiaceae;	s__uncultured_soil
Otu6768	d__Bacteria;	p__Actinobacteriota;	c__Actinobacteria;	o__Frankiales;	f__Acidothermaceae;	g__Acidothermus;	s__uncultured_bacterium
Otu7719	d__Bacteria;	p__Actinobacteriota;	c__Thermoleophilia;	o__Gaiellales;	f__uncultured;	g__uncultured;	s__uncultured_Conexibacter
Otu9231	d__Bacteria;	p__Bacteroidota;	c__Bacteroidia;	o__Cytophagales;	f__Microscillaceae;	g__Ohtaekwangia
Otu12277	d__Bacteria;	p__Gemmatimonadota;	c__Gemmatimonadetes;	o__Gemmatimonadales;	f__Gemmatimonadaceae;	g__Roseisolibacter;	s__uncultured_bacterium
Otu13950	d__Bacteria;	p__Actinobacteriota;	c__MB-A2-108;	o__MB-A2-108;	f__MB-A2-108;	g__MB-A2-108;	s__uncultured_Micromonospora
Otu1747	d__Bacteria;	p__Proteobacteria;	c__Gammaproteobacteria;	o__Burkholderiales;	f__Oxalobacteraceae;	g__Massilia
Otu5847	d__Bacteria;	p__Acidobacteriota;	c__Acidobacteriae;	o__Acidobacteriales;	f__Koribacteraceae;	g__Candidatus_Koribacter
Otu6949	d__Bacteria;	p__Actinobacteriota;	c__Acidimicrobiia
Otu852	d__Bacteria;	p__Actinobacteriota;	c__Actinobacteria;	o__Micrococcales;	f__Micrococcaceae;	g__Arthrobacter
Otu9979	d__Bacteria;	p__Firmicutes;	c__Clostridia;	o__Clostridia;	f__Gracilibacteraceae;	g__Lutispora;	s__uncultured_bacterium
Otu10356	d__Bacteria;	p__Actinobacteriota;	c__Acidimicrobiia;	o__Microtrichales;	f__Microtrichaceae;	g__uncultured
Otu11892	d__Bacteria;	p__Planctomycetota;	c__Planctomycetes;	o__Pirellulales;	f__Pirellulaceae;	g__Rhodopirellula
Otu12437	d__Bacteria;	p__Actinobacteriota;	c__Thermoleophilia;	o__Gaiellales;	f__uncultured;	g__uncultured
Otu13984	d__Bacteria;	p__Acidobacteriota;	c__Acidobacteriae;	o__Solibacterales;	f__Solibacteraceae;	g__Candidatus_Solibacter;	s__uncultured_Acidobacteria
Otu2043	d__Bacteria;	p__Acidobacteriota;	c__Acidobacteriae;	o__Bryobacterales;	f__Bryobacteraceae;	g__Bryobacter;	s__uncultured_bacterium
Otu378	d__Bacteria;	p__Proteobacteria;	c__Alphaproteobacteria;	o__Sphingomonadales;	f__Sphingomonadaceae;	g__Sphingomonas;	s__Sphingomonas_aerolata
Otu4206	d__Bacteria;	p__Proteobacteria;	c__Gammaproteobacteria;	o__Burkholderiales;	f__Oxalobacteraceae;	g__Massilia
Otu11634	d__Bacteria;	p__Planctomycetota;	c__Planctomycetes;	o__Isosphaerales;	f__Isosphaeraceae;	g__uncultured
Otu11849	d__Bacteria;	p__Actinobacteriota;	c__Actinobacteria;	o__Frankiales;	f__Geodermatophilaceae
Otu4634	d__Bacteria;	p__Proteobacteria;	c__Gammaproteobacteria;	o__Burkholderiales;	f__Comamonadaceae
Otu5743	d__Bacteria;	p__Actinobacteriota;	c__Actinobacteria;	o__Pseudonocardiales;	f__Pseudonocardiaceae;	g__Pseudonocardia;	s__uncultured_bacterium
Otu7872	d__Bacteria;	p__Cyanobacteria;	c__Sericytochromatia;	o__Sericytochromatia;	f__Sericytochromatia;	g__Sericytochromatia;	s__metagenome
Otu8705	d__Bacteria;	p__Firmicutes;	c__Bacilli;	o__Bacillales;	f__Bacillaceae;
Otu9302	d__Bacteria;	p__Firmicutes;	c__Clostridia;	o__Clostridiales;	f__Clostridiaceae;	g__Clostridium_sensu_stricto_12
Otu10533	d__Bacteria;	p__Proteobacteria;	c__Alphaproteobacteria;	o__Rhodospirillales;	f__Rhodospirillaceae;	g__uncultured
Otu11663	d__Bacteria;	p__Gemmatimonadota;	c__Gemmatimonadetes;	o__Gemmatimonadales;	f__Gemmatimonadaceae;	g__uncultured;	s__uncultured_Gemmatimonadales
Otu19049	d__Bacteria;	p__Proteobacteria;	c__Alphaproteobacteria;	o__Rhizobiales;	f__Beijerinckiaceae
Otu20070	d__Bacteria;	p__Proteobacteria;	c__Gammaproteobacteria;	o__Burkholderiales;	f__Oxalobacteraceae;	g__Massilia
Otu3956	d__Bacteria;	p__Firmicutes;	c__Bacilli;	o__Bacillales;	f__Planococcaceae;	g__Chryseomicrobium
Otu7323	d__Bacteria;	p__Proteobacteria;	c__Gammaproteobacteria;	o__Burkholderiales;	f__B1-7BS;	g__B1-7BS
Otu7561	d__Bacteria;	p__Proteobacteria;	c__Alphaproteobacteria;	o__Sphingomonadales;	f__Sphingomonadaceae;	g__Ellin6055
Otu8875	d__Bacteria;	p__Firmicutes;	c__Bacilli;	o__Alicyclobacillales;	f__Alicyclobacillaceae;	g__Tumebacillus;	s__uncultured_bacterium
Otu10802	d__Bacteria;	p__Actinobacteriota;	c__Actinobacteria;	o__Streptosporangiales;	f__Streptosporangiaceae;	g__Nonomuraea;	s__Nonomuraea_coxensis
Otu14876	d__Bacteria;	p__Firmicutes;	c__Bacilli;	o__Paenibacillales;	f__Paenibacillaceae;	g__Paenibacillus
Otu1556	d__Bacteria;	p__Actinobacteriota;	c__Actinobacteria;	o__Propionibacteriales;	f__Nocardioidaceae;	g__Nocardioides
Otu2896	d__Bacteria;	p__Proteobacteria;	c__Alphaproteobacteria;	o__Acetobacterales;	f__Acetobacteraceae;	g__uncultured
Otu3530	d__Bacteria;	p__Actinobacteriota;	c__Thermoleophilia;	o__Solirubrobacterales;	f__Solirubrobacteraceae
Otu7067	d__Bacteria;	p__Patescibacteria;	c__Saccharimonadia;	o__Saccharimonadales
Otu8016	d__Bacteria;	p__Actinobacteriota;	c__Acidimicrobiia;	o__IMCC26256;	f__IMCC26256;	g__IMCC26256;	s__uncultured_bacterium
Otu10144	d__Bacteria;	p__Proteobacteria;	c__Gammaproteobacteria;	o__Legionellales;	f__Legionellaceae;	g__Legionella;	s__uncultured_bacterium
Otu1227	d__Bacteria;	p__Proteobacteria;	c__Gammaproteobacteria;	o__Pseudomonadales;	f__Pseudomonadaceae;	g__Pseudomonas
Otu15416	d__Bacteria;	p__Firmicutes;	c__Bacilli;	o__Paenibacillales;	f__Paenibacillaceae;	g__Paenibacillus
Otu19748	d__Bacteria;	p__Chloroflexi;	c__TK10;	o__TK10;	f__TK10;	g__TK10
Otu3053	d__Bacteria;	p__Actinobacteriota;	c__Actinobacteria;	o__Streptomycetales;	f__Streptomycetaceae;	g__Streptomyces
Otu3137	d__Bacteria;	p__Myxococcota;	c__Polyangia;	o__Polyangiales;	f__BIrii41;	g__BIrii41
Otu4736	d__Bacteria;	p__Acidobacteriota;	c__Blastocatellia;	o__Pyrinomonadales;	f__Pyrinomonadaceae;	g__RB41
Otu7967	d__Bacteria;	p__Myxococcota;	c__Polyangia;	o__Polyangiales;	f__Polyangiaceae
Otu10434	d__Bacteria;	p__Proteobacteria;	c__Alphaproteobacteria;	o__Azospirillales;	f__Azospirillaceae;	g__uncultured;	s__metagenome
Otu11968	d__Bacteria;	p__Proteobacteria;	c__Gammaproteobacteria;	o__Burkholderiales;	f__Nitrosomonadaceae;	g__MND1
Otu14713	d__Bacteria;	p__Firmicutes;	c__Clostridia;	o__Lachnospirales;	f__Lachnospiraceae
Otu15371	d__Bacteria;	p__Gemmatimonadota;	c__Gemmatimonadetes;	o__Gemmatimonadales;	f__Gemmatimonadaceae
Otu727	d__Bacteria;	p__Actinobacteriota;	c__Thermoleophilia;	o__Solirubrobacterales;	f__Solirubrobacteraceae;	g__Solirubrobacter
Otu8200	d__Bacteria;	p__Proteobacteria;	c__Alphaproteobacteria;	o__Acetobacterales;	f__Acetobacteraceae;	g__uncultured;	s__uncultured_Paracraurococcus
Otu8411	d__Bacteria;	p__Verrucomicrobiota;	c__Chlamydiae;	o__Chlamydiales;	f__Parachlamydiaceae;	g__Neochlamydia
Otu9873	d__Bacteria;	p__Planctomycetota;	c__vadinHA49;	o__vadinHA49;	f__vadinHA49;	g__vadinHA49;	s__uncultured_bacterium
Otu9945	d__Bacteria;	p__Actinobacteriota;	c__Actinobacteria;	o__Micromonosporales;	f__Micromonosporaceae;	g__Actinoplanes;	s__uncultured_bacterium
Otu9969	d__Bacteria;	p__Actinobacteriota;	c__Actinobacteria;	o__Pseudonocardiales;	f__Pseudonocardiaceae;	g__Pseudonocardia
Otu10548	d__Bacteria;	p__Firmicutes;	c__Bacilli;	o__Paenibacillales;	f__Paenibacillaceae;	g__Paenibacillus;	s__Paenibacillus_rigui
Otu11030	d__Bacteria;	p__Proteobacteria;	c__Gammaproteobacteria
Otu14357	d__Bacteria;	p__Proteobacteria;	c__Alphaproteobacteria;	o__Tistrellales;	f__Geminicoccaceae;	g__Candidatus_Alysiosphaera;	s__uncultured_bacterium
Otu16073	d__Bacteria;	p__Firmicutes;	c__Bacilli;	o__Paenibacillales;	f__Paenibacillaceae;	g__Paenibacillus
Otu2130	d__Bacteria;	p__Actinobacteriota;	c__Rubrobacteria;	o__Rubrobacterales;	f__Rubrobacteriaceae;	g__Rubrobacter
Otu4276	d__Bacteria;	p__Actinobacteriota;	c__Thermoleophilia;	o__Gaiellales;	f__Gaiellaceae;	g__Gaiella;	s__uncultured_Rubrobacteria
Otu5767	d__Bacteria;	p__Chloroflexi;	c__Chloroflexia;	o__Kallotenuales;	f__AKIW781;	g__AKIW781;	s__uncultured_Kouleothrix
Otu6638	d__Bacteria;	p__Proteobacteria;	c__Alphaproteobacteria;	o__Rhizobiales;	f__Rhizobiaceae;	g__Mesorhizobium
Otu7025	d__Bacteria;	p__Bacteroidota;	c__Bacteroidia;	o__Cytophagales;	f__Microscillaceae;	g__Ohtaekwangia
Otu7770	d__Bacteria;	p__Verrucomicrobiota;	c__Verrucomicrobiae;	o__Pedosphaerales;	f__Pedosphaeraceae;	g__Pedosphaeraceae;	s__uncultured_soil
Otu8132	d__Bacteria;	p__Actinobacteriota;	c__Acidimicrobiia;	o__Microtrichales;	f__Ilumatobacteraceae;	g__CL500-29_marine_group;	s__metagenome
Otu10565	d__Bacteria;	p__Bacteroidota;	c__Bacteroidia;	o__Sphingobacteriales;	f__LiUU-11-161;	g__LiUU-11-161;	s__metagenome
Otu11566	d__Bacteria;	p__Actinobacteriota;	c__Actinobacteria;	o__Micrococcales;	f__Demequinaceae;	g__Demequina;	s__uncultured_bacterium
Otu15126	d__Bacteria;	p__Firmicutes;	c__Bacilli;	o__Paenibacillales;	f__Paenibacillaceae;	g__Paenibacillus
Otu15534	d__Bacteria;	p__Proteobacteria;	c__Alphaproteobacteria;	o__Sphingomonadales;	f__Sphingomonadaceae;	g__Sphingoaurantiacus;	s__uncultured_bacterium
Otu6107	d__Bacteria;	p__Gemmatimonadota;	c__S0134_terrestrial_group;	o__S0134_terrestrial_group;	f__S0134_terrestrial_group;	g__S0134_terrestrial_group;	s__metagenome
Otu6757	d__Bacteria;	p__Chloroflexi;	c__TK10;	o__TK10;	f__TK10;	g__TK10;	s__uncultured_bacterium
Otu7188	d__Bacteria;	p__Bdellovibrionota;	c__Oligoflexia;	o__0319-6G20;	f__0319-6G20;	g__0319-6G20
Otu7408	d__Bacteria;	p__Chloroflexi;	c__Ktedonobacteria;	o__C0119;	f__C0119;	g__C0119;	s__uncultured_Chloroflexi
Otu8699	d__Bacteria;	p__Planctomycetota;	c__Phycisphaerae;	o__Tepidisphaerales;	f__CPla-3_termite_group;	g__CPla-3_termite_group;	s__metagenome
Otu9010	d__Bacteria;	p__Verrucomicrobiota;	c__Verrucomicrobiae;	o__Verrucomicrobiales;	f__Verrucomicrobiaceae;	g__Roseimicrobium;	s__uncultured_bacterium
Otu9154	d__Bacteria;	p__Proteobacteria;	c__Alphaproteobacteria;	o__Rhizobiales;	f__Devosiaceae;	g__Devosia
Otu998	d__Bacteria;	p__Actinobacteriota;	c__Actinobacteria;	o__Frankiales;	f__Frankiaceae;	g__Jatrophihabitans
Otu10022	d__Bacteria;	p__Proteobacteria;	c__Alphaproteobacteria;	o__Sphingomonadales;	f__Sphingomonadaceae;	g__Ellin6055;	s__uncultured_bacterium
Otu10482	d__Bacteria;	p__Firmicutes;	c__Bacilli;	o__Paenibacillales;	f__Paenibacillaceae;	g__Paenibacillus
Otu10705	d__Bacteria;	p__Actinobacteriota;	c__Actinobacteria;	o__Micrococcales;	f__Cellulomonadaceae;	g__Oerskovia
Otu11375	d__Bacteria;	p__Proteobacteria;	c__Alphaproteobacteria;	o__Micropepsales;	f__Micropepsaceae;	g__uncultured;	s__Rhizobiales_bacterium
Otu12501	d__Bacteria;	p__Planctomycetota;	c__Planctomycetes;	o__Isosphaerales;	f__Isosphaeraceae;	g__Tundrisphaera;	s__uncultured_planctomycete
Otu14796	d__Bacteria;	p__Firmicutes;	c__Bacilli;	o__Bacillales;	f__Bacillaceae;	g__Bacillus
Otu16014	d__Bacteria;	p__Actinobacteriota;	c__Actinobacteria;	o__Micrococcales;	f__Micrococcaceae
Otu20034	d__Bacteria;	p__Actinobacteriota;	c__Actinobacteria;	o__Micrococcales;	f__Micrococcaceae
Otu21872	d__Bacteria;	p__Actinobacteriota;	c__Actinobacteria;	o__Pseudonocardiales;	f__Pseudonocardiaceae
Otu2539	d__Bacteria;	p__Firmicutes;	c__Bacilli;	o__Bacillales;	f__Planococcaceae
Otu3730	d__Bacteria;	p__Actinobacteriota;	c__Acidimicrobiia;	o__Microtrichales;	f__Ilumatobacteraceae;	g__CL500-29_marine_group;	s__metagenome
Otu4677	d__Bacteria;	p__Acidobacteriota;	c__Acidobacteriae;	o__Bryobacterales;	f__Bryobacteraceae;	g__Bryobacter
Otu7764	d__Bacteria;	p__Myxococcota;	c__Myxococcia;	o__Myxococcales;	f__Vulgatibacteraceae;	g__Vulgatibacter;	s__uncultured_compost
Otu8443	d__Bacteria;	p__Firmicutes;	c__Bacilli;	o__Alicyclobacillales;	f__Alicyclobacillaceae;	g__Tumebacillus;	s__uncultured_bacterium
Otu10158	d__Bacteria;	p__Myxococcota;	c__Polyangia;	o__Haliangiales;	f__Haliangiaceae;	g__Haliangium
Otu10181	d__Bacteria;	p__Actinobacteriota;	c__Actinobacteria;	o__Propionibacteriales;	f__Nocardioidaceae;	g__Nocardioides;	s__uncultured_bacterium
Otu10229	d__Bacteria;	p__Firmicutes;	c__Bacilli;	o__Bacillales;	f__Bacillaceae;	g__Bacillus
Otu11610	d__Bacteria;	p__Proteobacteria;	c__Alphaproteobacteria;	o__Elsterales;	f__uncultured;	g__uncultured
Otu1419	d__Bacteria;	p__Actinobacteriota;	c__Thermoleophilia;	o__Solirubrobacterales;	f__Solirubrobacteraceae;	g__Solirubrobacter;	s__uncultured_bacterium
Otu14956	d__Bacteria;	p__Chloroflexi;	c__Chloroflexia;	o__Thermomicrobiales;	f__AKYG1722;	g__AKYG1722;	s__uncultured_bacterium
Otu15108	d__Bacteria;	p__Firmicutes;	c__Bacilli;	o__Paenibacillales;	f__Paenibacillaceae;	g__Paenibacillus;	s__uncultured_Paenibacillaceae
Otu230	d__Bacteria;	p__Firmicutes;	c__Bacilli;	o__Bacillales;	f__Bacillaceae;	g__Bacillus
Otu9332	d__Bacteria;	p__Actinobacteriota;	c__Acidimicrobiia;	o__Microtrichales;	f__Microtrichaceae;	g__uncultured
Otu9458	d__Bacteria;	p__Actinobacteriota;	c__Acidimicrobiia;	o__uncultured;	f__uncultured;	g__uncultured
Otu997	d__Bacteria;	p__Firmicutes;	c__Bacilli;	o__Bacillales;	f__Bacillaceae;	g__Bacillus
Otu12143	d__Bacteria;	p__Firmicutes;	c__Bacilli;	o__Bacillales;	f__Bacillaceae;	g__Bacillus
Otu12600	d__Bacteria;	p__Actinobacteriota;	c__Thermoleophilia;	o__Gaiellales;	f__Gaiellaceae;	g__Gaiella;	s__uncultured_Acidimicrobiia
Otu13978	d__Bacteria;	p__Acidobacteriota;	c__Holophagae;	o__Subgroup_7;	f__Subgroup_7;	g__Subgroup_7
Otu16604	d__Bacteria;	p__Elusimicrobiota;	c__Lineage_IIa;	o__Lineage_IIa;	f__Lineage_IIa;	g__Lineage_IIa;	s__uncultured_actinobacterium
Otu18846	d__Bacteria;	p__Firmicutes;	c__Bacilli;	o__Paenibacillales;	f__Paenibacillaceae;	g__Paenibacillus
Otu1922	d__Bacteria;	p__Proteobacteria;	c__Alphaproteobacteria;	o__Rhizobiales;	f__Beijerinckiaceae;	g__Microvirga
Otu20800	d__Bacteria;	p__Chloroflexi;	c__Chloroflexia;	o__Chloroflexales;	f__Roseiflexaceae;	g__uncultured;	s__uncultured_bacterium
Otu3289	d__Bacteria;	p__Proteobacteria;	c__Alphaproteobacteria;	o__Caulobacterales;	f__Caulobacteraceae;	g__Brevundimonas
Otu5621	d__Bacteria;	p__Proteobacteria;	c__Gammaproteobacteria;	o__Burkholderiales;	f__Nitrosomonadaceae;	g__IS-44;	s__uncultured_bacterium
Otu7475	d__Bacteria;	p__Chloroflexi;	c__TK10;	o__TK10;	f__TK10;	g__TK10;	s__uncultured_bacterium
Otu7787	d__Bacteria;	p__Chloroflexi;	c__Chloroflexia;	o__Chloroflexales;	f__Chloroflexaceae;	g__FFCH7168;	s__uncultured_bacterium
Otu9744	d__Bacteria;	p__Myxococcota;	c__Polyangia;	o__Polyangiales;	f__BIrii41;	g__BIrii41;	s__uncultured_bacterium
Otu10764	d__Bacteria;	p__Patescibacteria;	c__Saccharimonadia;	o__Saccharimonadales;	f__Saccharimonadales;	g__Saccharimonadales
Otu11578	d__Bacteria;	p__Actinobacteriota;	c__Actinobacteria;	o__Frankiales;	f__Acidothermaceae;	g__Acidothermus
Otu12564	d__Bacteria;	p__Planctomycetota;	c__Planctomycetes;	o__Pirellulales;	f__Pirellulaceae;	g__Pirellula
Otu13230	d__Bacteria;	p__Firmicutes;	c__Bacilli;	o__Paenibacillales;	f__Paenibacillaceae;	g__Paenibacillus;	s__Paenibacillus_alginolyticus
Otu15188	d__Bacteria;	p__Chloroflexi;	c__Chloroflexia;	o__Chloroflexales;	f__Roseiflexaceae;	g__uncultured;	s__uncultured_bacterium
Otu17860	d__Bacteria;	p__Actinobacteriota;	c__Actinobacteria;	o__Micrococcales;	f__Cellulomonadaceae;	g__Cellulomonas
Otu18148	d__Bacteria;	p__Myxococcota;	c__Myxococcia;	o__Myxococcales;	f__Myxococcaceae;	g__P3OB-42;	s__uncultured_Archangiaceae
Otu20991	d__Bacteria;	p__Actinobacteriota;	c__Actinobacteria;	o__Micromonosporales;	f__Micromonosporaceae;	g__Allocatelliglobosispora
Otu4887	d__Bacteria;	p__Actinobacteriota;	c__Actinobacteria;	o__Streptosporangiales;	f__Streptosporangiaceae;	g__Streptosporangium
Otu10744	d__Bacteria;	p__Acidobacteriota;	c__Blastocatellia;	o__11-24;	f__11-24;	g__11-24
Otu11109	d__Bacteria;	p__Proteobacteria;	c__Alphaproteobacteria;	o__Rhizobiales
Otu11582	d__Bacteria;	p__Proteobacteria;	c__Alphaproteobacteria;	o__Rhizobiales;	f__Devosiaceae
Otu11844	d__Bacteria;	p__Myxococcota;	c__Polyangia;	o__Polyangiales;	f__Polyangiaceae;	g__Sorangium
Otu12089	d__Bacteria;	p__Acidobacteriota;	c__Blastocatellia
Otu12123	d__Bacteria;	p__Chloroflexi;	c__TK10;	o__TK10;	f__TK10;	g__TK10;	s__uncultured_bacterium
Otu14760	d__Bacteria;	p__Actinobacteriota;	c__Actinobacteria;	o__Streptomycetales;	f__Streptomycetaceae;	g__E1B-B3-114;	s__uncultured_actinobacterium
Otu16437	d__Bacteria;	p__Firmicutes;	c__Bacilli;	o__Paenibacillales;	f__Paenibacillaceae;	g__Paenibacillus
Otu17040	d__Bacteria;	p__Actinobacteriota;	c__Acidimicrobiia;	o__Microtrichales
Otu3038	d__Bacteria;	p__Actinobacteriota;	c__Actinobacteria;	o__Frankiales
Otu5507	d__Bacteria;	p__Actinobacteriota;	c__Actinobacteria;	o__Pseudonocardiales;	f__Pseudonocardiaceae;	g__Pseudonocardia
Otu5678	d__Bacteria;	p__Proteobacteria;	c__Gammaproteobacteria;	o__Burkholderiales;	f__Comamonadaceae
Otu5706	d__Bacteria;	p__Actinobacteriota;	c__Actinobacteria;	o__Micrococcales;	f__Brevibacteriaceae;	g__Brevibacterium
Otu7754	d__Bacteria;	p__Chloroflexi;	c__TK10;	o__TK10;	f__TK10;	g__TK10;	s__metagenome
Otu8177	d__Bacteria;	p__Gemmatimonadota;	c__Gemmatimonadetes;	o__Gemmatimonadales;	f__Gemmatimonadaceae;	g__Gemmatimonas;	s__uncultured_bacterium
Otu10131	d__Bacteria;	p__Actinobacteriota;	c__Actinobacteria;	o__Streptomycetales;	f__Streptomycetaceae;	g__Streptomyces
Otu10339	d__Bacteria;	p__Proteobacteria;	c__Gammaproteobacteria;	o__Burkholderiales;	f__Oxalobacteraceae;	g__Massilia;	s__Massilia_sp.
Otu10957	d__Bacteria;	p__Actinobacteriota;	c__Actinobacteria
Otu10968	d__Bacteria;	p__Proteobacteria;	c__Alphaproteobacteria;	o__Sphingomonadales;	f__Sphingomonadaceae;	g__Sphingomonas;	s__Sphingomonas_ginsengisoli
Otu11364	d__Bacteria;	p__Firmicutes;	c__Bacilli;	o__Paenibacillales;	f__Paenibacillaceae;	g__Paenibacillus
Otu14000	d__Bacteria;	p__Actinobacteriota;	c__Thermoleophilia;	o__Gaiellales;	f__uncultured;	g__uncultured
Otu14987	d__Bacteria;	p__Myxococcota;	c__Myxococcia;	o__Myxococcales;	f__Myxococcaceae
Otu15713	d__Bacteria;	p__Firmicutes;	c__Bacilli;	o__Bacillales;	f__Bacillaceae;	g__Bacillus
Otu16007	d__Bacteria;	p__Proteobacteria;	c__Gammaproteobacteria;	o__Xanthomonadales;	f__Xanthomonadaceae;	g__Arenimonas;	s__uncultured_bacterium
Otu2579	d__Bacteria;	p__Proteobacteria;	c__Alphaproteobacteria;	o__Azospirillales;	f__Azospirillaceae;	g__Skermanella
Otu3993	d__Bacteria;	p__Actinobacteriota;	c__Thermoleophilia;	o__Solirubrobacterales
Otu6666	d__Bacteria;	p__Proteobacteria;	c__Alphaproteobacteria;	o__Rhizobiales;	f__Beijerinckiaceae;	g__Methylobacterium-Methylorubrum;	s__Methylobacterium_aquaticum
Otu8030	d__Bacteria;	p__Acidobacteriota;	c__Acidobacteriae;	o__Solibacterales;	f__Solibacteraceae;	g__Candidatus_Solibacter;	s__uncultured_Acidobacteria
Otu8401	d__Bacteria;	p__Proteobacteria;	c__Alphaproteobacteria;	o__Tistrellales;	f__Geminicoccaceae;	g__Candidatus_Alysiosphaera;	s__uncultured_bacterium
Otu8795	d__Bacteria;	p__Patescibacteria;	c__Saccharimonadia;	o__Saccharimonadales;	f__Saccharimonadales;	g__Saccharimonadales
Otu8827	d__Bacteria;	p__Proteobacteria;	c__Alphaproteobacteria;	o__Rhizobiales;	f__Xanthobacteraceae;	g__Starkeya;	s__Starkeya_novella
Otu902	d__Bacteria;	p__Actinobacteriota;	c__Actinobacteria;	o__Pseudonocardiales;	f__Pseudonocardiaceae;	g__Amycolatopsis
Otu9391	d__Bacteria;	p__Actinobacteriota;	c__Acidimicrobiia;	o__Microtrichales;	f__uncultured;	g__uncultured;	s__wastewater_metagenome
Otu9739	d__Bacteria;	p__Verrucomicrobiota;	c__Verrucomicrobiae;	o__Pedosphaerales;	f__Pedosphaeraceae;	g__Pedosphaeraceae
Otu9828	d__Bacteria;	p__Gemmatimonadota;	c__Gemmatimonadetes;	o__Gemmatimonadales;	f__Gemmatimonadaceae;	g__Roseisolibacter;	s__uncultured_bacterium
Otu10400	d__Bacteria;	p__Firmicutes;	c__Bacilli;	o__Bacillales;	f__Bacillaceae;	g__Bacillus
Otu10803	d__Bacteria;	p__Firmicutes;	c__Bacilli;	o__Bacillales;	f__Planococcaceae;	g__Sporosarcina
Otu11072	d__Bacteria;	p__Proteobacteria;	c__Gammaproteobacteria;	o__Burkholderiales;	f__TRA3-20;	g__TRA3-20
Otu11296	d__Bacteria;	p__Actinobacteriota;	c__Thermoleophilia;	o__Solirubrobacterales;	f__Solirubrobacteraceae;	g__Parviterribacter;	s__uncultured_bacterium
Otu13006	d__Bacteria;	p__Chloroflexi;	c__Chloroflexia;	o__Chloroflexales;	f__Roseiflexaceae;	g__uncultured
Otu13873	d__Bacteria;	p__Proteobacteria;	c__Gammaproteobacteria;	o__Burkholderiales;	f__Nitrosomonadaceae;	g__mle1-7
Otu16808	d__Bacteria;	p__Myxococcota;	c__Polyangia;	o__Polyangiales;	f__Polyangiaceae;	g__uncultured
Otu1695	d__Bacteria;	p__Actinobacteriota;	c__Thermoleophilia;	o__Solirubrobacterales;	f__67-14;	g__67-14;	s__uncultured_Conexibacteraceae
Otu19315	d__Bacteria;	p__Planctomycetota;	c__Planctomycetes;	o__Pirellulales;	f__Pirellulaceae;	g__Pirellula
Otu22001	d__Bacteria;	p__Firmicutes;	c__Bacilli;	o__Bacillales;	f__Bacillaceae;	g__Bacillus;	s__Bacillus_horti
Otu4580	d__Bacteria;	p__Myxococcota;	c__Polyangia;	o__Polyangiales;	f__BIrii41;	g__BIrii41
Otu9046	d__Bacteria;	p__Proteobacteria;	c__Alphaproteobacteria;	o__uncultured;	f__uncultured;	g__uncultured
Otu9074	d__Bacteria;	p__Proteobacteria;	c__Gammaproteobacteria;	o__Xanthomonadales;	f__Rhodanobacteraceae;	g__uncultured
Otu1048	d__Bacteria;	p__Actinobacteriota;	c__Actinobacteria;	o__Micrococcales;	f__Intrasporangiaceae;	g__Knoellia
Otu10571	d__Bacteria;	p__Actinobacteriota;	c__Thermoleophilia;	o__Gaiellales;	f__uncultured;	g__uncultured
Otu12005	d__Bacteria;	p__Proteobacteria;	c__Gammaproteobacteria;	o__Burkholderiales;	f__Oxalobacteraceae;	g__Massilia
Otu1204	d__Bacteria;	p__Proteobacteria;	c__Gammaproteobacteria;	o__Burkholderiales;	f__Oxalobacteraceae;	g__Noviherbaspirillum;	s__Noviherbaspirillum_malthae
Otu12352	d__Bacteria;	p__Chloroflexi;	c__TK10;	o__TK10;	f__TK10;	g__TK10
Otu1404	d__Bacteria;	p__Proteobacteria;	c__Gammaproteobacteria;	o__Burkholderiales;	f__Comamonadaceae
Otu1890	d__Bacteria;	p__Proteobacteria;	c__Gammaproteobacteria;	o__Burkholderiales;	f__Oxalobacteraceae;	g__Massilia
Otu19328	d__Bacteria;	p__Firmicutes;	c__Bacilli;	o__Paenibacillales;	f__Paenibacillaceae;	g__Paenibacillus
Otu21005	d__Bacteria;	p__Proteobacteria;	c__Gammaproteobacteria;	o__Burkholderiales;	f__Oxalobacteraceae;	g__Massilia
Otu2228	d__Bacteria;	p__Proteobacteria;	c__Alphaproteobacteria;	o__Rhizobiales;	f__Beijerinckiaceae;	g__Microvirga;	s__Microvirga_sp.
Otu6062	d__Bacteria;	p__Firmicutes;	c__Bacilli;	o__Paenibacillales;	f__Paenibacillaceae;	g__Paenibacillus
Otu8261	d__Bacteria;	p__Proteobacteria;	c__Gammaproteobacteria;	o__Burkholderiales;	f__Oxalobacteraceae;	g__Noviherbaspirillum
Otu9543	d__Bacteria;	p__Actinobacteriota;	c__Acidimicrobiia;	o__uncultured;	f__uncultured;	g__uncultured
Otu10999	d__Bacteria;	p__Proteobacteria;	c__Alphaproteobacteria;	o__Acetobacterales;	f__Acetobacteraceae;	g__uncultured
Otu1273	d__Bacteria;	p__Chloroflexi;	c__Chloroflexia;	o__Chloroflexales;	f__Roseiflexaceae;	g__uncultured
Otu12731	d__Bacteria;	p__Actinobacteriota;	c__Actinobacteria;	o__Euzebyales;	f__Euzebyaceae;	g__uncultured;	s__uncultured_bacterium
Otu13747	d__Bacteria;	p__Actinobacteriota;	c__Thermoleophilia;	o__Gaiellales;	f__uncultured;	g__uncultured;	s__uncultured_Solirubrobacter
Otu1466	d__Bacteria;	p__Proteobacteria;	c__Gammaproteobacteria;	o__Burkholderiales;	f__Comamonadaceae;	g__Rhizobacter
Otu14954	d__Bacteria;	p__Firmicutes;	c__Bacilli;	o__Paenibacillales;	f__Paenibacillaceae;	g__Paenibacillus
Otu18329	d__Bacteria;	p__Actinobacteriota;	c__Actinobacteria
Otu20264	d__Bacteria;	p__Actinobacteriota;	c__Actinobacteria;	o__Propionibacteriales
Otu3069	d__Bacteria;	p__Actinobacteriota;	c__Thermoleophilia;	o__Gaiellales;	f__uncultured;	g__uncultured
Otu3774	d__Bacteria;	p__Cyanobacteria;	c__Sericytochromatia;	o__Sericytochromatia;	f__Sericytochromatia;	g__Sericytochromatia;	s__uncultured_bacterium
Otu5017	d__Bacteria;	p__Gemmatimonadota;	c__Gemmatimonadetes;	o__Gemmatimonadales;	f__Gemmatimonadaceae;	g__Gemmatimonas
Otu5979	d__Bacteria;	p__Proteobacteria;	c__Alphaproteobacteria;	o__Sphingomonadales;	f__Sphingomonadaceae;	g__Sphingomonas
Otu6357	d__Bacteria;	p__Gemmatimonadota;	c__Gemmatimonadetes;	o__Gemmatimonadales;	f__Gemmatimonadaceae;	g__Gemmatimonas;	s__uncultured_bacterium
Otu6826	d__Bacteria;	p__Actinobacteriota;	c__Actinobacteria;	o__Micrococcales;	f__Intrasporangiaceae
Otu7655	d__Bacteria;	p__Bdellovibrionota;	c__Bdellovibrionia;	o__Bdellovibrionales;	f__Bdellovibrionaceae;	g__Bdellovibrio
Otu8081	d__Bacteria;	p__Acidobacteriota;	c__Acidobacteriae;	o__Acidobacteriales;	f__Koribacteraceae;	g__Candidatus_Koribacter;	s__uncultured_bacterium
Otu9003	d__Bacteria;	p__Verrucomicrobiota;	c__Verrucomicrobiae;	o__Pedosphaerales;	f__Pedosphaeraceae;	g__Pedosphaeraceae
Otu9056	d__Bacteria;	p__Actinobacteriota;	c__Actinobacteria;	o__Frankiales;	f__Geodermatophilaceae;	g__Geodermatophilus;	s__uncultured_bacterium
Otu9264	d__Bacteria;	p__Acidobacteriota;	c__Acidobacteriae;	o__Acidobacteriales;	f__uncultured;	g__uncultured
Otu9799	d__Bacteria;	p__Actinobacteriota;	c__Actinobacteria;	o__Micrococcales;	f__Microbacteriaceae;	g__Naasia;	s__Naasia_aerilata
Otu10001	d__Bacteria;	p__Patescibacteria;	c__Saccharimonadia;	o__Saccharimonadales;	f__S32;	g__TM7;	s__uncultured_Candidatus
Otu11106	d__Bacteria;	p__Actinobacteriota;	c__Actinobacteria;	o__Micromonosporales;	f__Micromonosporaceae;	g__Actinoplanes
Otu12323	d__Bacteria;	p__Myxococcota;	c__Polyangia;	o__Polyangiales;	f__Sandaracinaceae;	g__uncultured;	s__metagenome
Otu12504	d__Bacteria;	p__Planctomycetota;	c__Planctomycetes;	o__Isosphaerales;	f__Isosphaeraceae;	g__uncultured;	s__uncultured_bacterium
Otu13415	d__Bacteria;	p__Bacteroidota;	c__Bacteroidia;	o__Cytophagales;	f__Microscillaceae;	g__uncultured
Otu14527	d__Bacteria;	p__Bdellovibrionota;	c__Oligoflexia;	o__Oligoflexales;	f__uncultured;	g__uncultured
Otu14763	d__Bacteria;	p__Proteobacteria;	c__Alphaproteobacteria;	o__Rhizobiales;	f__Beijerinckiaceae;	g__Methylobacterium-Methylorubrum
Otu16089	d__Bacteria;	p__Firmicutes;	c__Bacilli;	o__Paenibacillales;	f__Paenibacillaceae;	g__Paenibacillus;	s__Paenibacillus_taihuensis
Otu1848	d__Bacteria;	p__Proteobacteria;	c__Gammaproteobacteria;	o__Burkholderiales;	f__Comamonadaceae;	g__Rhizobacter;	s__uncultured_bacterium
Otu19281	d__Bacteria;	p__Bacteroidota;	c__Bacteroidia;	o__Chitinophagales;	f__Chitinophagaceae;	g__Terrimonas
Otu20270	d__Bacteria;	p__Actinobacteriota;	c__Actinobacteria;	o__Micrococcales;	f__Intrasporangiaceae;	g__Terrabacter
Otu21319	d__Bacteria;	p__Actinobacteriota;	c__Actinobacteria;	o__Micrococcales;	f__Micrococcaceae
Otu21960	d__Bacteria;	p__Actinobacteriota;	c__Actinobacteria;	o__Micrococcales;	f__Intrasporangiaceae;	g__Ornithinimicrobium
Otu2555	d__Bacteria;	p__Proteobacteria;	c__Alphaproteobacteria;	o__Acetobacterales;	f__Acetobacteraceae;	g__Roseomonas
Otu379	d__Bacteria;	p__Actinobacteriota;	c__Actinobacteria;	o__Micrococcales;	f__Microbacteriaceae;	g__Clavibacter
Otu4082	d__Bacteria;	p__Proteobacteria;	c__Alphaproteobacteria;	o__Azospirillales;	f__Azospirillaceae;	g__Skermanella
Otu5088	d__Bacteria;	p__Firmicutes;	c__Bacilli;	o__Bacillales;	f__Bacillaceae;	g__Bacillus
Otu6447	d__Bacteria;	p__Proteobacteria;	c__Gammaproteobacteria;	o__Burkholderiales;	f__Comamonadaceae
Otu7687	d__Bacteria;	p__Bacteroidota;	c__Bacteroidia;	o__Chitinophagales;	f__Saprospiraceae;	g__Phaeodactylibacter
Otu8059	d__Bacteria;	p__Chloroflexi;	c__TK10;	o__TK10;	f__TK10;	g__TK10
Otu8430	d__Bacteria;	p__Chloroflexi;	c__Chloroflexia;	o__Thermomicrobiales;	f__AKYG1722;	g__AKYG1722;	s__uncultured_bacterium
Otu8716	d__Bacteria;	p__Proteobacteria;	c__Alphaproteobacteria;	o__Rhizobiales;	f__Rhizobiales_Incertae_Sedis;	g__Nordella;	s__uncultured_bacterium
Otu9260	d__Bacteria;	p__Chloroflexi;	c__Chloroflexia;	o__Kallotenuales;	f__AKIW781;	g__AKIW781;	s__uncultured_Kouleothrix
Otu9550	d__Bacteria;	p__Bacteroidota;	c__Bacteroidia;	o__Cytophagales;	f__Hymenobacteraceae;	g__Adhaeribacter;	s__uncultured_soil
Otu9742	d__Bacteria;	p__Firmicutes;	c__Bacilli;	o__Alicyclobacillales;	f__Alicyclobacillaceae;	g__Tumebacillus
Otu11492	d__Bacteria;	p__Myxococcota;	c__Myxococcia;	o__Myxococcales;	f__Myxococcaceae;	g__uncultured;	s__uncultured_bacterium
Otu11631	d__Bacteria;	p__Chloroflexi;	c__Chloroflexia;	o__Thermomicrobiales;	f__JG30-KF-CM45;	g__JG30-KF-CM45;	s__uncultured_bacterium
Otu12163	d__Bacteria;	p__Actinobacteriota;	c__Actinobacteria;	o__Propionibacteriales;	f__Nocardioidaceae;	g__Nocardioides;	s__uncultured_bacterium
Otu13033	d__Bacteria;	p__Planctomycetota;	c__Phycisphaerae;	o__Tepidisphaerales;	f__WD2101_soil_group;	g__WD2101_soil_group;	s__uncultured_planctomycete
Otu14089	d__Bacteria;	p__Proteobacteria;	c__Alphaproteobacteria;	o__Rhizobiales;	f__Xanthobacteraceae
Otu14213	d__Bacteria;	p__Planctomycetota;	c__Planctomycetes;	o__Isosphaerales;	f__Isosphaeraceae;	g__Singulisphaera
Otu16906	d__Bacteria;	p__Actinobacteriota;	c__Actinobacteria;	o__Frankiales;	f__uncultured;	g__uncultured;	s__uncultured_actinobacterium
Otu17006	d__Bacteria;	p__Firmicutes;	c__Bacilli;	o__Paenibacillales;	f__Paenibacillaceae;	g__Paenibacillus
Otu17452	d__Bacteria;	p__Actinobacteriota;	c__Acidimicrobiia;	o__Microtrichales
Otu18404	d__Bacteria;	p__Bdellovibrionota;	c__Oligoflexia;	o__0319-6G20;	f__0319-6G20;	g__0319-6G20
Otu18641	d__Bacteria;	p__Verrucomicrobiota;	c__Chlamydiae;	o__Chlamydiales;	f__Simkaniaceae;	g__uncultured;	s__uncultured_bacterium
Otu20068	d__Bacteria;	p__Elusimicrobiota;	c__Elusimicrobia;	o__Lineage_IV;	f__Lineage_IV;	g__Lineage_IV;	s__uncultured_bacterium
Otu21922	d__Bacteria;	p__Actinobacteriota;	c__Actinobacteria
Otu2808	d__Bacteria;	p__Actinobacteriota;	c__Actinobacteria;	o__Kineosporiales;	f__Kineosporiaceae;	g__Kineococcus
Otu5585	d__Bacteria;	p__Proteobacteria;	c__Gammaproteobacteria;	o__Burkholderiales;	f__Comamonadaceae;	g__Rhizobacter;	s__uncultured_bacterium
Otu5623	d__Bacteria;	p__Actinobacteriota;	c__Thermoleophilia;	o__Solirubrobacterales;	f__Solirubrobacteraceae;	g__Conexibacter
Otu6647	d__Bacteria;	p__Actinobacteriota;	c__Actinobacteria
Otu7962	d__Bacteria;	p__Verrucomicrobiota;	c__Verrucomicrobiae;	o__Pedosphaerales;	f__Pedosphaeraceae;	g__Ellin516;	s__bacterium_Ellin516
Otu8663	d__Bacteria;	p__Actinobacteriota;	c__Actinobacteria;	o__Streptomycetales;	f__Streptomycetaceae;	g__Streptomyces
Otu9364	d__Bacteria;	p__Chloroflexi;	c__Ktedonobacteria;	o__C0119;	f__C0119;	g__C0119;	s__uncultured_bacterium
Otu10150	d__Bacteria;	p__Actinobacteriota;	c__Actinobacteria;	o__Frankiales;	f__uncultured;	g__uncultured
Otu10908	d__Bacteria;	p__Actinobacteriota;	c__Acidimicrobiia;	o__IMCC26256;	f__IMCC26256;	g__IMCC26256;	s__uncultured_bacterium
Otu11119	d__Bacteria;	p__Actinobacteriota;	c__Actinobacteria;	o__Micrococcales;	f__Micrococcaceae
Otu11484	d__Bacteria;	p__Verrucomicrobiota;	c__Chlamydiae;	o__Chlamydiales;	f__Parachlamydiaceae;	g__Neochlamydia;	s__metagenome
Otu12949	d__Bacteria;	p__Bdellovibrionota;	c__Bdellovibrionia;	o__Bdellovibrionales;	f__Bdellovibrionaceae;	g__OM27_clade;	s__metagenome
Otu13874	d__Bacteria;	p__Gemmatimonadota;	c__Longimicrobia;	o__Longimicrobiales;	f__Longimicrobiaceae;	g__Longimicrobiaceae;	s__uncultured_bacterium
Otu14857	d__Bacteria;	p__Gemmatimonadota;	c__Longimicrobia;	o__Longimicrobiales;	f__Longimicrobiaceae;	g__Longimicrobiaceae
Otu16111	d__Bacteria;	p__Bdellovibrionota;	c__Oligoflexia;	o__0319-6G20;	f__0319-6G20;	g__0319-6G20
Otu16254	d__Bacteria;	p__Planctomycetota;	c__Phycisphaerae;	o__Tepidisphaerales;	f__WD2101_soil_group;	g__WD2101_soil_group;	s__uncultured_planctomycete
Otu16772	d__Bacteria;	p__Actinobacteriota;	c__Thermoleophilia;	o__Solirubrobacterales
Otu17730	d__Bacteria;	p__Actinobacteriota;	c__Thermoleophilia;	o__Gaiellales;	f__uncultured;	g__uncultured
Otu18590	d__Bacteria;	p__Actinobacteriota;	c__Acidimicrobiia
Otu19842	d__Bacteria;	p__Myxococcota;	c__Polyangia;	o__mle1-27;	f__mle1-27;	g__mle1-27;	s__uncultured_delta
Otu20979	d__Bacteria;	p__Firmicutes;	c__Bacilli;	o__Paenibacillales;	f__Paenibacillaceae;	g__Paenibacillus;	s__Paenibacillus_phyllosphaerae
Otu2134	d__Bacteria;	p__Proteobacteria;	c__Alphaproteobacteria;	o__Rhizobiales;	f__Beijerinckiaceae;	g__Microvirga
Otu3962	d__Bacteria;	p__Actinobacteriota;	c__Actinobacteria;	o__Kineosporiales;	f__Kineosporiaceae;	g__Quadrisphaera;	s__uncultured_bacterium
Otu4262	d__Bacteria;	p__Proteobacteria;	c__Alphaproteobacteria;	o__Elsterales;	f__uncultured;	g__uncultured
Otu5537	d__Bacteria;	p__Acidobacteriota;	c__Acidobacteriae;	o__Solibacterales;	f__Solibacteraceae;	g__Candidatus_Solibacter
Otu10508	d__Bacteria;	p__Firmicutes;	c__Bacilli;	o__Paenibacillales;	f__Paenibacillaceae;	g__Paenibacillus
Otu11139	d__Bacteria;	p__Firmicutes;	c__Bacilli;	o__Alicyclobacillales;	f__Alicyclobacillaceae;	g__Tumebacillus;	s__uncultured_bacterium
Otu11194	d__Bacteria;	p__Bacteroidota;	c__Bacteroidia;	o__Cytophagales;	f__Cytophagaceae;	g__Rhodocytophaga
Otu11396	d__Bacteria;	p__Actinobacteriota;	c__Thermoleophilia;	o__Solirubrobacterales;	f__67-14;	g__67-14;	s__uncultured_bacterium
Otu11666	d__Bacteria;	p__Deinococcota;	c__Deinococci;	o__Deinococcales;	f__Deinococcaceae;	g__uncultured;	s__uncultured_Thermus/Deinococcus
Otu11679	d__Bacteria;	p__Actinobacteriota;	c__Thermoleophilia;	o__Solirubrobacterales;	f__67-14;	g__67-14
Otu13379	d__Bacteria;	p__Actinobacteriota;	c__Actinobacteria;	o__Frankiales;	f__Geodermatophilaceae
Otu13792	d__Bacteria;	p__Firmicutes;	c__Bacilli;	o__Bacillales;	f__Planococcaceae
Otu14549	d__Bacteria;	p__Actinobacteriota;	c__Actinobacteria;	o__Micromonosporales;	f__Micromonosporaceae;	g__Actinoplanes
Otu14707	d__Bacteria;	p__Actinobacteriota;	c__Acidimicrobiia;	o__IMCC26256;	f__IMCC26256;	g__IMCC26256
Otu17041	d__Bacteria;	p__Actinobacteriota;	c__Acidimicrobiia;	o__Microtrichales;	f__Ilumatobacteraceae;	g__uncultured;	s__uncultured_bacterium
Otu17070	d__Bacteria;	p__Bdellovibrionota;	c__Oligoflexia;	o__Oligoflexales;	f__uncultured;	g__uncultured;	s__metagenome
Otu18542	d__Bacteria;	p__Chloroflexi;	c__Dehalococcoidia;	o__S085;	f__S085;	g__S085
Otu21222	d__Bacteria;	p__Planctomycetota;	c__Planctomycetes;	o__Planctomycetales;	f__uncultured;	g__uncultured;	s__uncultured_bacterium
Otu2831	d__Bacteria;	p__Actinobacteriota;	c__Actinobacteria;	o__Micromonosporales;	f__Micromonosporaceae
Otu3154	d__Bacteria;	p__Actinobacteriota;	c__Thermoleophilia;	o__Gaiellales;	f__uncultured;	g__uncultured;	s__uncultured_bacterium
Otu3445	d__Bacteria;	p__Proteobacteria;	c__Gammaproteobacteria;	o__Steroidobacterales;	f__Steroidobacteraceae;	g__Steroidobacter
Otu3489	d__Bacteria;	p__Gemmatimonadota;	c__Gemmatimonadetes;	o__Gemmatimonadales;	f__Gemmatimonadaceae
Otu3563	d__Bacteria;	p__Actinobacteriota;	c__Actinobacteria;	o__Frankiales;	f__uncultured;	g__uncultured
Otu3772	d__Bacteria;	p__Proteobacteria;	c__Alphaproteobacteria;	o__Rhizobiales;	f__uncultured;	g__uncultured;	s__uncultured_bacterium
Otu4001	d__Bacteria;	p__Proteobacteria;	c__Alphaproteobacteria;	o__Azospirillales;	f__Azospirillaceae;	g__Skermanella;	s__uncultured_bacterium
Otu4101	d__Bacteria;	p__Proteobacteria;	c__Alphaproteobacteria;	o__Acetobacterales;	f__Acetobacteraceae;	g__Craurococcus-Caldovatus;	s__uncultured_bacterium
Otu9211	d__Bacteria;	p__Actinobacteriota;	c__Thermoleophilia;	o__Gaiellales;	f__uncultured;	g__uncultured;	s__uncultured_bacterium
Otu9721	d__Bacteria;	p__Firmicutes;	c__Bacilli;	o__Paenibacillales;	f__Paenibacillaceae;	g__Cohnella
Otu11188	d__Bacteria;	p__Actinobacteriota;	c__Actinobacteria;	o__Corynebacteriales;	f__Nocardiaceae;	g__Nocardia
Otu11294	d__Bacteria;	p__Acidobacteriota;	c__Acidobacteriae;	o__Acidobacteriales;	f__uncultured;	g__uncultured
Otu11613	d__Bacteria;	p__Proteobacteria;	c__Alphaproteobacteria;	o__Sphingomonadales;	f__Sphingomonadaceae;	g__Ellin6055
Otu12056	d__Bacteria;	p__Actinobacteriota;	c__Thermoleophilia;	o__Gaiellales;	f__uncultured;	g__uncultured
Otu12144	d__Bacteria;	p__Actinobacteriota;	c__Actinobacteria;	o__Propionibacteriales;	f__Propionibacteriaceae;	g__Propionicicella;	s__uncultured_bacterium
Otu13335	d__Bacteria;	p__Proteobacteria;	c__Alphaproteobacteria;	o__Rhizobiales;	f__Rhizobiaceae;	g__Mesorhizobium
Otu13381	d__Bacteria;	p__Planctomycetota;	c__Planctomycetes;	o__Pirellulales;	f__Pirellulaceae;	g__Pirellula;	s__uncultured_Pasteuria
Otu14092	d__Bacteria;	p__Gemmatimonadota;	c__S0134_terrestrial_group;	o__S0134_terrestrial_group;	f__S0134_terrestrial_group;	g__S0134_terrestrial_group
Otu14517	d__Bacteria;	p__Proteobacteria;	c__Gammaproteobacteria;	o__Burkholderiales;	f__Nitrosomonadaceae;	g__MND1
Otu16187	d__Bacteria;	p__Actinobacteriota;	c__Acidimicrobiia;	o__Microtrichales;	f__uncultured;	g__uncultured
Otu16264	d__Bacteria;	p__Firmicutes;	c__Desulfitobacteriia;	o__Desulfitobacteriales;	f__Desulfitobacteriaceae;	g__Desulfosporosinus
Otu16562	d__Bacteria;	p__Acidobacteriota;	c__Subgroup_5;	o__Subgroup_5;	f__Subgroup_5;	g__Subgroup_5;	s__uncultured_Acidobacteria
Otu2757	d__Bacteria;	p__Actinobacteriota;	c__Actinobacteria;	o__Frankiales;	f__Frankiaceae;	g__Jatrophihabitans
Otu3567	d__Bacteria;	p__Proteobacteria;	c__Alphaproteobacteria;	o__Tistrellales;	f__Geminicoccaceae;	g__Candidatus_Alysiosphaera;	s__uncultured_bacterium
Otu5692	d__Bacteria;	p__Actinobacteriota;	c__Thermoleophilia;	o__Gaiellales;	f__uncultured;	g__uncultured
Otu7685	d__Bacteria;	p__Proteobacteria;	c__Gammaproteobacteria;	o__R7C24;	f__R7C24;	g__R7C24
Otu8306	d__Bacteria;	p__Gemmatimonadota;	c__Gemmatimonadetes;	o__Gemmatimonadales;	f__Gemmatimonadaceae;	g__Gemmatimonas
Otu898	d__Bacteria;	p__Proteobacteria;	c__Gammaproteobacteria;	o__Burkholderiales;	f__Oxalobacteraceae
Otu10120	d__Bacteria;	p__Chloroflexi;	c__Anaerolineae;	o__Ardenticatenales;	f__Ardenticatenaceae;	g__uncultured
Otu11040	d__Bacteria;	p__Bdellovibrionota;	c__Oligoflexia;	o__0319-6G20;	f__0319-6G20;	g__0319-6G20;	s__uncultured_bacterium
Otu11055	d__Bacteria;	p__Proteobacteria;	c__Alphaproteobacteria;	o__Caulobacterales;	f__Caulobacteraceae;	g__uncultured;	s__uncultured_bacterium
Otu11744	d__Bacteria;	p__Desulfobacterota;	c__uncultured;	o__uncultured;	f__uncultured;	g__uncultured;	s__metagenome
Otu13079	d__Bacteria;	p__Bacteroidota;	c__Kapabacteria;	o__Kapabacteriales;	f__Kapabacteriales;	g__Kapabacteriales;	s__metagenome
Otu13320	d__Bacteria;	p__Proteobacteria;	c__Alphaproteobacteria;	o__Rhizobiales;	f__Beijerinckiaceae;	g__Microvirga
Otu1354	d__Bacteria;	p__Actinobacteriota;	c__Thermoleophilia;	o__Solirubrobacterales;	f__67-14;	g__67-14;	s__uncultured_actinobacterium
Otu13892	d__Bacteria;	p__Bacteroidota;	c__Bacteroidia;	o__Cytophagales;	f__Hymenobacteraceae;	g__Pontibacter;	s__Pontibacter_populi
Otu14853	d__Bacteria;	p__Firmicutes;	c__Bacilli;	o__Paenibacillales;	f__Paenibacillaceae;	g__Paenibacillus;	s__Paenibacillus_alginolyticus
Otu16141	d__Bacteria;	p__Firmicutes;	c__Bacilli;	o__Alicyclobacillales;	f__Alicyclobacillaceae;	g__Tumebacillus;	s__uncultured_bacterium
Otu16530	d__Bacteria;	p__Proteobacteria;	c__Alphaproteobacteria;	o__Rhizobiales;	f__Beijerinckiaceae;	g__Methylobacterium-Methylorubrum
Otu16798	d__Bacteria;	p__Actinobacteriota;	c__Actinobacteria;	o__Frankiales;	f__Frankiaceae;	g__Jatrophihabitans;	s__uncultured_bacterium
Otu17491	d__Bacteria;	p__Myxococcota;	c__Polyangia;	o__mle1-27;	f__mle1-27;	g__mle1-27
Otu1854	d__Bacteria;	p__Acidobacteriota;	c__Acidobacteriae;	o__Acidobacteriales;	f__Acidobacteriaceae_(Subgroup_1);	g__uncultured
Otu2387	d__Bacteria;	p__Actinobacteriota;	c__Actinobacteria;	o__Frankiales;	f__Geodermatophilaceae;	g__Geodermatophilus;	s__Geodermatophilus_sp.
Otu2684	d__Bacteria;	p__Proteobacteria;	c__Alphaproteobacteria;	o__Acetobacterales;	f__Acetobacteraceae;	g__Craurococcus-Caldovatus;	s__uncultured_bacterium
Otu2943	d__Bacteria;	p__Proteobacteria;	c__Alphaproteobacteria;	o__Rhizobiales;	f__uncultured;	g__uncultured
Otu3946	d__Bacteria;	p__Gemmatimonadota;	c__Gemmatimonadetes;	o__Gemmatimonadales;	f__Gemmatimonadaceae;	g__Gemmatimonas
Otu4570	d__Bacteria;	p__Proteobacteria;	c__Alphaproteobacteria;	o__Acetobacterales;	f__Acetobacteraceae
Otu4617	d__Bacteria;	p__Proteobacteria;	c__Alphaproteobacteria;	o__Rhizobiales;	f__Xanthobacteraceae;	g__uncultured
Otu5064	d__Bacteria;	p__Actinobacteriota;	c__Thermoleophilia;	o__Solirubrobacterales;	f__Solirubrobacteraceae;	g__Conexibacter
Otu6824	d__Bacteria;	p__Actinobacteriota;	c__Actinobacteria;	o__Propionibacteriales;	f__Nocardioidaceae;	g__Marmoricola;	s__metagenome
Otu10273	d__Bacteria;	p__Proteobacteria;	c__Alphaproteobacteria;	o__Rhizobiales;	f__Xanthobacteraceae;	g__uncultured
Otu11797	d__Bacteria;	p__Firmicutes;	c__Bacilli;	o__Bacillales;	f__Bacillaceae;	g__Bacillus
Otu11993	d__Bacteria;	p__Chloroflexi;	c__Chloroflexia;	o__Kallotenuales;	f__AKIW781;	g__AKIW781;	s__uncultured_bacterium
Otu12470	d__Bacteria;	p__Myxococcota;	c__Myxococcia;	o__Myxococcales;	f__Myxococcaceae;	g__P3OB-42;	s__uncultured_bacterium
Otu13216	d__Bacteria;	p__Chloroflexi;	c__TK10;	o__TK10;	f__TK10;	g__TK10
Otu13972	d__Bacteria;	p__Firmicutes;	c__Bacilli;	o__Alicyclobacillales;	f__Alicyclobacillaceae;	g__Effusibacillus;	s__uncultured_bacterium
Otu14248	d__Bacteria;	p__Firmicutes;	c__Clostridia;	o__Lachnospirales;	f__Lachnospiraceae;	g__Herbinix;	s__Clostridium_sp.
Otu15383	d__Bacteria;	p__Myxococcota;	c__Polyangia;	o__Polyangiales;	f__Polyangiaceae
Otu15669	d__Bacteria;	p__Armatimonadota;	c__Fimbriimonadia;	o__Fimbriimonadales;	f__Fimbriimonadaceae;	g__Fimbriimonadaceae;	s__metagenome
Otu15705	d__Bacteria;	p__Actinobacteriota;	c__Acidimicrobiia;	o__Microtrichales;	f__Ilumatobacteraceae;	g__uncultured;	s__uncultured_bacterium
Otu16540	d__Bacteria;	p__Proteobacteria;	c__Alphaproteobacteria;	o__Rhizobiales;	f__Beijerinckiaceae;	g__Psychroglaciecola
Otu17151	d__Bacteria;	p__Actinobacteriota;	c__Thermoleophilia;	o__Solirubrobacterales;	f__Solirubrobacteraceae
Otu17376	d__Bacteria;	p__Planctomycetota;	c__vadinHA49;	o__vadinHA49;	f__vadinHA49;	g__vadinHA49;	s__uncultured_bacterium
Otu19174	d__Bacteria;	p__Armatimonadota;	c__Armatimonadia;	o__Armatimonadales;	f__Armatimonadales;	g__Armatimonadales;	s__uncultured_bacterium
Otu19588	d__Bacteria;	p__Bdellovibrionota;	c__Oligoflexia;	o__0319-6G20;	f__0319-6G20;	g__0319-6G20
Otu20209	d__Bacteria;	p__Planctomycetota;	c__Planctomycetes;	o__Gemmatales;	f__Gemmataceae;	g__Gemmata;	s__uncultured_bacterium
Otu3688	d__Bacteria;	p__Gemmatimonadota;	c__Gemmatimonadetes;	o__Gemmatimonadales;	f__Gemmatimonadaceae;	g__Gemmatimonas
Otu3706	d__Bacteria;	p__Actinobacteriota;	c__Thermoleophilia;	o__Solirubrobacterales;	f__67-14;	g__67-14
Otu3871	d__Bacteria;	p__Proteobacteria;	c__Alphaproteobacteria;	o__Azospirillales;	f__Azospirillaceae;	g__Skermanella;	s__uncultured_bacterium
Otu3922	d__Bacteria;	p__Actinobacteriota;	c__Actinobacteria;	o__Frankiales;	f__Acidothermaceae;	g__Acidothermus;	s__uncultured_bacterium
Otu4326	d__Bacteria;	p__Proteobacteria;	c__Alphaproteobacteria;	o__Rhizobiales;	f__Xanthobacteraceae;	g__Rhodoplanes
Otu4346	d__Bacteria;	p__Firmicutes;	c__Bacilli;	o__Bacillales;	f__Bacillaceae;	g__Bacillus
Otu4461	d__Bacteria;	p__Deinococcota;	c__Deinococci;	o__Deinococcales;	f__Deinococcaceae;	g__Deinococcus;	s__Deinococcus_roseus
Otu4547	d__Bacteria;	p__Gemmatimonadota;	c__Gemmatimonadetes;	o__Gemmatimonadales;	f__Gemmatimonadaceae;	g__Gemmatimonas
Otu5631	d__Bacteria;	p__Actinobacteriota;	c__Actinobacteria;	o__Streptomycetales;	f__Streptomycetaceae;	g__Streptomyces
Otu6015	d__Bacteria;	p__Chloroflexi;	c__Chloroflexia;	o__Chloroflexales;	f__Chloroflexaceae;	g__FFCH7168;	s__uncultured_bacterium
Otu7009	d__Bacteria;	p__Acidobacteriota;	c__Acidobacteriae;	o__Bryobacterales;	f__Bryobacteraceae;	g__Bryobacter
Otu7811	d__Bacteria;	p__Acidobacteriota;	c__Vicinamibacteria;	o__Vicinamibacterales;	f__uncultured;	g__uncultured
Otu8295	d__Bacteria;	p__Proteobacteria;	c__Gammaproteobacteria;	o__Burkholderiales;	f__Oxalobacteraceae;	g__Massilia
Otu8772	d__Bacteria;	p__Actinobacteriota;	c__Actinobacteria;	o__Kineosporiales;	f__Kineosporiaceae;	g__Angustibacter
Otu9386	d__Bacteria;	p__Proteobacteria;	c__Alphaproteobacteria;	o__Sphingomonadales;	f__Sphingomonadaceae;	g__Ellin6055
Otu9634	d__Bacteria;	p__Abditibacteriota;	c__Abditibacteria;	o__Abditibacteriales;	f__Abditibacteriaceae;	g__Abditibacterium;	s__uncultured_bacterium
Otu9787	d__Bacteria;	p__Gemmatimonadota;	c__Gemmatimonadetes;	o__Gemmatimonadales;	f__Gemmatimonadaceae
Otu10469	d__Bacteria;	p__Actinobacteriota;	c__Actinobacteria;	o__Micrococcales;	f__Micrococcaceae
Otu10730	d__Bacteria;	p__Armatimonadota;	c__Fimbriimonadia;	o__Fimbriimonadales;	f__Fimbriimonadaceae;	g__Fimbriimonadaceae;	s__uncultured_bacterium
Otu10897	d__Bacteria;	p__Proteobacteria;	c__Alphaproteobacteria;	o__Caulobacterales;	f__Caulobacteraceae;	g__uncultured
Otu11509	d__Bacteria;	p__Planctomycetota;	c__Phycisphaerae;	o__Tepidisphaerales;	f__WD2101_soil_group;	g__WD2101_soil_group;	s__uncultured_planctomycete
Otu11711	d__Bacteria;	p__Planctomycetota;	c__Planctomycetes;	o__Pirellulales;	f__Pirellulaceae;	g__Pirellula;	s__uncultured_bacterium
Otu14384	d__Bacteria;	p__Abditibacteriota;	c__Abditibacteria;	o__Abditibacteriales;	f__Abditibacteriaceae;	g__Abditibacterium;	s__uncultured_bacterium
Otu14412	d__Bacteria;	p__Bacteroidota;	c__Bacteroidia;	o__Cytophagales;	f__Spirosomaceae;	g__Nibrella
Otu14795	d__Bacteria;	p__Chloroflexi;	c__Ktedonobacteria;	o__C0119;	f__C0119;	g__C0119
Otu15780	d__Bacteria;	p__NB1-j;	c__NB1-j;	o__NB1-j;	f__NB1-j;	g__NB1-j;	s__uncultured_bacterium
Otu16156	d__Bacteria;	p__Cyanobacteria;	c__Sericytochromatia;	o__Sericytochromatia;	f__Sericytochromatia;	g__Sericytochromatia;	s__uncultured_bacterium
Otu16874	d__Bacteria;	p__Firmicutes;	c__Bacilli;	o__Paenibacillales;	f__Paenibacillaceae;	g__uncultured;	s__metagenome
Otu16892	d__Bacteria;	p__Acidobacteriota;	c__Thermoanaerobaculia;	o__Thermoanaerobaculales;	f__Thermoanaerobaculaceae;	g__Subgroup_10
Otu17265	d__Bacteria;	p__Acidobacteriota;	c__Acidobacteriae;	o__Bryobacterales;	f__Bryobacteraceae;	g__Bryobacter
Otu21166	d__Bacteria;	p__Bdellovibrionota;	c__Oligoflexia;	o__0319-6G20;	f__0319-6G20;	g__0319-6G20;	s__marine_metagenome
Otu21653	d__Bacteria;	p__Actinobacteriota;	c__Actinobacteria;	o__Propionibacteriales;	f__Nocardioidaceae
Otu3523	d__Bacteria;	p__Proteobacteria;	c__Alphaproteobacteria;	o__Rhizobiales;	f__Beijerinckiaceae;	g__Microvirga
Otu3712	d__Bacteria;	p__Actinobacteriota;	c__Actinobacteria;	o__Frankiales;	f__Geodermatophilaceae;	g__Blastococcus
Otu4229	d__Bacteria;	p__Proteobacteria;	c__Alphaproteobacteria;	o__Rhizobiales;	f__Xanthobacteraceae;	g__uncultured
Otu4676	d__Bacteria;	p__Actinobacteriota;	c__Actinobacteria;	o__Propionibacteriales;	f__Nocardioidaceae;	g__Nocardioides
Otu4875	d__Bacteria;	p__Gemmatimonadota;	c__Gemmatimonadetes;	o__Gemmatimonadales;	f__Gemmatimonadaceae;	g__Gemmatimonas
Otu7954	d__Bacteria;	p__Acidobacteriota;	c__Acidobacteriae;	o__Bryobacterales;	f__Bryobacteraceae;	g__Bryobacter;	s__uncultured_bacterium
Otu9373	d__Bacteria;	p__Chloroflexi;	c__Chloroflexia;	o__Chloroflexales;	f__Roseiflexaceae;	g__uncultured;	s__uncultured_bacterium
Otu10513	d__Bacteria;	p__Proteobacteria;	c__Alphaproteobacteria;	o__Azospirillales;	f__Azospirillaceae;	g__Skermanella;	s__uncultured_bacterium
Otu10527	d__Bacteria;	p__Patescibacteria;	c__Saccharimonadia;	o__Saccharimonadales;	f__Saccharimonadales;	g__Saccharimonadales;	s__uncultured_soil
Otu10679	d__Bacteria;	p__Chloroflexi;	c__Chloroflexia;	o__Thermomicrobiales;	f__JG30-KF-CM45;	g__JG30-KF-CM45;	s__uncultured_bacterium
Otu10868	d__Bacteria;	p__Firmicutes;	c__Bacilli;	o__Thermoactinomycetales;	f__Thermoactinomycetaceae;	g__uncultured;	s__uncultured_bacterium
Otu11410	d__Bacteria;	p__Proteobacteria;	c__Alphaproteobacteria;	o__Acetobacterales;	f__Acetobacteraceae;	g__Rhodopila;	s__Rhodopila_globiformis
Otu11775	d__Bacteria;	p__Armatimonadota;	c__Armatimonadia;	o__Armatimonadales;	f__Armatimonadales;	g__Armatimonadales;	s__uncultured_Armatimonadetes
Otu11962	d__Bacteria;	p__Abditibacteriota;	c__Abditibacteria;	o__Abditibacteriales;	f__Abditibacteriaceae;	g__Abditibacterium;	s__metagenome
Otu12431	d__Bacteria;	p__Chloroflexi;	c__TK10;	o__TK10;	f__TK10;	g__TK10;	s__uncultured_bacterium
Otu12675	d__Bacteria;	p__Proteobacteria;	c__Alphaproteobacteria;	o__Elsterales;	f__uncultured;	g__uncultured
Otu13877	d__Bacteria;	p__Proteobacteria;	c__Alphaproteobacteria;	o__Rhizobiales;	f__Methyloligellaceae;	g__uncultured
Otu13923	d__Bacteria;	p__Planctomycetota;	c__vadinHA49;	o__vadinHA49;	f__vadinHA49;	g__vadinHA49;	s__uncultured_bacterium
Otu14136	d__Bacteria;	p__Myxococcota;	c__Polyangia;	o__Haliangiales;	f__Haliangiaceae;	g__Haliangium
Otu14260	d__Bacteria;	p__Firmicutes;	c__Bacilli;	o__Paenibacillales;	f__Paenibacillaceae;	g__Paenibacillus;	s__Paenibacillus_curdlanolyticus
Otu15118	d__Bacteria;	p__Actinobacteriota;	c__Actinobacteria;	o__Micrococcales;	f__Micrococcaceae;	g__Arthrobacter;	s__Arthrobacter_flavus
Otu15283	d__Bacteria;	p__Chloroflexi;	c__Ktedonobacteria;	o__Ktedonobacterales;	f__JG30-KF-AS9;	g__JG30-KF-AS9;	s__uncultured_soil
Otu15843	d__Bacteria;	p__Proteobacteria;	c__Alphaproteobacteria;	o__Rhizobiales;	f__Rhizobiales_Incertae_Sedis;	g__uncultured;	s__uncultured_Rhizobiales
Otu15984	d__Bacteria;	p__Bdellovibrionota;	c__Oligoflexia;	o__Oligoflexales;	f__uncultured;	g__uncultured
Otu16293	d__Bacteria;	p__Proteobacteria;	c__Gammaproteobacteria;	o__Burkholderiales;	f__Nitrosomonadaceae;	g__IS-44;	s__uncultured_bacterium
Otu16477	d__Bacteria;	p__Chloroflexi;	c__Chloroflexia;	o__Kallotenuales;	f__AKIW781;	g__AKIW781;	s__uncultured_Chloroflexi
Otu16616	d__Bacteria;	p__Gemmatimonadota;	c__Longimicrobia;	o__Longimicrobiales;	f__Longimicrobiaceae;	g__Longimicrobiaceae;	s__uncultured_bacterium
Otu16956	d__Bacteria;	p__Acidobacteriota;	c__Blastocatellia;	o__Pyrinomonadales;	f__Pyrinomonadaceae;	g__RB41;	s__uncultured_Acidobacterium
Otu17463	d__Bacteria;	p__Planctomycetota;	c__Phycisphaerae;	o__Phycisphaerales;	f__Phycisphaeraceae;	g__SM1A02
Otu17664	d__Bacteria;	p__Planctomycetota;	c__Phycisphaerae;	o__Tepidisphaerales;	f__WD2101_soil_group;	g__WD2101_soil_group;	s__uncultured_planctomycete
Otu18353	d__Bacteria;	p__Chloroflexi;	c__Chloroflexia;	o__Chloroflexales;	f__Roseiflexaceae;	g__uncultured;	s__uncultured_bacterium
Otu18947	d__Bacteria;	p__Gemmatimonadota;	c__Gemmatimonadetes;	o__Gemmatimonadales;	f__Gemmatimonadaceae;	g__Gemmatimonas;	s__uncultured_bacterium
Otu19794	d__Bacteria;	p__Chloroflexi;	c__JG30-KF-CM66;	o__JG30-KF-CM66;	f__JG30-KF-CM66;	g__JG30-KF-CM66;	s__uncultured_Caldilinea
Otu19800	d__Bacteria;	p__Verrucomicrobiota;	c__Chlamydiae;	o__Chlamydiales;	f__Parachlamydiaceae;	g__Neochlamydia;	s__metagenome
Otu20290	d__Bacteria;	p__Armatimonadota;	c__uncultured;	o__uncultured;	f__uncultured;	g__uncultured;	s__metagenome
Otu20294	d__Bacteria;	p__Planctomycetota;	c__Phycisphaerae;	o__Tepidisphaerales;	f__WD2101_soil_group;	g__WD2101_soil_group;	s__uncultured_bacterium
Otu21096	d__Bacteria;	p__Actinobacteriota;	c__Acidimicrobiia;	o__Microtrichales;	f__Ilumatobacteraceae;	g__CL500-29_marine_group
Otu21869	d__Bacteria;	p__Actinobacteriota;	c__Actinobacteria;	o__Micrococcales;	f__Micrococcaceae
Otu22046	d__Bacteria;	p__Myxococcota;	c__Polyangia;	o__VHS-B3-70;	f__VHS-B3-70;	g__VHS-B3-70;	s__uncultured_bacterium
Otu2697	d__Bacteria;	p__Acidobacteriota;	c__Acidobacteriae;	o__Acidobacteriales;	f__Acidobacteriaceae_(Subgroup_1);	g__uncultured;	s__uncultured_Acidobacteriaceae
Otu6275	d__Bacteria;	p__Firmicutes;	c__Bacilli;	o__Paenibacillales;	f__Paenibacillaceae;	g__Cohnella
Otu7759	d__Bacteria;	p__Bacteroidota;	c__Bacteroidia;	o__Flavobacteriales;	f__Flavobacteriaceae;	g__Flavobacterium;	s__uncultured_bacterium
Otu8178	d__Bacteria;	p__Proteobacteria;	c__Gammaproteobacteria;	o__Xanthomonadales;	f__Rhodanobacteraceae;	g__Rhodanobacter;	s__uncultured_Xanthomonadaceae
Otu9904	d__Bacteria;	p__Proteobacteria;	c__Alphaproteobacteria;	o__Caulobacterales;	f__Caulobacteraceae;	g__Phenylobacterium
Otu10885	d__Bacteria;	p__Proteobacteria;	c__Alphaproteobacteria;	o__Elsterales;	f__uncultured;	g__uncultured
Otu10931	d__Bacteria;	p__Nitrospirota;	c__Nitrospiria;	o__Nitrospirales;	f__Nitrospiraceae;	g__Nitrospira;	s__uncultured_soil
Otu11782	d__Bacteria;	p__Planctomycetota;	c__Planctomycetes;	o__Isosphaerales;	f__Isosphaeraceae;	g__uncultured;	s__uncultured_bacterium
Otu12019	d__Bacteria;	p__Chloroflexi;	c__Chloroflexia;	o__Chloroflexales;	f__Chloroflexaceae;	g__FFCH7168;	s__uncultured_bacterium
Otu12142	d__Bacteria;	p__Bacteroidota;	c__Bacteroidia;	o__Chitinophagales;	f__Chitinophagaceae
Otu12215	d__Bacteria;	p__Actinobacteriota;	c__Acidimicrobiia;	o__uncultured;	f__uncultured;	g__uncultured
Otu12377	d__Bacteria;	p__Chloroflexi;	c__Chloroflexia;	o__Kallotenuales;	f__AKIW781;	g__AKIW781;	s__uncultured_bacterium
Otu12806	d__Bacteria;	p__Acidobacteriota;	c__Subgroup_5;	o__Subgroup_5;	f__Subgroup_5;	g__Subgroup_5;	s__uncultured_Acidobacteria
Otu13190	d__Bacteria;	p__Proteobacteria;	c__Alphaproteobacteria;	o__Sphingomonadales;	f__Sphingomonadaceae;	g__uncultured
Otu13198	d__Bacteria;	p__Actinobacteriota;	c__Actinobacteria;	o__Propionibacteriales;	f__Nocardioidaceae;	g__Nocardioides
Otu14225	d__Bacteria;	p__Gemmatimonadota;	c__Longimicrobia;	o__Longimicrobiales;	f__Longimicrobiaceae;	g__YC-ZSS-LKJ147;	s__uncultured_bacterium
Otu14311	d__Bacteria;	p__Acidobacteriota;	c__Acidobacteriae;	o__Acidobacteriales;	f__uncultured;	g__uncultured
Otu15701	d__Bacteria;	p__Chloroflexi;	c__Chloroflexia;	o__Chloroflexales;	f__Roseiflexaceae;	g__uncultured;	s__uncultured_Chloroflexaceae
Otu15827	d__Bacteria;	p__Proteobacteria;	c__Alphaproteobacteria;	o__Sphingomonadales;	f__Sphingomonadaceae;	g__uncultured
Otu16431	d__Bacteria;	p__Bdellovibrionota;	c__Oligoflexia;	o__0319-6G20;	f__0319-6G20;	g__0319-6G20
Otu17037	d__Bacteria;	p__Firmicutes;	c__Bacilli;	o__Paenibacillales;	f__Paenibacillaceae;	g__Cohnella
Otu18255	d__Bacteria;	p__Acidobacteriota;	c__Acidobacteriae;	o__Acidobacteriales
Otu18456	d__Bacteria;	p__Bdellovibrionota;	c__Oligoflexia;	o__Oligoflexales;	f__Oligoflexales;	g__Oligoflexus
Otu19916	d__Bacteria;	p__Myxococcota;	c__Polyangia;	o__Haliangiales;	f__Haliangiaceae;	g__Haliangium;	s__uncultured_organism
Otu21766	d__Bacteria;	p__Firmicutes;	c__Bacilli;	o__Paenibacillales;	f__Paenibacillaceae;	g__Paenibacillus;	s__Paenibacillus_vulneris
Otu2868	d__Bacteria;	p__Proteobacteria;	c__Alphaproteobacteria;	o__Rhizobiales;	f__Beijerinckiaceae;	g__Microvirga
Otu3494	d__Bacteria;	p__Firmicutes;	c__Bacilli;	o__Paenibacillales;	f__Paenibacillaceae;	g__Paenibacillus
Otu3756	d__Bacteria;	p__Proteobacteria;	c__Alphaproteobacteria;	o__Elsterales;	f__uncultured;	g__uncultured
Otu8256	d__Bacteria;	p__Proteobacteria;	c__Alphaproteobacteria;	o__Rhizobiales;	f__Beijerinckiaceae;	g__Microvirga
Otu8976	d__Bacteria;	p__Proteobacteria;	c__Alphaproteobacteria;	o__Caulobacterales;	f__Caulobacteraceae;	g__Phenylobacterium
Otu9206	d__Bacteria;	p__Actinobacteriota;	c__Actinobacteria;	o__Pseudonocardiales;	f__Pseudonocardiaceae
Otu9645	d__Bacteria;	p__Planctomycetota;	c__Phycisphaerae;	o__Phycisphaerales;	f__Phycisphaeraceae;	g__SM1A02
Otu10660	d__Bacteria;	p__Proteobacteria;	c__Alphaproteobacteria;	o__Acetobacterales;	f__Acetobacteraceae
Otu10782	d__Bacteria;	p__Chloroflexi;	c__Chloroflexia;	o__Chloroflexales;	f__Roseiflexaceae;	g__uncultured;	s__uncultured_soil
Otu10932	d__Bacteria;	p__Armatimonadota;	c__uncultured;	o__uncultured;	f__uncultured;	g__uncultured
Otu12167	d__Bacteria;	p__Acidobacteriota;	c__Acidobacteriae;	o__Bryobacterales;	f__Bryobacteraceae;	g__Bryobacter
Otu12848	d__Bacteria;	p__Firmicutes;	c__Clostridia;	o__Clostridiales;	f__Clostridiaceae;	g__Clostridium_sensu_stricto_8;	s__uncultured_bacterium
Otu14106	d__Bacteria;	p__Bdellovibrionota;	c__Bdellovibrionia;	o__Bdellovibrionales;	f__Bdellovibrionaceae;	g__OM27_clade;	s__uncultured_bacterium
Otu14843	d__Bacteria;	p__Myxococcota;	c__Polyangia;	o__Haliangiales;	f__Haliangiaceae;	g__Haliangium
Otu15229	d__Bacteria;	p__Verrucomicrobiota;	c__Verrucomicrobiae;	o__Pedosphaerales;	f__Pedosphaeraceae;	g__Pedosphaeraceae
Otu15364	d__Bacteria;	p__Verrucomicrobiota;	c__Verrucomicrobiae;	o__Pedosphaerales;	f__Pedosphaeraceae;	g__Pedosphaeraceae
Otu17164	d__Bacteria;	p__Actinobacteriota;	c__Actinobacteria
Otu17363	d__Bacteria;	p__Firmicutes;	c__Bacilli;	o__Alicyclobacillales;	f__Alicyclobacillaceae;	g__Tumebacillus;	s__uncultured_bacterium
Otu17407	d__Bacteria;	p__Bdellovibrionota;	c__Oligoflexia;	o__0319-6G20;	f__0319-6G20;	g__0319-6G20;	s__uncultured_bacterium
Otu17797	d__Bacteria;	p__Proteobacteria;	c__Alphaproteobacteria;	o__Acetobacterales;	f__Acetobacteraceae
Otu18247	d__Bacteria;	p__Cyanobacteria;	c__Sericytochromatia;	o__Sericytochromatia;	f__Sericytochromatia;	g__Sericytochromatia;	s__uncultured_bacterium
Otu18361	d__Bacteria;	p__Myxococcota;	c__Polyangia;	o__Polyangiales;	f__Polyangiaceae
Otu18932	d__Bacteria;	p__Proteobacteria;	c__Alphaproteobacteria;	o__Elsterales;	f__uncultured;	g__uncultured
Otu19024	d__Bacteria;	p__Verrucomicrobiota;	c__Chlamydiae;	o__Chlamydiales;	f__Parachlamydiaceae;	g__uncultured;	s__metagenome
Otu20055	d__Bacteria;	p__Planctomycetota;	c__Planctomycetes;	o__Isosphaerales;	f__Isosphaeraceae;	g__uncultured;	s__uncultured_Singulisphaera
Otu20672	d__Bacteria;	p__Proteobacteria;	c__Alphaproteobacteria;	o__Elsterales;	f__uncultured;	g__uncultured
Otu21406	d__Bacteria;	p__Firmicutes;	c__Bacilli;	o__Bacillales;	f__Bacillaceae;	g__Bacillus
Otu2153	d__Bacteria;	p__Proteobacteria;	c__Alphaproteobacteria;	o__Sphingomonadales;	f__Sphingomonadaceae;	g__Sphingomonas
Otu2523	d__Bacteria;	p__Proteobacteria;	c__Alphaproteobacteria;	o__Sphingomonadales;	f__Sphingomonadaceae;	g__Sphingomonas
Otu2968	d__Bacteria;	p__Proteobacteria;	c__Gammaproteobacteria;	o__Burkholderiales;	f__SC-I-84;	g__SC-I-84
Otu3385	d__Bacteria;	p__Actinobacteriota;	c__Acidimicrobiia;	o__Microtrichales;	f__Ilumatobacteraceae;	g__uncultured;	s__uncultured_bacterium
Otu3473	d__Bacteria;	p__Actinobacteriota;	c__Acidimicrobiia;	o__Microtrichales;	f__Ilumatobacteraceae;	g__uncultured;	s__uncultured_bacterium
Otu4198	d__Bacteria;	p__Gemmatimonadota;	c__Gemmatimonadetes;	o__Gemmatimonadales;	f__Gemmatimonadaceae;	g__uncultured
Otu4347	d__Bacteria;	p__Gemmatimonadota;	c__Gemmatimonadetes;	o__Gemmatimonadales;	f__Gemmatimonadaceae;	g__Gemmatimonas
Otu5519	d__Bacteria;	p__Myxococcota;	c__Polyangia;	o__Haliangiales;	f__Haliangiaceae;	g__Haliangium;	s__uncultured_Myxococcales
Otu7033	d__Bacteria;	p__Actinobacteriota;	c__Thermoleophilia;	o__Gaiellales
Otu7416	d__Bacteria;	p__Proteobacteria;	c__Alphaproteobacteria;	o__Acetobacterales;	f__Acetobacteraceae
Otu8007	d__Bacteria;	p__Proteobacteria;	c__Gammaproteobacteria;	o__Pseudomonadales;	f__Moraxellaceae;	g__uncultured;	s__metagenome
Otu8516	d__Bacteria;	p__Proteobacteria;	c__Alphaproteobacteria;	o__Azospirillales;	f__Azospirillaceae;	g__Skermanella
Otu8535	d__Bacteria;	p__Myxococcota;	c__Myxococcia;	o__Myxococcales;	f__Myxococcaceae
Otu9089	d__Bacteria;	p__Proteobacteria;	c__Alphaproteobacteria;	o__Elsterales;	f__uncultured;	g__uncultured
Otu10875	d__Bacteria;	p__Firmicutes;	c__Bacilli;	o__Paenibacillales;	f__Paenibacillaceae;	g__Paenibacillus
Otu11012	d__Bacteria;	p__Firmicutes;	c__Bacilli;	o__Bacillales;	f__Bacillaceae;	g__Bacillus
Otu11090	d__Bacteria;	p__Chloroflexi;	c__Ktedonobacteria;	o__Ktedonobacterales;	f__JG30-KF-AS9;	g__JG30-KF-AS9;	s__uncultured_bacterium
Otu1133	d__Bacteria;	p__Firmicutes;	c__Bacilli;	o__Bacillales;	f__Bacillaceae;	g__Bacillus
Otu13332	d__Bacteria;	p__Actinobacteriota;	c__Thermoleophilia;	o__Gaiellales;	f__uncultured;	g__uncultured
Otu13918	d__Bacteria;	p__Acidobacteriota;	c__Holophagae;	o__Subgroup_7;	f__Subgroup_7;	g__Subgroup_7
Otu14085	d__Bacteria;	p__Bdellovibrionota;	c__Oligoflexia;	o__0319-6G20;	f__0319-6G20;	g__0319-6G20
Otu14735	d__Bacteria;	p__Chloroflexi;	c__Chloroflexia;	o__Chloroflexales;	f__Chloroflexaceae;	g__FFCH7168;	s__uncultured_bacterium
Otu15562	d__Bacteria;	p__Proteobacteria;	c__Gammaproteobacteria;	o__Burkholderiales;	f__Comamonadaceae
Otu15906	d__Bacteria;	p__Chloroflexi;	c__TK10;	o__TK10;	f__TK10;	g__TK10;	s__metagenome
Otu16605	d__Bacteria;	p__Proteobacteria;	c__Alphaproteobacteria
Otu18840	d__Bacteria;	p__Planctomycetota;	c__Planctomycetes;	o__Pirellulales;	f__Pirellulaceae;	g__Pirellula;	s__metagenome
Otu2383	d__Bacteria;	p__Actinobacteriota;	c__Thermoleophilia;	o__Gaiellales;	f__Gaiellaceae;	g__Gaiella
Otu3840	d__Bacteria;	p__Actinobacteriota;	c__Actinobacteria;	o__Micrococcales;	f__Micrococcaceae
Otu3927	d__Bacteria;	p__Actinobacteriota;	c__Thermoleophilia;	o__Solirubrobacterales;	f__67-14;	g__67-14
Otu4638	d__Bacteria;	p__Myxococcota;	c__Myxococcia;	o__Myxococcales;	f__Myxococcaceae
Otu6793	d__Bacteria;	p__Proteobacteria;	c__Alphaproteobacteria;	o__Sphingomonadales;	f__Sphingomonadaceae;	g__Novosphingobium
Otu7400	d__Bacteria;	p__Actinobacteriota;	c__Actinobacteria;	o__Propionibacteriales;	f__Nocardioidaceae;	g__Nocardioides;	s__uncultured_bacterium
Otu7885	d__Bacteria;	p__Gemmatimonadota;	c__Gemmatimonadetes;	o__Gemmatimonadales;	f__Gemmatimonadaceae;	g__Gemmatimonas;	s__uncultured_bacterium
Otu8327	d__Bacteria;	p__Actinobacteriota;	c__Thermoleophilia;	o__Solirubrobacterales;	f__67-14;	g__67-14;	s__uncultured_actinobacterium
Otu9551	d__Bacteria;	p__Actinobacteriota;	c__Actinobacteria;	o__Corynebacteriales;	f__Mycobacteriaceae;	g__Mycobacterium
Otu11875	d__Bacteria;	p__Bdellovibrionota;	c__Oligoflexia;	o__0319-6G20;	f__0319-6G20;	g__0319-6G20
Otu1216	d__Bacteria;	p__Proteobacteria;	c__Alphaproteobacteria;	o__Sphingomonadales;	f__Sphingomonadaceae;	g__Sphingomonas
Otu13721	d__Bacteria;	p__Chloroflexi;	c__Dehalococcoidia;	o__S085;	f__S085;	g__S085;	s__uncultured_bacterium
Otu16287	d__Bacteria;	p__Proteobacteria;	c__Gammaproteobacteria;	o__Burkholderiales;	f__TRA3-20;	g__TRA3-20
Otu16455	d__Bacteria;	p__Chloroflexi;	c__Chloroflexia;	o__Thermomicrobiales;	f__AKYG1722;	g__AKYG1722;	s__uncultured_bacterium
Otu16555	d__Bacteria;	p__Chloroflexi;	c__TK10;	o__TK10;	f__TK10;	g__TK10
Otu16651	d__Bacteria;	p__Planctomycetota;	c__Planctomycetes;	o__Planctomycetales;	f__Schlesneriaceae;	g__Planctopirus;	s__uncultured_bacterium
Otu16762	d__Bacteria;	p__Bdellovibrionota;	c__Oligoflexia;	o__0319-6G20;	f__0319-6G20;	g__0319-6G20
Otu16952	d__Bacteria;	p__Gemmatimonadota;	c__Gemmatimonadetes;	o__Gemmatimonadales;	f__Gemmatimonadaceae;	g__uncultured
Otu1749	d__Bacteria;	p__Proteobacteria;	c__Alphaproteobacteria;	o__Rhizobiales;	f__Beijerinckiaceae;	g__Methylobacterium-Methylorubrum
Otu17670	d__Bacteria;	p__Bdellovibrionota;	c__Oligoflexia;	o__0319-6G20;	f__0319-6G20;	g__0319-6G20
Otu17776	d__Bacteria;	p__Acidobacteriota;	c__Blastocatellia;	o__Blastocatellales;	f__Blastocatellaceae;	g__JGI_0001001-H03;	s__uncultured_soil
Otu17839	d__Bacteria;	p__Proteobacteria;	c__Alphaproteobacteria;	o__Acetobacterales;	f__Acetobacteraceae
Otu18305	d__Bacteria;	p__Chloroflexi;	c__Chloroflexia;	o__Kallotenuales;	f__AKIW781;	g__AKIW781;	s__uncultured_bacterium
Otu18606	d__Bacteria;	p__Chloroflexi;	c__Anaerolineae;	o__Caldilineales;	f__Caldilineaceae;	g__uncultured;	s__uncultured_Caldilineales
Otu1876	d__Bacteria;	p__Actinobacteriota;	c__Actinobacteria;	o__Frankiales;	f__Geodermatophilaceae;	g__Blastococcus
Otu18985	d__Bacteria;	p__Bdellovibrionota;	c__Oligoflexia;	o__Oligoflexales;	f__uncultured;	g__uncultured;	s__uncultured_bacterium
Otu19308	d__Bacteria;	p__Firmicutes;	c__Bacilli;	o__Bacillales;	f__Bacillaceae;	g__Bacillus
Otu19323	d__Bacteria;	p__Firmicutes;	c__Bacilli;	o__Alicyclobacillales;	f__Alicyclobacillaceae;	g__Tumebacillus;	s__uncultured_bacterium
Otu19673	d__Bacteria;	p__Chloroflexi;	c__Chloroflexia;	o__Kallotenuales;	f__AKIW781;	g__AKIW781;	s__uncultured_Kouleothrix
Otu19894	d__Bacteria;	p__Myxococcota;	c__Polyangia;	o__Haliangiales;	f__Haliangiaceae;	g__Haliangium
Otu19963	d__Bacteria;	p__Planctomycetota;	c__Phycisphaerae;	o__Tepidisphaerales;	f__WD2101_soil_group;	g__WD2101_soil_group
Otu19991	d__Bacteria;	p__Actinobacteriota;	c__Thermoleophilia;	o__Gaiellales;	f__Gaiellaceae;	g__Gaiella;	s__uncultured_bacterium
Otu20004	d__Bacteria;	p__Proteobacteria;	c__Alphaproteobacteria;	o__Elsterales;	f__uncultured;	g__uncultured
Otu20572	d__Bacteria;	p__Bdellovibrionota;	c__Oligoflexia;	o__Oligoflexales;	f__Oligoflexales;	g__Oligoflexus;	s__uncultured_bacterium
Otu21230	d__Bacteria;	p__Firmicutes;	c__Bacilli;	o__Bacillales;	f__Bacillaceae;	g__Bacillus
Otu21445	d__Bacteria;	p__Firmicutes;	c__Bacilli;	o__Paenibacillales;	f__Paenibacillaceae;	g__Paenibacillus
Otu2321	d__Bacteria;	p__Actinobacteriota;	c__MB-A2-108;	o__MB-A2-108;	f__MB-A2-108;	g__MB-A2-108
Otu2616	d__Bacteria;	p__Proteobacteria;	c__Alphaproteobacteria;	o__Rhizobiales;	f__Xanthobacteraceae;	g__Bradyrhizobium
Otu3184	d__Bacteria;	p__Myxococcota;	c__Myxococcia;	o__Myxococcales;	f__Myxococcaceae;	g__Archangium;	s__Archangium_gephyra
Otu3528	d__Bacteria;	p__Proteobacteria;	c__Gammaproteobacteria;	o__Burkholderiales;	f__Comamonadaceae;	g__Rhizobacter
Otu374	d__Bacteria;	p__Proteobacteria;	c__Gammaproteobacteria;	o__Burkholderiales;	f__Oxalobacteraceae;	g__Noviherbaspirillum
Otu5863	d__Bacteria;	p__Proteobacteria;	c__Gammaproteobacteria;	o__Burkholderiales;	f__Oxalobacteraceae;	g__Massilia
Otu9300	d__Bacteria;	p__Acidobacteriota;	c__Acidobacteriae;	o__Bryobacterales;	f__Bryobacteraceae;	g__Bryobacter
Otu9463	d__Bacteria;	p__Firmicutes;	c__Bacilli;	o__Paenibacillales;	f__Paenibacillaceae;	g__Paenibacillus
Otu10935	d__Bacteria;	p__Actinobacteriota;	c__Thermoleophilia;	o__Gaiellales;	f__uncultured;	g__uncultured
Otu11152	d__Bacteria;	p__Proteobacteria;	c__Alphaproteobacteria;	o__Tistrellales;	f__Geminicoccaceae;	g__Arboricoccus;	s__uncultured_bacterium
Otu11475	d__Bacteria;	p__Proteobacteria;	c__Alphaproteobacteria;	o__Rhodobacterales;	f__Rhodobacteraceae;	g__Rubellimicrobium;	s__uncultured_bacterium
Otu13371	d__Bacteria;	p__Chloroflexi;	c__Chloroflexia;	o__Kallotenuales;	f__AKIW781;	g__AKIW781;	s__uncultured_bacterium
Otu15417	d__Bacteria;	p__Chloroflexi;	c__Chloroflexia;	o__Chloroflexales;	f__Roseiflexaceae;	g__uncultured
Otu15911	d__Bacteria;	p__Chloroflexi;	c__TK10;	o__TK10;	f__TK10;	g__TK10;	s__uncultured_bacterium
Otu16182	d__Bacteria;	p__Chloroflexi;	c__TK10;	o__TK10;	f__TK10;	g__TK10;	s__uncultured_bacterium
Otu16556	d__Bacteria;	p__Acidobacteriota;	c__Acidobacteriae;	o__Solibacterales;	f__Solibacteraceae;	g__Candidatus_Solibacter
Otu18043	d__Bacteria;	p__Planctomycetota;	c__Planctomycetes;	o__Gemmatales;	f__Gemmataceae;	g__Zavarzinella
Otu18487	d__Bacteria;	p__Bdellovibrionota;	c__Oligoflexia;	o__0319-6G20;	f__0319-6G20;	g__0319-6G20;	s__uncultured_bacterium
Otu18667	d__Bacteria;	p__Chloroflexi;	c__TK10;	o__TK10;	f__TK10;	g__TK10
Otu19129	d__Bacteria;	p__Firmicutes;	c__Bacilli;	o__Paenibacillales;	f__Paenibacillaceae;	g__Paenibacillus;	s__Paenibacillus_alginolyticus
Otu19242	d__Bacteria;	p__Firmicutes;	c__Bacilli;	o__Paenibacillales;	f__Paenibacillaceae;	g__Paenibacillus
Otu20168	d__Bacteria;	p__Planctomycetota;	c__Planctomycetes;	o__Isosphaerales;	f__Isosphaeraceae;	g__uncultured;	s__uncultured_Singulisphaera
Otu4672	d__Bacteria;	p__Proteobacteria;	c__Alphaproteobacteria;	o__Elsterales;	f__uncultured;	g__uncultured
Otu4818	d__Bacteria;	p__Actinobacteriota;	c__Actinobacteria;	o__Propionibacteriales;	f__Nocardioidaceae;	g__Aeromicrobium;	s__uncultured_bacterium
Otu5028	d__Bacteria;	p__Actinobacteriota;	c__Actinobacteria;	o__Frankiales;	f__Acidothermaceae;	g__Acidothermus;	s__uncultured_bacterium
Otu5155	d__Bacteria;	p__Gemmatimonadota;	c__Gemmatimonadetes;	o__Gemmatimonadales;	f__Gemmatimonadaceae;	g__uncultured
Otu5265	d__Bacteria;	p__Proteobacteria;	c__Alphaproteobacteria;	o__Rhizobiales;	f__Xanthobacteraceae;	g__Rhodoplanes
Otu6653	d__Bacteria;	p__Actinobacteriota;	c__Actinobacteria;	o__Micrococcales
Otu6739	d__Bacteria;	p__Chloroflexi;	c__TK10;	o__TK10;	f__TK10;	g__TK10;	s__uncultured_bacterium
Otu7049	d__Bacteria;	p__Myxococcota;	c__Polyangia;	o__Haliangiales;	f__Haliangiaceae;	g__Haliangium;	s__uncultured_Nannocystineae

## Sheet: p1-bacilus
#OTU ID	taxonomy	p	c	o	f	g	s
Otu10007	d__Bacteria;	p__Firmicutes;	c__Bacilli;	o__Bacillales;	f__Bacillaceae;	g__Bacillus	Bacillus	nealsonii	partial	16S	rRNA	gene,	strain	R-53683,	isolate	H8-1
Otu10093	d__Bacteria;	p__Firmicutes;	c__Bacilli;	o__Bacillales;	f__Bacillaceae;	g__Bacillus	Bacillus	subtilis	strain	pstj-222	16S	ribosomal	RNA	gene,	partial	sequence
Otu11031	d__Bacteria;	p__Firmicutes;	c__Bacilli;	o__Bacillales;	f__Bacillaceae;	g__Bacillus	Bacillus	siamensis	strain	HBUAS68737	16S	ribosomal	RNA	gene,	partial	sequence
Otu11372	d__Bacteria;	p__Firmicutes;	c__Bacilli;	o__Bacillales;	f__Bacillaceae;	g__Bacillus	Bacillus	subtilis	strain	L67	16S	ribosomal	RNA	gene,	partial	sequence
Otu12181	d__Bacteria;	p__Firmicutes;	c__Bacilli;	o__Bacillales;	f__Bacillaceae;	g__Bacillus	Bacillus	siamensis	strain	HBUAS68737	16S	ribosomal	RNA	gene,	partial	sequence
Otu13956	d__Bacteria;	p__Firmicutes;	c__Bacilli;	o__Bacillales;	f__Bacillaceae;	g__Bacillus	Bacillus	amyloliquefaciens	strain	HBUAS51550	16S	ribosomal	RNA	gene,	partial	sequence
Otu13995	d__Bacteria;	p__Firmicutes;	c__Bacilli;	o__Bacillales;	f__Bacillaceae;	g__Bacillus	Bacillus	subtilis	strain	M8a	16S	ribosomal	RNA	gene,	partial	sequence
Otu14781	d__Bacteria;	p__Firmicutes;	c__Bacilli;	o__Bacillales;	f__Bacillaceae;	g__Bacillus	Bacillus	sp.	mixed	culture	X7-11	16S	ribosomal	RNA	gene,	partial	sequence
Otu14796	d__Bacteria;	p__Firmicutes;	c__Bacilli;	o__Bacillales;	f__Bacillaceae;	g__Bacillus	Bacillus	licheniformis	strain	NAU-PP-9	16S	ribosomal	RNA	gene,	partial	sequence
Otu149	d__Bacteria;	p__Firmicutes;	c__Bacilli;	o__Bacillales;	f__Bacillaceae;	g__Bacillus	Neobacillus	ginsengisoli	strain	WB-14	16S	ribosomal	RNA	gene,	partial	sequence
Otu15092	d__Bacteria;	p__Firmicutes;	c__Bacilli;	o__Bacillales;	f__Bacillaceae;	g__Bacillus	Bacillus	subtilis	strain	SM4	16S	ribosomal	RNA	gene,	partial	sequence
Otu15713	d__Bacteria;	p__Firmicutes;	c__Bacilli;	o__Bacillales;	f__Bacillaceae;	g__Bacillus	Bacillus	siamensis	strain	HBUAS68742	16S	ribosomal	RNA	gene,	partial	sequence
Otu16404	d__Bacteria;	p__Firmicutes;	c__Bacilli;	o__Bacillales;	f__Bacillaceae;	g__Bacillus	Bacillus	subtilis	strain	WUM-N17	16S	ribosomal	RNA	gene,	partial	sequence.
Otu1660	d__Bacteria;	p__Firmicutes;	c__Bacilli;	o__Bacillales;	f__Bacillaceae;	g__Bacillus;	s__Bacillus_timonensis
Otu16830	d__Bacteria;	p__Firmicutes;	c__Bacilli;	o__Bacillales;	f__Bacillaceae;	g__Bacillus	Bacillus	siamensis	strain	HBUAS73245	16S	ribosomal	RNA	gene,	partial	sequence
Otu16852	d__Bacteria;	p__Firmicutes;	c__Bacilli;	o__Bacillales;	f__Bacillaceae;	g__Bacillus	Bacillus	velezensis	strain	KJB-2	16S	ribosomal	RNA	gene,	partial	sequence
Otu16998	d__Bacteria;	p__Firmicutes;	c__Bacilli;	o__Bacillales;			Uncultured	bacterium	clone	T8AugB04	16S	ribosomal	RNA	gene,	partial	sequence
Otu17594	d__Bacteria;	p__Firmicutes;	c__Bacilli;	o__Bacillales;	f__Bacillaceae;	g__Bacillus	Bacillus	inaquosorum	strain	PSB	FC_13	16S	ribosomal	RNA	gene,	partial	sequence
Otu17607	d__Bacteria;	p__Firmicutes;	c__Bacilli;	o__Bacillales;	f__Bacillaceae;	g__Bacillus	Bacillus	subtilis	strain	SM4	16S	ribosomal	RNA	gene,	partial	sequence
Otu18839	d__Bacteria;	p__Firmicutes;	c__Bacilli;	o__Bacillales;	f__Bacillaceae;	g__Bacillus	Uncultured	bacterium	clone	BH2_aao23a10	16S	ribosomal	RNA	gene,	partial	sequence
Otu19359	d__Bacteria;	p__Firmicutes;	c__Bacilli;	o__Bacillales;	f__Bacillaceae;	g__Bacillus	Bacillus	licheniformis	strain	NAU-PP-9	16S	ribosomal	RNA	gene,	partial	sequence
Otu19475	d__Bacteria;	p__Firmicutes;	c__Bacilli;	o__Bacillales;	f__Bacillaceae;	g__Bacillus	Bacillus	subtilis	strain	NR(7)	16S	ribosomal	RNA	gene,	partial	sequence
Otu19483	d__Bacteria;	p__Firmicutes;	c__Bacilli;	o__Bacillales;	f__Bacillaceae;	g__Bacillus	Bacillus	sp.	(in:	Bacteria)	strain	D	16S	ribosomal	RNA	gene,	partial	sequence
Otu19688	d__Bacteria;	p__Firmicutes;	c__Bacilli;	o__Bacillales;	f__Bacillaceae;	g__Bacillus	Bacillus	onubensis	strain	JL-14	16S	ribosomal	RNA	gene,	partial	sequence
Otu19717	d__Bacteria;	p__Firmicutes;	c__Bacilli;	o__Bacillales;	f__Bacillaceae;	g__Bacillus	Bacillus	amyloliquefaciens	strain	HBUAS71352	16S	ribosomal	RNA	gene,	partial	sequence
Otu21124	d__Bacteria;	p__Firmicutes;	c__Bacilli;	o__Bacillales;	f__Bacillaceae;	g__Bacillus	Uncultured	bacterium	clone	16S49	16S	ribosomal	RNA	gene,	partial	sequence
Otu21230	d__Bacteria;	p__Firmicutes;	c__Bacilli;	o__Bacillales;	f__Bacillaceae;	g__Bacillus	uncultured	bacterium	DNA	containing	16S-23S	intergenic	spacer	region,	clone	43
Otu21530	d__Bacteria;	p__Firmicutes;	c__Bacilli;	o__Bacillales;			Bacillus	pumilus	strain	p5_G05	16S	ribosomal	RNA	gene,	partial	sequence
Otu21957	d__Bacteria;	p__Firmicutes;	c__Bacilli;	o__Bacillales;	f__Bacillaceae;	g__Bacillus	Bacillus	amyloliquefaciens	strain	HBUAS56819	16S	ribosomal	RNA	gene,	partial	sequence
Otu22004	d__Bacteria;	p__Firmicutes;	c__Bacilli;	o__Bacillales;	f__Bacillaceae;	g__Bacillus	Uncultured	bacterium	clone	AKAU3916	16S	ribosomal	RNA	gene,	partial	sequence
Otu2250	d__Bacteria;	p__Firmicutes;	c__Bacilli;	o__Bacillales;	f__Bacillaceae;	g__Bacillus	Bacillus	thaonhiensis	strain	B-2-1	16S	ribosomal	RNA	gene,	partial	sequence
Otu3325	d__Bacteria;	p__Firmicutes;	c__Bacilli;	o__Bacillales;	f__Bacillaceae;	g__Bacillus;	s__Bacillus_thermolactis
Otu436	d__Bacteria;	p__Firmicutes;	c__Bacilli;	o__Bacillales;	f__Bacillaceae;	g__Bacillus	Neobacillus	sp.	strain	Hpe1-ST-8	16S	ribosomal	RNA	gene,	partial	sequence
Otu4670	d__Bacteria;	p__Firmicutes;	c__Bacilli;	o__Bacillales;	f__Bacillaceae;	g__Bacillus	Bacillus	timonensis	strain	10403023	16S	ribosomal	RNA,	partial	sequence
Otu51	d__Bacteria;	p__Firmicutes;	c__Bacilli;	o__Bacillales;	f__Bacillaceae;	g__Bacillus	Bacillus	licheniformis	strain	HBUAS74073	16S	ribosomal	RNA	gene,	partial	sequence
Otu571	d__Bacteria;	p__Firmicutes;	c__Bacilli;	o__Bacillales;	f__Bacillaceae;	g__Bacillus;	s__Bacillus_nealsonii
Otu611	d__Bacteria;	p__Firmicutes;	c__Bacilli;	o__Bacillales;	f__Bacillaceae;	g__Bacillus	Bacterium	strain	GIm20	16S	ribosomal	RNA	gene,	partial	sequence
Otu732	d__Bacteria;	p__Firmicutes;	c__Bacilli;	o__Bacillales;	f__Bacillaceae;	g__Bacillus	Bacillus	solani	strain	1910ICU249	16S	ribosomal	RNA	gene,	partial	sequence
Otu9377	d__Bacteria;	p__Firmicutes;	c__Bacilli;	o__Bacillales;	f__Bacillaceae;	g__Bacillus	Uncultured	bacterium	clone	II960TT01A7I7Q	16S	ribosomal	RNA	gene,	partial	sequence
Otu9418	d__Bacteria;	p__Firmicutes;	c__Bacilli;	o__Bacillales;	f__Bacillaceae;	g__Bacillus	Uncultured	bacterium	clone	WildType_AN1017_0	16S	ribosomal	RNA	gene,	partial	sequence
Otu96	d__Bacteria;	p__Firmicutes;	c__Bacilli;	o__Bacillales;	f__Bacillaceae;	g__Bacillus	Bacillus	licheniformis	strain	PH2-3	16S	ribosomal	RNA	gene,	partial	sequence
Otu997	d__Bacteria;	p__Firmicutes;	c__Bacilli;	o__Bacillales;	f__Bacillaceae;	g__Bacillus	Bacillus	nakamurai	strain	MRC_ER1_53	16S	ribosomal	RNA	gene,	partial	sequence
Otu10229	d__Bacteria;	p__Firmicutes;	c__Bacilli;	o__Bacillales;	f__Bacillaceae;	g__Bacillus	Bacillus	aestuarii	strain	KSK	16S	ribosomal	RNA	gene,	partial	sequence
Otu10400	d__Bacteria;	p__Firmicutes;	c__Bacilli;	o__Bacillales;	f__Bacillaceae;	g__Bacillus	Bacillus	inaquosorum	strain	PSB	FC_13	16S	ribosomal	RNA	gene,	partial	sequence
Otu10404	d__Bacteria;	p__Firmicutes;	c__Bacilli;	o__Bacillales;	f__Bacillaceae;		Bacillus	lindianensis	strain	411	16S	ribosomal	RNA	gene,	partial	sequence
Otu11012	d__Bacteria;	p__Firmicutes;	c__Bacilli;	o__Bacillales;	f__Bacillaceae;	g__Bacillus	Bacillus	sp.	(in:	Bacteria)	strain	4U3	16S	ribosomal	RNA	gene,	partial	sequence
Otu1133	d__Bacteria;	p__Firmicutes;	c__Bacilli;	o__Bacillales;	f__Bacillaceae;	g__Bacillus	Neobacillus	notoginsengisoli	strain	SYP-B691	16S	ribosomal	RNA,	partial	sequence
Otu11797	d__Bacteria;	p__Firmicutes;	c__Bacilli;	o__Bacillales;	f__Bacillaceae;	g__Bacillus	Bacillus	stercoris	strain	TSA-4	16S	ribosomal	RNA	gene,	partial	sequence
Otu12143	d__Bacteria;	p__Firmicutes;	c__Bacilli;	o__Bacillales;	f__Bacillaceae;	g__Bacillus	Uncultured	bacterium	clone	nck244e07c1	16S	ribosomal	RNA	gene,	partial	sequence
Otu18311	d__Bacteria;	p__Firmicutes;	c__Bacilli;	o__Bacillales;	f__Bacillaceae;	g__Bacillus	Bacillus	foraminis	strain	XH032	16S	ribosomal	RNA	gene,	partial	sequence
Otu19308	d__Bacteria;	p__Firmicutes;	c__Bacilli;	o__Bacillales;	f__Bacillaceae;	g__Bacillus	Uncultured	bacterium	gene	for	16S	rRNA,	partial	sequence,	clone:	12TCLN287
Otu21406	d__Bacteria;	p__Firmicutes;	c__Bacilli;	o__Bacillales;	f__Bacillaceae;	g__Bacillus	Uncultured	bacterium	clone	16S49	16S	ribosomal	RNA	gene,	partial	sequence
Otu22001	d__Bacteria;	p__Firmicutes;	c__Bacilli;	o__Bacillales;	f__Bacillaceae;	g__Bacillus;	s__Bacillus_horti
Otu230	d__Bacteria;	p__Firmicutes;	c__Bacilli;	o__Bacillales;	f__Bacillaceae;	g__Bacillus	Uncultured	bacterium	clone	BS	7640B08	16S	ribosomal	RNA	gene,	partial	sequence
Otu2379	d__Bacteria;	p__Firmicutes;	c__Bacilli;	o__Bacillales;	f__Bacillaceae;	g__Bacillus	Bacillus	sp.	mixed	culture	J1-55	16S	ribosomal	RNA	gene,	partial	sequence
Otu4346	d__Bacteria;	p__Firmicutes;	c__Bacilli;	o__Bacillales;	f__Bacillaceae;	g__Bacillus	Bacillus	sp.	(in:	Bacteria)	strain	FJAT-49682	16S	ribosomal	RNA	gene,	partial	sequence
Otu5088	d__Bacteria;	p__Firmicutes;	c__Bacilli;	o__Bacillales;	f__Bacillaceae;	g__Bacillus	Bacillus	pseudomycoides	strain	AFS040014	16S	ribosomal	RNA	gene,	partial	sequence
Otu8705	d__Bacteria;	p__Firmicutes;	c__Bacilli;	o__Bacillales;	f__Bacillaceae;		Ornithinibacillus	sp.	B1107	16S	ribosomal	RNA	gene,	partial	sequence

## Sheet: P2-induced
#OTU ID	taxonomy	p	c	o	f	g	s
Otu150	d__Bacteria;	p__Proteobacteria;	c__Gammaproteobacteria;	o__Enterobacterales;	f__Erwiniaceae;	g__Pantoea
Otu494	d__Bacteria;	p__Proteobacteria;	c__Alphaproteobacteria;	o__Rhizobiales;	f__Devosiaceae;	g__Devosia
Otu19028	d__Bacteria;	p__Actinobacteriota;	c__Actinobacteria;	o__Pseudonocardiales;	f__Pseudonocardiaceae
Otu599	d__Bacteria;	p__Proteobacteria;	c__Alphaproteobacteria;	o__Sphingomonadales;	f__Sphingomonadaceae;	g__Sphingomonas
Otu1304	d__Bacteria;	p__Proteobacteria;	c__Alphaproteobacteria;	o__Rhizobiales;	f__Devosiaceae;	g__uncultured
Otu12964	d__Bacteria;	p__Bacteroidota;	c__Bacteroidia;	o__Cytophagales;	f__Microscillaceae;	g__Ohtaekwangia
Otu18235	d__Bacteria;	p__Proteobacteria;	c__Alphaproteobacteria;	o__Rhizobiales;	f__Rhizobiaceae;	g__Allorhizobium-Neorhizobium-Pararhizobium-Rhizobium
Otu10216	d__Bacteria;	p__Firmicutes;	c__Bacilli;	o__Bacillales;	f__Planococcaceae
Otu366	d__Bacteria;	p__Actinobacteriota;	c__Actinobacteria;	o__Streptomycetales;	f__Streptomycetaceae;	g__Streptomyces
Otu649	d__Bacteria;	p__Proteobacteria;	c__Gammaproteobacteria;	o__Enterobacterales;	f__Erwiniaceae
Otu13606	d__Bacteria;	p__Proteobacteria;	c__Alphaproteobacteria;	o__Rhizobiales
Otu13790	d__Bacteria;	p__Proteobacteria;	c__Gammaproteobacteria;	o__Xanthomonadales;	f__Rhodanobacteraceae;	g__Rhodanobacter
Otu20515	d__Bacteria;	p__Proteobacteria;	c__Gammaproteobacteria;	o__Burkholderiales
Otu541	d__Bacteria;	p__Proteobacteria;	c__Alphaproteobacteria;	o__Rhizobiales;	f__Rhizobiaceae;	g__Shinella
Otu1412	d__Bacteria;	p__Proteobacteria;	c__Alphaproteobacteria;	o__Rhizobiales;	f__Devosiaceae;	g__Devosia;	s__uncultured_bacterium
Otu10386	d__Bacteria
Otu1428	d__Bacteria;	p__Proteobacteria;	c__Gammaproteobacteria;	o__Burkholderiales;	f__Burkholderiaceae
Otu1010	d__Bacteria;	p__Actinobacteriota;	c__Actinobacteria;	o__Propionibacteriales;	f__Nocardioidaceae;	g__Nocardioides
Otu10772	d__Bacteria;	p__Proteobacteria;	c__Alphaproteobacteria;	o__Rhizobiales;	f__Rhizobiaceae
Otu18258	d__Bacteria;	p__Actinobacteriota;	c__Actinobacteria;	o__Micrococcales;	f__Micrococcaceae
Otu13974	d__Bacteria;	p__Actinobacteriota;	c__Actinobacteria;	o__Pseudonocardiales;	f__Pseudonocardiaceae;	g__Pseudonocardia;	s__uncultured_bacterium
Otu18170	d__Bacteria;	p__Proteobacteria;	c__Alphaproteobacteria;	o__Rhizobiales;	f__Devosiaceae;	g__Devosia
Otu18280	d__Bacteria;	p__Proteobacteria;	c__Alphaproteobacteria;	o__Rhizobiales;	f__Devosiaceae;	g__Devosia
Otu6839	d__Bacteria;	p__Firmicutes;	c__Bacilli;	o__Bacillales;	f__Planococcaceae;	g__Sporosarcina;	s__uncultured_bacterium
Otu11907	d__Bacteria;	p__Proteobacteria;	c__Gammaproteobacteria;	o__Xanthomonadales;	f__Rhodanobacteraceae
Otu395	d__Bacteria;	p__Proteobacteria;	c__Alphaproteobacteria;	o__Caulobacterales;	f__Caulobacteraceae;	g__Caulobacter;	s__Caulobacter_sp.
Otu23	d__Bacteria;	p__Proteobacteria;	c__Gammaproteobacteria;	o__Pseudomonadales;	f__Pseudomonadaceae;	g__Pseudomonas
Otu17582	d__Bacteria;	p__Actinobacteriota;	c__Actinobacteria;	o__Pseudonocardiales;	f__Pseudonocardiaceae;	g__Amycolatopsis
Otu1542	d__Bacteria;	p__Firmicutes;	c__Bacilli;	o__Bacillales;	f__Sporolactobacillaceae
Otu1469	d__Bacteria;	p__Actinobacteriota;	c__Actinobacteria;	o__Streptomycetales;	f__Streptomycetaceae;	g__Streptomyces
Otu16998	d__Bacteria;	p__Firmicutes;	c__Bacilli;	o__Bacillales
Otu19483	d__Bacteria;	p__Firmicutes;	c__Bacilli;	o__Bacillales;	f__Bacillaceae;	g__Bacillus
Otu16505	d__Bacteria;	p__Actinobacteriota;	c__Actinobacteria;	o__Corynebacteriales;	f__Mycobacteriaceae;	g__Mycobacterium
Otu16830	d__Bacteria;	p__Firmicutes;	c__Bacilli;	o__Bacillales;	f__Bacillaceae;	g__Bacillus
Otu1715	d__Bacteria;	p__Actinobacteriota;	c__Thermoleophilia;	o__Solirubrobacterales;	f__67-14;	g__67-14
Otu8413	d__Bacteria;	p__Proteobacteria;	c__Gammaproteobacteria;	o__Burkholderiales;	f__Burkholderiaceae
Otu1761	d__Bacteria;	p__Proteobacteria;	c__Alphaproteobacteria;	o__Rhizobiales;	f__Rhizobiaceae;	g__Mesorhizobium;	s__Mesorhizobium_plurifarium
Otu19091	d__Bacteria;	p__Proteobacteria;	c__Gammaproteobacteria
Otu1888	d__Bacteria;	p__Actinobacteriota;	c__Actinobacteria;	o__Frankiales;	f__Nakamurellaceae;	g__Nakamurella
Otu9542	d__Bacteria;	p__Actinobacteriota;	c__Actinobacteria;	o__Pseudonocardiales;	f__Pseudonocardiaceae;	g__Actinophytocola
Otu1061	d__Bacteria;	p__Armatimonadota;	c__Fimbriimonadia;	o__Fimbriimonadales;	f__Fimbriimonadaceae;	g__Fimbriimonadaceae;	s__uncultured_bacterium
Otu13956	d__Bacteria;	p__Firmicutes;	c__Bacilli;	o__Bacillales;	f__Bacillaceae;	g__Bacillus
Otu1742	d__Bacteria;	p__Proteobacteria;	c__Alphaproteobacteria;	o__Rhizobiales;	f__Beijerinckiaceae;	g__Bosea
Otu1161	d__Bacteria;	p__Proteobacteria;	c__Alphaproteobacteria;	o__Rhizobiales;	f__Devosiaceae;	g__Devosia;	s__Devosia_riboflavina
Otu1598	d__Bacteria;	p__Gemmatimonadota;	c__Gemmatimonadetes;	o__Gemmatimonadales;	f__Gemmatimonadaceae;	g__uncultured;	s__uncultured_Gemmatimonadetes
Otu3060	d__Bacteria;	p__Actinobacteriota;	c__Actinobacteria;	o__Streptomycetales;	f__Streptomycetaceae;	g__Kitasatospora
Otu3952	d__Bacteria;	p__Firmicutes;	c__Bacilli;	o__Paenibacillales;	f__Paenibacillaceae;	g__Paenibacillus
Otu2052	d__Bacteria;	p__Gemmatimonadota;	c__Longimicrobia;	o__Longimicrobiales;	f__Longimicrobiaceae;	g__Longimicrobiaceae;	s__uncultured_bacterium
Otu5742	d__Bacteria;	p__Firmicutes;	c__Bacilli;	o__Bacillales;	f__Planococcaceae;	g__Lysinibacillus
Otu21189	d__Bacteria;	p__Actinobacteriota;	c__Actinobacteria;	o__Micrococcales;	f__Micrococcaceae
Otu362	d__Bacteria;	p__Actinobacteriota;	c__Thermoleophilia;	o__Solirubrobacterales;	f__Solirubrobacteraceae;	g__Solirubrobacter;	s__metagenome
Otu16404	d__Bacteria;	p__Firmicutes;	c__Bacilli;	o__Bacillales;	f__Bacillaceae;	g__Bacillus
Otu1389	d__Bacteria;	p__Proteobacteria;	c__Alphaproteobacteria;	o__Rhizobiales;	f__Xanthobacteraceae;	g__Rhodopseudomonas;	s__uncultured_bacterium
Otu10007	d__Bacteria;	p__Firmicutes;	c__Bacilli;	o__Bacillales;	f__Bacillaceae;	g__Bacillus
Otu1684	d__Bacteria;	p__Bacteroidota;	c__Bacteroidia;	o__Cytophagales;	f__Spirosomaceae;	g__Dyadobacter;	s__Dyadobacter_fermentans
Otu2759	d__Bacteria;	p__Actinobacteriota;	c__Actinobacteria;	o__Propionibacteriales;	f__Propionibacteriaceae;	g__Microlunatus
Otu11031	d__Bacteria;	p__Firmicutes;	c__Bacilli;	o__Bacillales;	f__Bacillaceae;	g__Bacillus
Otu16466	d__Bacteria;	p__Proteobacteria;	c__Alphaproteobacteria;	o__Rhizobiales;	f__Devosiaceae;	g__Devosia
Otu1813	d__Bacteria;	p__Actinobacteriota;	c__Actinobacteria;	o__Micrococcales;	f__Bogoriellaceae;	g__Georgenia
Otu16321	d__Bacteria;	p__Bacteroidota;	c__Bacteroidia;	o__Cytophagales;	f__Microscillaceae
Otu2209	d__Bacteria;	p__Firmicutes;	c__Clostridia;	o__Peptostreptococcales-Tissierellales;	f__Peptostreptococcales-Tissierellales;	g__Tissierella;	s__uncultured_bacterium
Otu1974	d__Bacteria;	p__Myxococcota;	c__Polyangia;	o__Haliangiales;	f__Haliangiaceae;	g__Haliangium;	s__uncultured_bacterium
Otu2839	d__Bacteria;	p__Actinobacteriota;	c__Thermoleophilia;	o__Solirubrobacterales;	f__Solirubrobacteraceae;	g__Solirubrobacter
Otu18471	d__Bacteria;	p__Proteobacteria;	c__Gammaproteobacteria;	o__Burkholderiales;	f__Oxalobacteraceae
Otu16030	d__Bacteria;	p__Actinobacteriota;	c__Actinobacteria;	o__Streptomycetales;	f__Streptomycetaceae;	g__Kitasatospora;	s__Kitasatospora_aureofaciens
Otu3540	d__Bacteria;	p__Proteobacteria;	c__Alphaproteobacteria;	o__Elsterales;	f__uncultured;	g__uncultured;	s__uncultured_bacterium
Otu2355	d__Bacteria;	p__Actinobacteriota;	c__Actinobacteria;	o__Micrococcales;	f__Micrococcaceae;	g__Citricoccus
Otu15092	d__Bacteria;	p__Firmicutes;	c__Bacilli;	o__Bacillales;	f__Bacillaceae;	g__Bacillus
Otu15492	d__Bacteria;	p__Actinobacteriota;	c__Actinobacteria;	o__Streptomycetales;	f__Streptomycetaceae;	g__Streptomyces
Otu20591	d__Bacteria;	p__Proteobacteria;	c__Gammaproteobacteria;	o__Xanthomonadales;	f__Rhodanobacteraceae
Otu16692	d__Bacteria;	p__Proteobacteria;	c__Gammaproteobacteria;	o__Burkholderiales
Otu15541	d__Bacteria;	p__Actinobacteriota;	c__Actinobacteria;	o__Streptomycetales;	f__Streptomycetaceae;	g__Streptomyces
Otu2140	d__Bacteria;	p__Actinobacteriota;	c__Actinobacteria;	o__Pseudonocardiales;	f__Pseudonocardiaceae;	g__Lechevalieria;	s__Lentzea_sp.
Otu17607	d__Bacteria;	p__Firmicutes;	c__Bacilli;	o__Bacillales;	f__Bacillaceae;	g__Bacillus
Otu13995	d__Bacteria;	p__Firmicutes;	c__Bacilli;	o__Bacillales;	f__Bacillaceae;	g__Bacillus
Otu19717	d__Bacteria;	p__Firmicutes;	c__Bacilli;	o__Bacillales;	f__Bacillaceae;	g__Bacillus
Otu2822	d__Bacteria;	p__Proteobacteria;	c__Gammaproteobacteria;	o__Xanthomonadales;	f__Rhodanobacteraceae;	g__Dokdonella;	s__uncultured_Dokdonella
Otu16406	d__Bacteria;	p__Firmicutes;	c__Bacilli;	o__Bacillales;	f__Planococcaceae;	g__Domibacillus
Otu3640	d__Bacteria;	p__Actinobacteriota;	c__Actinobacteria;	o__Frankiales;	f__Frankiaceae;	g__Jatrophihabitans;	s__uncultured_bacterium
Otu2918	d__Bacteria;	p__Proteobacteria;	c__Gammaproteobacteria;	o__Burkholderiales;	f__Nitrosomonadaceae;	g__MND1
Otu96	d__Bacteria;	p__Firmicutes;	c__Bacilli;	o__Bacillales;	f__Bacillaceae;	g__Bacillus
Otu142	d__Bacteria;	p__Actinobacteriota;	c__Actinobacteria;	o__Micrococcales;	f__Micrococcaceae
Otu14320	d__Bacteria;	p__Actinobacteriota;	c__Actinobacteria;	o__Micromonosporales;	f__Micromonosporaceae
Otu3258	d__Bacteria;	p__Actinobacteriota;	c__Actinobacteria;	o__Streptomycetales;	f__Streptomycetaceae;	g__Streptomyces
Otu19010	d__Bacteria;	p__Actinobacteriota;	c__Actinobacteria;	o__Frankiales;	f__Frankiaceae;	g__Frankia;	s__uncultured_bacterium
Otu4582	d__Bacteria;	p__Actinobacteriota;	c__Actinobacteria;	o__Micromonosporales;	f__Micromonosporaceae
Otu735	d__Bacteria;	p__Actinobacteriota;	c__Actinobacteria;	o__Streptomycetales;	f__Streptomycetaceae;	g__Streptomyces
Otu3235	d__Bacteria;	p__Proteobacteria;	c__Gammaproteobacteria;	o__Gammaproteobacteria_Incertae_Sedis;	f__Unknown_Family;	g__Acidibacter
Otu8079	d__Bacteria;	p__Proteobacteria;	c__Gammaproteobacteria;	o__Xanthomonadales;	f__Rhodanobacteraceae
Otu12601	d__Bacteria;	p__Firmicutes;	c__Bacilli;	o__Bacillales;	f__Planococcaceae;	g__Psychrobacillus
Otu7937	d__Bacteria;	p__Firmicutes;	c__Bacilli;	o__Paenibacillales;	f__Paenibacillaceae;	g__Paenibacillus
Otu4105	d__Bacteria;	p__Proteobacteria;	c__Alphaproteobacteria;	o__Elsterales;	f__uncultured;	g__uncultured
Otu12754	d__Bacteria;	p__Proteobacteria;	c__Alphaproteobacteria;	o__Acetobacterales;	f__Acetobacteraceae;	g__Rhodopila;	s__Rhodopila_globiformis
Otu2320	d__Bacteria;	p__Acidobacteriota;	c__Acidobacteriae;	o__Acidobacteriales;	f__Koribacteraceae;	g__Candidatus_Koribacter
Otu3628	d__Bacteria;	p__Actinobacteriota;	c__Actinobacteria;	o__Pseudonocardiales;	f__Pseudonocardiaceae;	g__Pseudonocardia
Otu2431	d__Bacteria;	p__Proteobacteria;	c__Gammaproteobacteria;	o__Burkholderiales;	f__Alcaligenaceae
Otu502	d__Bacteria;	p__Actinobacteriota;	c__Actinobacteria;	o__Micromonosporales;	f__Micromonosporaceae
Otu498	d__Bacteria;	p__Actinobacteriota;	c__Actinobacteria;	o__Streptomycetales;	f__Streptomycetaceae;	g__Streptomyces
Otu19475	d__Bacteria;	p__Firmicutes;	c__Bacilli;	o__Bacillales;	f__Bacillaceae;	g__Bacillus
Otu14781	d__Bacteria;	p__Firmicutes;	c__Bacilli;	o__Bacillales;	f__Bacillaceae;	g__Bacillus
Otu5977	d__Bacteria;	p__Actinobacteriota;	c__Actinobacteria;	o__Micromonosporales;	f__Micromonosporaceae
Otu21349	d__Bacteria;	p__Firmicutes;	c__Bacilli;	o__Bacillales;	f__Bacillaceae;	g__Bacillus
Otu756	d__Bacteria;	p__Actinobacteriota;	c__Actinobacteria;	o__Frankiales;	f__Frankiaceae;	g__Jatrophihabitans
Otu2632	d__Bacteria;	p__Actinobacteriota;	c__Actinobacteria;	o__Micromonosporales;	f__Micromonosporaceae
Otu4532	d__Bacteria;	p__Proteobacteria;	c__Alphaproteobacteria;	o__Acetobacterales;	f__Acetobacteraceae;	g__uncultured
Otu5311	d__Bacteria;	p__Acidobacteriota;	c__Acidobacteriae;	o__Bryobacterales;	f__Bryobacteraceae;	g__Bryobacter
Otu2535	d__Bacteria;	p__Firmicutes;	c__Bacilli;	o__Paenibacillales;	f__Paenibacillaceae;	g__Saccharibacillus;	s__Saccharibacillus_sp.
Otu3346	d__Bacteria;	p__Actinobacteriota;	c__Thermoleophilia;	o__Gaiellales
Otu14502	d__Bacteria;	p__Actinobacteriota;	c__Actinobacteria;	o__Frankiales;	f__Geodermatophilaceae;	g__Geodermatophilus
Otu9334	d__Bacteria;	p__Proteobacteria;	c__Gammaproteobacteria;	o__Xanthomonadales;	f__Xanthomonadaceae;	g__Arenimonas;	s__uncultured_bacterium
Otu17594	d__Bacteria;	p__Firmicutes;	c__Bacilli;	o__Bacillales;	f__Bacillaceae;	g__Bacillus
Otu2107	d__Bacteria;	p__Firmicutes;	c__Bacilli;	o__Bacillales;	f__Planococcaceae;	g__Sporosarcina
Otu611	d__Bacteria;	p__Firmicutes;	c__Bacilli;	o__Bacillales;	f__Bacillaceae;	g__Bacillus
Otu2815	d__Bacteria;	p__Proteobacteria;	c__Alphaproteobacteria;	o__Dongiales;	f__Dongiaceae;	g__Dongia
Otu20579	d__Bacteria;	p__Actinobacteriota;	c__Actinobacteria;	o__Frankiales;	f__Geodermatophilaceae;	g__Geodermatophilus
Otu3325	d__Bacteria;	p__Firmicutes;	c__Bacilli;	o__Bacillales;	f__Bacillaceae;	g__Bacillus;	s__Bacillus_thermolactis
Otu4507	d__Bacteria;	p__Actinobacteriota;	c__Acidimicrobiia;	o__Microtrichales;	f__uncultured;	g__uncultured
Otu6432	d__Bacteria;	p__Proteobacteria;	c__Alphaproteobacteria;	o__Rhizobiales;	f__Rhizobiaceae;	g__Mesorhizobium
Otu17760	d__Bacteria;	p__Proteobacteria;	c__Gammaproteobacteria
Otu12027	d__Bacteria;	p__Actinobacteriota;	c__Actinobacteria;	o__Pseudonocardiales;	f__Pseudonocardiaceae;	g__Pseudonocardia
Otu16393	d__Bacteria;	p__Actinobacteriota;	c__Actinobacteria;	o__Micromonosporales;	f__Micromonosporaceae;	g__Actinoplanes
Otu3761	d__Bacteria;	p__Firmicutes;	c__Bacilli;	o__Alicyclobacillales;	f__Alicyclobacillaceae;	g__Tumebacillus
Otu3781	d__Bacteria;	p__Actinobacteriota;	c__Actinobacteria;	o__Propionibacteriales;	f__Nocardioidaceae;	g__Marmoricola;	s__Marmoricola_sp.
Otu103	d__Bacteria;	p__Actinobacteriota;	c__Actinobacteria;	o__Corynebacteriales;	f__Mycobacteriaceae;	g__Mycobacterium
Otu951	d__Bacteria;	p__Actinobacteriota;	c__Actinobacteria;	o__Frankiales;	f__Acidothermaceae;	g__Acidothermus
Otu15712	d__Bacteria;	p__Proteobacteria;	c__Alphaproteobacteria;	o__Rhizobiales
Otu21124	d__Bacteria;	p__Firmicutes;	c__Bacilli;	o__Bacillales;	f__Bacillaceae;	g__Bacillus
Otu2580	d__Bacteria;	p__Chloroflexi;	c__Ktedonobacteria;	o__Ktedonobacterales;	f__Ktedonobacteraceae
Otu5651	d__Bacteria;	p__Actinobacteriota;	c__Actinobacteria;	o__Micromonosporales;	f__Micromonosporaceae
Otu5504	d__Bacteria;	p__Proteobacteria;	c__Alphaproteobacteria;	o__Rhizobiales;	f__Xanthobacteraceae;	g__uncultured
Otu18793	d__Bacteria;	p__Proteobacteria;	c__Gammaproteobacteria;	o__Burkholderiales;	f__Oxalobacteraceae
Otu1049	d__Bacteria;	p__Actinobacteriota;	c__Thermoleophilia;	o__Solirubrobacterales;	f__67-14;	g__67-14;	s__metagenome
Otu3650	d__Bacteria;	p__Acidobacteriota;	c__Acidobacteriae;	o__Bryobacterales;	f__Bryobacteraceae;	g__Bryobacter;	s__uncultured_bacterium
Otu5383	d__Bacteria;	p__Actinobacteriota;	c__Actinobacteria;	o__Pseudonocardiales;	f__Pseudonocardiaceae;	g__Pseudonocardia;	s__uncultured_bacterium
Otu4891	d__Bacteria;	p__Firmicutes;	c__Bacilli;	o__Paenibacillales;	f__Paenibacillaceae;	g__Paenibacillus;	s__Paenibacillus_alginolyticus
Otu675	d__Bacteria;	p__Fibrobacterota;	c__Fibrobacteria;	o__Fibrobacterales;	f__Fibrobacteraceae;	g__possible_genus_04;	s__uncultured_bacterium
Otu1080	d__Bacteria;	p__Firmicutes;	c__Clostridia;	o__Peptostreptococcales-Tissierellales;	f__Peptostreptococcaceae;	g__Romboutsia
Otu3465	d__Bacteria;	p__Verrucomicrobiota;	c__Verrucomicrobiae;	o__Pedosphaerales;	f__Pedosphaeraceae;	g__Ellin517
Otu3275	d__Bacteria;	p__Myxococcota;	c__Polyangia;	o__Haliangiales;	f__Haliangiaceae;	g__Haliangium
Otu1613	d__Bacteria;	p__Actinobacteriota;	c__Actinobacteria;	o__Micrococcales;	f__Microbacteriaceae;	g__Microbacterium
Otu1017	d__Bacteria;	p__Proteobacteria;	c__Alphaproteobacteria;	o__Rhizobiales;	f__Xanthobacteraceae;	g__Pseudolabrys;	s__uncultured_bacterium
Otu6140	d__Bacteria;	p__Proteobacteria;	c__Gammaproteobacteria;	o__Enterobacterales;	f__Erwiniaceae
Otu8562	d__Bacteria;	p__Firmicutes;	c__Bacilli;	o__Paenibacillales;	f__Paenibacillaceae;	g__Paenibacillus;	s__Paenibacillus_sacheonensis
Otu4999	d__Bacteria;	p__Proteobacteria;	c__Alphaproteobacteria;	o__Rhodobacterales;	f__Rhodobacteraceae;	g__Amaricoccus;	s__metagenome
Otu20284	d__Bacteria;	p__Actinobacteriota;	c__Actinobacteria;	o__Pseudonocardiales;	f__Pseudonocardiaceae;	g__Amycolatopsis
Otu4124	d__Bacteria;	p__RCP2-54;	c__RCP2-54;	o__RCP2-54;	f__RCP2-54;	g__RCP2-54;	s__uncultured_bacterium
Otu3252	d__Bacteria;	p__Proteobacteria;	c__Gammaproteobacteria;	o__Burkholderiales;	f__Oxalobacteraceae
Otu8085	d__Bacteria;	p__Proteobacteria;	c__Alphaproteobacteria;	o__Rhizobiales;	f__Xanthobacteraceae;	g__uncultured
Otu9418	d__Bacteria;	p__Firmicutes;	c__Bacilli;	o__Bacillales;	f__Bacillaceae;	g__Bacillus
Otu13757	d__Bacteria;	p__Actinobacteriota;	c__Actinobacteria;	o__Micromonosporales;	f__Micromonosporaceae;	g__Asanoa;	s__uncultured_bacterium
Otu5981	d__Bacteria;	p__Acidobacteriota;	c__Acidobacteriae;	o__Solibacterales;	f__Solibacteraceae;	g__Candidatus_Solibacter
Otu4941	d__Bacteria;	p__Actinobacteriota;	c__Actinobacteria;	o__Streptomycetales;	f__Streptomycetaceae;	g__Streptomyces
Otu3495	d__Bacteria;	p__Proteobacteria;	c__Alphaproteobacteria;	o__Sphingomonadales;	f__Sphingomonadaceae;	g__Sphingopyxis
Otu1660	d__Bacteria;	p__Firmicutes;	c__Bacilli;	o__Bacillales;	f__Bacillaceae;	g__Bacillus;	s__Bacillus_timonensis
Otu19665	d__Bacteria;	p__Proteobacteria;	c__Alphaproteobacteria;	o__Rhizobiales;	f__Devosiaceae;	g__Devosia
Otu471	d__Bacteria;	p__Actinobacteriota;	c__Thermoleophilia;	o__Gaiellales;	f__uncultured;	g__uncultured
Otu4474	d__Bacteria;	p__Proteobacteria;	c__Alphaproteobacteria;	o__Rhizobiales;	f__Xanthobacteraceae;	g__Afipia;	s__Afipia_felis
Otu13826	d__Bacteria;	p__Actinobacteriota;	c__Actinobacteria;	o__Frankiales;	f__Frankiaceae;	g__Jatrophihabitans
Otu1176	d__Bacteria;	p__Firmicutes;	c__Bacilli;	o__Bacillales;	f__Planococcaceae;	g__Lysinibacillus
Otu6998	d__Bacteria;	p__Bdellovibrionota;	c__Oligoflexia;	o__0319-6G20;	f__0319-6G20;	g__0319-6G20;	s__uncultured_delta
Otu13634	d__Bacteria;	p__Actinobacteriota;	c__Actinobacteria;	o__Pseudonocardiales;	f__Pseudonocardiaceae;	g__Pseudonocardia
Otu311	d__Bacteria;	p__Firmicutes;	c__Bacilli;	o__Bacillales;	f__Bacillaceae;	g__Bacillus
Otu3549	d__Bacteria;	p__Proteobacteria;	c__Alphaproteobacteria;	o__Acetobacterales;	f__Acetobacteraceae;	g__Belnapia;	s__uncultured_bacterium
Otu6702	d__Bacteria;	p__Actinobacteriota;	c__Actinobacteria;	o__Frankiales;	f__Frankiaceae;	g__Jatrophihabitans;	s__uncultured_bacterium
Otu7061	d__Bacteria;	p__Myxococcota;	c__Polyangia;	o__Haliangiales;	f__Haliangiaceae;	g__Haliangium
Otu1803	d__Bacteria;	p__Actinobacteriota;	c__Thermoleophilia;	o__Gaiellales;	f__uncultured;	g__uncultured
Otu228	d__Bacteria;	p__Myxococcota;	c__Polyangia;	o__Polyangiales;	f__BIrii41;	g__BIrii41
Otu4806	d__Bacteria;	p__Firmicutes;	c__Clostridia;	o__Clostridiales;	f__Clostridiaceae;	g__Clostridium_sensu_stricto_13
Otu11662	d__Bacteria;	p__Actinobacteriota;	c__Actinobacteria;	o__Micrococcales;	f__Micrococcaceae;	g__Kocuria;	s__Kocuria_rhizophila
Otu6315	d__Bacteria;	p__Actinobacteriota;	c__Thermoleophilia;	o__Solirubrobacterales;	f__67-14;	g__67-14
Otu20053	d__Bacteria;	p__Actinobacteriota;	c__Actinobacteria;	o__Micromonosporales;	f__Micromonosporaceae
Otu9037	d__Bacteria;	p__Myxococcota;	c__Myxococcia;	o__Myxococcales;	f__Vulgatibacteraceae;	g__Vulgatibacter;	s__Vulgatibacter_sp.
Otu4720	d__Bacteria;	p__Proteobacteria;	c__Alphaproteobacteria;	o__Rhizobiales;	f__Beijerinckiaceae;	g__alphaI_cluster
Otu732	d__Bacteria;	p__Firmicutes;	c__Bacilli;	o__Bacillales;	f__Bacillaceae;	g__Bacillus
Otu11372	d__Bacteria;	p__Firmicutes;	c__Bacilli;	o__Bacillales;	f__Bacillaceae;	g__Bacillus
Otu21499	d__Bacteria;	p__Actinobacteriota;	c__Thermoleophilia;	o__Solirubrobacterales;	f__Solirubrobacteraceae;	g__Conexibacter
Otu4093	d__Bacteria;	p__Actinobacteriota;	c__Actinobacteria;	o__Pseudonocardiales;	f__Pseudonocardiaceae;	g__Actinophytocola;	s__uncultured_bacterium
Otu3953	d__Bacteria;	p__Gemmatimonadota;	c__Gemmatimonadetes;	o__Gemmatimonadales;	f__Gemmatimonadaceae;	g__uncultured
Otu7666	d__Bacteria;	p__Verrucomicrobiota;	c__Verrucomicrobiae;	o__Pedosphaerales;	f__Pedosphaeraceae;	g__uncultured;	s__uncultured_Verrucomicrobia
Otu1043	d__Bacteria;	p__Actinobacteriota;	c__Actinobacteria;	o__Pseudonocardiales;	f__Pseudonocardiaceae;	g__Pseudonocardia
Otu18368	d__Bacteria;	p__Actinobacteriota;	c__Actinobacteria;	o__Micromonosporales;	f__Micromonosporaceae;	g__Actinoplanes
Otu20418	d__Bacteria;	p__Actinobacteriota;	c__Actinobacteria;	o__Micrococcales;	f__Micrococcaceae;	g__Pseudarthrobacter
Otu5452	d__Bacteria;	p__Actinobacteriota;	c__Actinobacteria;	o__Streptomycetales;	f__Streptomycetaceae;	g__Streptomyces;	s__uncultured_bacterium
Otu5594	d__Bacteria;	p__Chloroflexi;	c__TK10;	o__TK10;	f__TK10;	g__TK10;	s__uncultured_bacterium
Otu18549	d__Bacteria;	p__Actinobacteriota;	c__Actinobacteria;	o__Propionibacteriales;	f__Nocardioidaceae;	g__Nocardioides
Otu20978	d__Bacteria;	p__Proteobacteria;	c__Alphaproteobacteria;	o__Acetobacterales;	f__Acetobacteraceae
Otu5694	d__Bacteria;	p__Actinobacteriota;	c__Actinobacteria;	o__Micrococcales;	f__Microbacteriaceae;	g__Microbacterium
Otu6807	d__Bacteria;	p__Actinobacteriota;	c__Actinobacteria;	o__Streptosporangiales;	f__Thermomonosporaceae;	g__Actinoallomurus
Otu949	d__Bacteria;	p__Gemmatimonadota;	c__Gemmatimonadetes;	o__Gemmatimonadales;	f__Gemmatimonadaceae;	g__Gemmatimonas;	s__uncultured_Gemmatimonadetes
Otu1604	d__Bacteria;	p__Gemmatimonadota;	c__Gemmatimonadetes;	o__Gemmatimonadales;	f__Gemmatimonadaceae;	g__Roseisolibacter;	s__uncultured_bacterium
Otu8417	d__Bacteria;	p__Firmicutes;	c__Bacilli;	o__Bacillales;	f__Bacillaceae;	g__Bacillus
Otu8440	d__Bacteria;	p__Firmicutes;	c__Bacilli;	o__Paenibacillales;	f__Paenibacillaceae;	g__Paenibacillus
Otu16852	d__Bacteria;	p__Firmicutes;	c__Bacilli;	o__Bacillales;	f__Bacillaceae;	g__Bacillus
Otu4924	d__Bacteria;	p__Actinobacteriota;	c__Acidimicrobiia;	o__Microtrichales;	f__uncultured;	g__uncultured;	s__uncultured_Acidimicrobiia
Otu20532	d__Bacteria;	p__Proteobacteria;	c__Alphaproteobacteria;	o__Acetobacterales;	f__Acetobacteraceae;	g__Acidiphilium
Otu3454	d__Bacteria;	p__Bacteroidota;	c__Bacteroidia;	o__Chitinophagales;	f__Saprospiraceae;	g__uncultured;	s__uncultured_Haliscomenobacter
Otu4784	d__Bacteria;	p__Firmicutes;	c__Bacilli;	o__Brevibacillales;	f__Brevibacillaceae;	g__Brevibacillus;	s__Brevibacillus_laterosporus
Otu5229	d__Bacteria;	p__Actinobacteriota;	c__Thermoleophilia;	o__Gaiellales;	f__uncultured;	g__uncultured;	s__uncultured_bacterium
Otu13671	d__Bacteria;	p__Actinobacteriota;	c__Actinobacteria;	o__Kineosporiales;	f__Kineosporiaceae;	g__Angustibacter
Otu4830	d__Bacteria;	p__Proteobacteria;	c__Alphaproteobacteria;	o__Rhizobiales;	f__Beijerinckiaceae;	g__alphaI_cluster;	s__uncultured_bacterium
Otu6202	d__Bacteria;	p__Actinobacteriota;	c__Actinobacteria;	o__Micrococcales;	f__Micrococcaceae;	g__Arthrobacter
Otu16103	d__Bacteria;	p__Proteobacteria;	c__Gammaproteobacteria;	o__Xanthomonadales;	f__Rhodanobacteraceae;	g__Ahniella;	s__uncultured_bacterium
Otu9377	d__Bacteria;	p__Firmicutes;	c__Bacilli;	o__Bacillales;	f__Bacillaceae;	g__Bacillus
Otu12080	d__Bacteria;	p__Gemmatimonadota;	c__Gemmatimonadetes;	o__Gemmatimonadales;	f__Gemmatimonadaceae;	g__uncultured
Otu4226	d__Bacteria;	p__Bdellovibrionota;	c__Bdellovibrionia;	o__Bacteriovoracales;	f__Bacteriovoracaceae;	g__Bacteriovorax;	s__uncultured_bacterium
Otu3787	d__Bacteria;	p__Actinobacteriota;	c__Actinobacteria;	o__Pseudonocardiales;	f__Pseudonocardiaceae;	g__Pseudonocardia;	s__uncultured_bacterium
Otu887	d__Bacteria;	p__Actinobacteriota;	c__Actinobacteria;	o__Micrococcales;	f__Micrococcaceae;	g__Paeniglutamicibacter
Otu8990	d__Bacteria;	p__Actinobacteriota;	c__Actinobacteria;	o__Micrococcales;	f__Micrococcaceae;	g__Arthrobacter
Otu1302	d__Bacteria;	p__Actinobacteriota;	c__Actinobacteria;	o__Pseudonocardiales;	f__Pseudonocardiaceae;	g__Pseudonocardia
Otu7837	d__Bacteria;	p__Proteobacteria;	c__Alphaproteobacteria;	o__Rhizobiales;	f__Rhizobiaceae
Otu11388	d__Bacteria;	p__Actinobacteriota;	c__Actinobacteria;	o__Pseudonocardiales;	f__Pseudonocardiaceae;	g__Pseudonocardia
Otu12181	d__Bacteria;	p__Firmicutes;	c__Bacilli;	o__Bacillales;	f__Bacillaceae;	g__Bacillus
Otu19895	d__Bacteria;	p__Proteobacteria;	c__Alphaproteobacteria;	o__Rhizobiales;	f__Beijerinckiaceae;	g__uncultured
Otu435	d__Bacteria;	p__Actinobacteriota;	c__Actinobacteria;	o__Frankiales;	f__Geodermatophilaceae;	g__Geodermatophilus
Otu11540	d__Bacteria;	p__Proteobacteria;	c__Gammaproteobacteria;	o__Burkholderiales;	f__Oxalobacteraceae
Otu5206	d__Bacteria;	p__Chloroflexi;	c__Chloroflexia;	o__Chloroflexales;	f__Roseiflexaceae;	g__Kouleothrix;	s__uncultured_bacterium
Otu5758	d__Bacteria;	p__Bacteroidota;	c__Bacteroidia;	o__Cytophagales;	f__Microscillaceae;	g__Ohtaekwangia;	s__uncultured_bacterium
Otu9094	d__Bacteria;	p__Actinobacteriota;	c__Actinobacteria;	o__Frankiales;	f__Nakamurellaceae;	g__Nakamurella;	s__Nakamurella_sp.
Otu9872	d__Bacteria;	p__Actinobacteriota;	c__Thermoleophilia;	o__Solirubrobacterales;	f__Solirubrobacteraceae;	g__Conexibacter;	s__uncultured_bacterium
Otu2022	d__Bacteria;	p__Actinobacteriota;	c__Thermoleophilia;	o__Gaiellales;	f__uncultured;	g__uncultured;	s__uncultured_Rubrobacteria
Otu5838	d__Bacteria;	p__Proteobacteria;	c__Gammaproteobacteria;	o__Burkholderiales;	f__Methylophilaceae
Otu6191	d__Bacteria;	p__Proteobacteria;	c__Gammaproteobacteria;	o__Enterobacterales;	f__Erwiniaceae
Otu557	d__Bacteria;	p__Firmicutes;	c__Bacilli;	o__Bacillales;	f__Planococcaceae;	g__Sporosarcina
Otu6036	d__Bacteria;	p__Proteobacteria;	c__Alphaproteobacteria;	o__Rhizobiales;	f__Hyphomicrobiaceae;	g__Hyphomicrobium;	s__Hyphomicrobium_denitrificans
Otu20921	d__Bacteria;	p__Actinobacteriota;	c__Thermoleophilia;	o__Solirubrobacterales;	f__Solirubrobacteraceae
Otu3829	d__Bacteria;	p__Proteobacteria;	c__Gammaproteobacteria;	o__R7C24;	f__R7C24;	g__R7C24;	s__metagenome
Otu4377	d__Bacteria;	p__Actinobacteriota;	c__Actinobacteria;	o__Micrococcales;	f__Microbacteriaceae;	g__Leifsonia
Otu8460	d__Bacteria;	p__Myxococcota;	c__Polyangia;	o__Polyangiales;	f__Polyangiaceae
Otu19688	d__Bacteria;	p__Firmicutes;	c__Bacilli;	o__Bacillales;	f__Bacillaceae;	g__Bacillus
Otu3615	d__Bacteria;	p__Proteobacteria;	c__Gammaproteobacteria;	o__Burkholderiales;	f__Comamonadaceae;	g__uncultured
Otu5392	d__Bacteria;	p__Verrucomicrobiota;	c__Verrucomicrobiae;	o__Pedosphaerales;	f__Pedosphaeraceae;	g__Pedosphaeraceae
Otu9604	d__Bacteria;	p__Actinobacteriota;	c__Actinobacteria;	o__Micromonosporales;	f__Micromonosporaceae
Otu15062	d__Bacteria;	p__Elusimicrobiota;	c__Lineage_IIa;	o__Lineage_IIa;	f__Lineage_IIa;	g__Lineage_IIa
Otu19359	d__Bacteria;	p__Firmicutes;	c__Bacilli;	o__Bacillales;	f__Bacillaceae;	g__Bacillus
Otu22004	d__Bacteria;	p__Firmicutes;	c__Bacilli;	o__Bacillales;	f__Bacillaceae;	g__Bacillus
Otu7307	d__Bacteria;	p__Proteobacteria;	c__Gammaproteobacteria;	o__Burkholderiales;	f__TRA3-20;	g__TRA3-20
Otu7526	d__Bacteria;	p__Armatimonadota;	c__Armatimonadia;	o__Armatimonadales;	f__Armatimonadales;	g__Armatimonadales
Otu271	d__Bacteria;	p__Proteobacteria;	c__Alphaproteobacteria;	o__Sphingomonadales;	f__Sphingomonadaceae;	g__Sphingomonas
Otu436	d__Bacteria;	p__Firmicutes;	c__Bacilli;	o__Bacillales;	f__Bacillaceae;	g__Bacillus
Otu51	d__Bacteria;	p__Firmicutes;	c__Bacilli;	o__Bacillales;	f__Bacillaceae;	g__Bacillus
Otu5654	d__Bacteria;	p__Chloroflexi;	c__TK10;	o__TK10;	f__TK10;	g__TK10;	s__uncultured_bacterium
Otu13914	d__Bacteria;	p__Actinobacteriota;	c__Actinobacteria;	o__Streptomycetales;	f__Streptomycetaceae;	g__Streptomyces
Otu3552	d__Bacteria;	p__Actinobacteriota;	c__Actinobacteria;	o__Micrococcales;	f__Micrococcaceae;	g__Arthrobacter;	s__Arthrobacter_globiformis
Otu4217	d__Bacteria;	p__Proteobacteria;	c__Gammaproteobacteria;	o__Burkholderiales;	f__Nitrosomonadaceae;	g__Ellin6067
Otu4945	d__Bacteria;	p__Actinobacteriota;	c__Actinobacteria;	o__Micrococcales;	f__Microbacteriaceae;	g__Agromyces
Otu14124	d__Bacteria;	p__Actinobacteriota;	c__Actinobacteria;	o__Micrococcales;	f__Micrococcaceae
Otu5820	d__Bacteria;	p__Myxococcota;	c__Polyangia;	o__Haliangiales;	f__Haliangiaceae;	g__Haliangium
Otu2389	d__Bacteria;	p__Proteobacteria;	c__Alphaproteobacteria;	o__Acetobacterales;	f__Acetobacteraceae
Otu4809	d__Bacteria;	p__Proteobacteria;	c__Alphaproteobacteria;	o__Sphingomonadales;	f__Sphingomonadaceae;	g__Sphingobium
Otu8379	d__Bacteria;	p__Gemmatimonadota;	c__Gemmatimonadetes;	o__Gemmatimonadales;	f__Gemmatimonadaceae;	g__Gemmatimonas
Otu1134	d__Bacteria;	p__Gemmatimonadota;	c__Gemmatimonadetes;	o__Gemmatimonadales;	f__Gemmatimonadaceae;	g__uncultured
Otu1791	d__Bacteria;	p__Proteobacteria;	c__Alphaproteobacteria;	o__Rhizobiales;	f__Xanthobacteraceae;	g__Pseudolabrys
Otu2306	d__Bacteria;	p__Actinobacteriota;	c__Actinobacteria;	o__Frankiales;	f__Nakamurellaceae;	g__Nakamurella
Otu6485	d__Bacteria;	p__Chloroflexi;	c__TK10;	o__TK10;	f__TK10;	g__TK10;	s__bacterium_Ellin6543
Otu345	d__Bacteria;	p__Firmicutes;	c__Bacilli;	o__Bacillales;	f__Planococcaceae;	g__Sporosarcina
Otu9424	d__Bacteria;	p__Proteobacteria;	c__Alphaproteobacteria;	o__Rhizobiales;	f__Beijerinckiaceae;	g__uncultured;	s__metagenome
Otu1550	d__Bacteria;	p__Actinobacteriota;	c__Actinobacteria;	o__Catenulisporales;	f__Actinospicaceae;	g__Actinospica;	s__uncultured_bacterium
Otu19400	d__Bacteria;	p__Firmicutes;	c__Bacilli;	o__Paenibacillales;	f__Paenibacillaceae;	g__Paenibacillus
Otu6537	d__Bacteria;	p__Actinobacteriota;	c__Actinobacteria;	o__Pseudonocardiales;	f__Pseudonocardiaceae;	g__Pseudonocardia
Otu7436	d__Bacteria;	p__Firmicutes;	c__Bacilli;	o__Paenibacillales;	f__Paenibacillaceae;	g__Paenibacillus;	s__Paenibacillus_pectinilyticus
Otu8515	d__Bacteria;	p__Myxococcota;	c__Polyangia;	o__Haliangiales;	f__Haliangiaceae;	g__Haliangium
Otu8851	d__Bacteria;	p__Proteobacteria;	c__Alphaproteobacteria
Otu149	d__Bacteria;	p__Firmicutes;	c__Bacilli;	o__Bacillales;	f__Bacillaceae;	g__Bacillus
Otu20858	d__Bacteria;	p__Proteobacteria;	c__Alphaproteobacteria;	o__Rhizobiales;	f__Beijerinckiaceae;	g__uncultured
Otu7879	d__Bacteria;	p__Proteobacteria;	c__Alphaproteobacteria;	o__Rhizobiales;	f__KF-JG30-B3;	g__KF-JG30-B3
Otu984	d__Bacteria;	p__Actinobacteriota;	c__Actinobacteria;	o__Frankiales;	f__Geodermatophilaceae;	g__Geodermatophilus;	s__Geodermatophilus_sp.
Otu10757	d__Bacteria;	p__Firmicutes;	c__Bacilli;	o__Paenibacillales;	f__Paenibacillaceae;	g__Paenibacillus
Otu7071	d__Bacteria;	p__Proteobacteria;	c__Alphaproteobacteria;	o__Rhizobiales;	f__Xanthobacteraceae;	g__Pseudolabrys;	s__uncultured_bacterium
Otu1102	d__Bacteria;	p__Proteobacteria;	c__Gammaproteobacteria;	o__Burkholderiales;	f__Oxalobacteraceae;	g__Noviherbaspirillum
Otu2426	d__Bacteria;	p__Actinobacteriota;	c__Actinobacteria;	o__Corynebacteriales;	f__Mycobacteriaceae;	g__Mycobacterium
Otu21530	d__Bacteria;	p__Firmicutes;	c__Bacilli;	o__Bacillales
Otu12137	d__Bacteria;	p__Proteobacteria;	c__Gammaproteobacteria;	o__Burkholderiales;	f__Oxalobacteraceae;	g__Massilia
Otu1918	d__Bacteria;	p__Firmicutes;	c__Bacilli;	o__Bacillales;	f__Bacillaceae;	g__Bacillus
Otu5814	d__Bacteria;	p__Proteobacteria;	c__Gammaproteobacteria;	o__Burkholderiales;	f__Comamonadaceae
Otu5943	d__Bacteria;	p__Acidobacteriota;	c__Acidobacteriae;	o__Acidobacteriales;	f__uncultured;	g__uncultured
Otu7027	d__Bacteria;	p__Proteobacteria;	c__Alphaproteobacteria;	o__Caulobacterales;	f__Caulobacteraceae;	g__Phenylobacterium
Otu7642	d__Bacteria;	p__Gemmatimonadota;	c__Longimicrobia;	o__Longimicrobiales;	f__Longimicrobiaceae;	g__YC-ZSS-LKJ147;	s__uncultured_bacterium
Otu10093	d__Bacteria;	p__Firmicutes;	c__Bacilli;	o__Bacillales;	f__Bacillaceae;	g__Bacillus
Otu3160	d__Bacteria;	p__Actinobacteriota;	c__Actinobacteria;	o__Propionibacteriales;	f__Nocardioidaceae;	g__Nocardioides
Otu419	d__Bacteria;	p__Firmicutes;	c__Bacilli;	o__Bacillales;	f__Bacillaceae;	g__Bacillus
Otu6142	d__Bacteria;	p__Bdellovibrionota;	c__Bdellovibrionia;	o__Bdellovibrionales;	f__Bdellovibrionaceae;	g__Bdellovibrio;	s__Bdellovibrio_sp.
Otu7576	d__Bacteria;	p__Bdellovibrionota;	c__Bdellovibrionia;	o__Bacteriovoracales;	f__Bacteriovoracaceae;	g__Peredibacter
Otu9571	d__Bacteria;	p__Myxococcota;	c__Polyangia;	o__Polyangiales;	f__Polyangiaceae;	g__Jahnella;	s__Jahnella_thaxteri
Otu9881	d__Bacteria;	p__Gemmatimonadota;	c__Gemmatimonadetes;	o__Gemmatimonadales;	f__Gemmatimonadaceae
Otu1252	d__Bacteria;	p__Proteobacteria;	c__Gammaproteobacteria;	o__Burkholderiales;	f__SC-I-84;	g__SC-I-84
Otu18839	d__Bacteria;	p__Firmicutes;	c__Bacilli;	o__Bacillales;	f__Bacillaceae;	g__Bacillus
Otu2019	d__Bacteria;	p__Actinobacteriota;	c__Thermoleophilia;	o__Gaiellales;	f__Gaiellaceae;	g__Gaiella;	s__uncultured_actinobacterium
Otu4408	d__Bacteria;	p__Bacteroidota;	c__Bacteroidia;	o__Sphingobacteriales;	f__AKYH767;	g__AKYH767
Otu4742	d__Bacteria;	p__Actinobacteriota;	c__Actinobacteria;	o__Frankiales;	f__Geodermatophilaceae;	g__Blastococcus;	s__uncultured_bacterium
Otu6867	d__Bacteria;	p__Proteobacteria;	c__Alphaproteobacteria;	o__Acetobacterales;	f__Acetobacteraceae;	g__Craurococcus-Caldovatus
Otu979	d__Bacteria;	p__Actinobacteriota;	c__Actinobacteria;	o__Frankiales;	f__Geodermatophilaceae;	g__Geodermatophilus;	s__uncultured_bacterium
Otu4488	d__Bacteria;	p__Acidobacteriota;	c__Acidobacteriae;	o__Acidobacteriales;	f__uncultured;	g__uncultured
Otu8223	d__Bacteria;	p__Acidobacteriota;	c__Subgroup_5;	o__Subgroup_5;	f__Subgroup_5;	g__Subgroup_5;	s__uncultured_bacterium
Otu12179	d__Bacteria;	p__Actinobacteriota;	c__Actinobacteria;	o__Pseudonocardiales;	f__Pseudonocardiaceae;	g__Pseudonocardia;	s__uncultured_actinobacterium
Otu20474	d__Bacteria;	p__Firmicutes;	c__Bacilli;	o__Bacillales;	f__Planococcaceae;	g__Sporosarcina
Otu3337	d__Bacteria;	p__Actinobacteriota;	c__Actinobacteria;	o__Micromonosporales;	f__Micromonosporaceae
Otu6286	d__Bacteria;	p__Bacteroidota;	c__Bacteroidia;	o__Chitinophagales;	f__Saprospiraceae;	g__uncultured;	s__uncultured_soil
Otu6907	d__Bacteria;	p__Proteobacteria;	c__Alphaproteobacteria;	o__Azospirillales;	f__Azospirillaceae;	g__Skermanella;	s__uncultured_bacterium
Otu7473	d__Bacteria;	p__Myxococcota;	c__bacteriap25;	o__bacteriap25;	f__bacteriap25;	g__bacteriap25
Otu1754	d__Bacteria;	p__Actinobacteriota;	c__Actinobacteria;	o__Micrococcales;	f__Intrasporangiaceae
Otu4944	d__Bacteria;	p__Chloroflexi;	c__TK10;	o__TK10;	f__TK10;	g__TK10;	s__uncultured_bacterium
Otu8339	d__Bacteria;	p__Actinobacteriota;	c__Thermoleophilia;	o__Solirubrobacterales;	f__Solirubrobacteraceae
Otu10847	d__Bacteria;	p__Firmicutes;	c__Bacilli;	o__Paenibacillales;	f__Paenibacillaceae;	g__Paenibacillus
Otu16550	d__Bacteria;	p__Firmicutes;	c__Bacilli;	o__Bacillales;	f__Bacillaceae;	g__Ornithinibacillus
Otu5982	d__Bacteria;	p__Actinobacteriota;	c__Thermoleophilia;	o__Solirubrobacterales;	f__Solirubrobacteraceae
Otu6216	d__Bacteria;	p__Proteobacteria;	c__Gammaproteobacteria;	o__Gammaproteobacteria_Incertae_Sedis;	f__Unknown_Family;	g__Acidibacter;	s__uncultured_bacterium
Otu6467	d__Bacteria;	p__Proteobacteria;	c__Alphaproteobacteria;	o__Dongiales;	f__Dongiaceae;	g__Dongia
Otu7742	d__Bacteria;	p__Acidobacteriota;	c__Acidobacteriae;	o__Acidobacteriales;	f__uncultured;	g__uncultured;	s__uncultured_Acidobacteriaceae
Otu7868	d__Bacteria;	p__Firmicutes;	c__Bacilli;	o__Paenibacillales;	f__Paenibacillaceae;	g__Paenibacillus
Otu8276	d__Bacteria;	p__Actinobacteriota;	c__Thermoleophilia;	o__Gaiellales;	f__uncultured;	g__uncultured
Otu8825	d__Bacteria;	p__Myxococcota;	c__Polyangia;	o__Polyangiales;	f__Sandaracinaceae;	g__uncultured
Otu143	d__Bacteria;	p__Firmicutes;	c__Bacilli;	o__Bacillales;	f__Bacillaceae;	g__Bacillus
Otu16109	d__Bacteria;	p__Firmicutes;	c__Bacilli;	o__Bacillales;	f__Bacillaceae;	g__Bacillus;	s__Bacillus_fortis
Otu21431	d__Bacteria;	p__Actinobacteriota;	c__Actinobacteria;	o__Micrococcales;	f__Dermacoccaceae
Otu2807	d__Bacteria;	p__Proteobacteria;	c__Alphaproteobacteria;	o__Rhizobiales;	f__Xanthobacteraceae;	g__Rhodoplanes
Otu11914	d__Bacteria;	p__Chloroflexi;	c__JG30-KF-CM66;	o__JG30-KF-CM66;	f__JG30-KF-CM66;	g__JG30-KF-CM66;	s__metagenome
Otu15038	d__Bacteria;	p__Actinobacteriota;	c__Actinobacteria;	o__Micromonosporales;	f__Micromonosporaceae
Otu6553	d__Bacteria;	p__Proteobacteria;	c__Alphaproteobacteria;	o__Acetobacterales;	f__Acetobacteraceae;	g__uncultured
Otu7405	d__Bacteria;	p__Firmicutes;	c__Clostridia;	o__Clostridiales;	f__Clostridiaceae;	g__Clostridium_sensu_stricto_8;	s__uncultured_bacterium
Otu9638	d__Bacteria;	p__Gemmatimonadota;	c__Gemmatimonadetes;	o__Gemmatimonadales;	f__Gemmatimonadaceae;	g__Gemmatimonas;	s__uncultured_bacterium
Otu10827	d__Bacteria;	p__Gemmatimonadota;	c__Gemmatimonadetes;	o__Gemmatimonadales;	f__Gemmatimonadaceae;	g__uncultured;	s__metagenome
Otu11007	d__Bacteria;	p__RCP2-54;	c__RCP2-54;	o__RCP2-54;	f__RCP2-54;	g__RCP2-54;	s__uncultured_bacterium
Otu16273	d__Bacteria;	p__Actinobacteriota;	c__Actinobacteria;	o__Micrococcales;	f__Micrococcaceae
Otu2250	d__Bacteria;	p__Firmicutes;	c__Bacilli;	o__Bacillales;	f__Bacillaceae;	g__Bacillus
Otu4666	d__Bacteria;	p__Actinobacteriota;	c__Actinobacteria;	o__Micrococcales;	f__Micrococcaceae;	g__Pseudarthrobacter
Otu4670	d__Bacteria;	p__Firmicutes;	c__Bacilli;	o__Bacillales;	f__Bacillaceae;	g__Bacillus
Otu6544	d__Bacteria;	p__Actinobacteriota;	c__Rubrobacteria;	o__Rubrobacterales;	f__Rubrobacteriaceae;	g__Rubrobacter
Otu9357	d__Bacteria;	p__Proteobacteria;	c__Alphaproteobacteria;	o__Acetobacterales;	f__Acetobacteraceae;	g__Roseomonas;	s__uncultured_bacterium
Otu15555	d__Bacteria;	p__Firmicutes;	c__Bacilli;	o__Alicyclobacillales;	f__Alicyclobacillaceae;	g__Tumebacillus;	s__uncultured_bacterium
Otu9134	d__Bacteria;	p__Gemmatimonadota;	c__Gemmatimonadetes;	o__Gemmatimonadales;	f__Gemmatimonadaceae;	g__Gemmatimonas;	s__metagenome
Otu122	d__Bacteria;	p__Actinobacteriota;	c__Actinobacteria;	o__Micrococcales;	f__Microbacteriaceae;	g__Frigoribacterium;	s__Frigoribacterium_sp.
Otu15270	d__Bacteria;	p__Firmicutes;	c__Bacilli;	o__Paenibacillales;	f__Paenibacillaceae;	g__Cohnella;	s__Cohnella_sp.
Otu5061	d__Bacteria;	p__Nitrospirota;	c__Nitrospiria;	o__Nitrospirales;	f__Nitrospiraceae;	g__Nitrospira;	s__uncultured_soil
Otu9678	d__Bacteria;	p__Proteobacteria;	c__Alphaproteobacteria;	o__Caulobacterales;	f__Caulobacteraceae;	g__Phenylobacterium
Otu9757	d__Bacteria;	p__Myxococcota;	c__Myxococcia;	o__Myxococcales;	f__Myxococcaceae;	g__P3OB-42;	s__uncultured_Archangiaceae
Otu2688	d__Bacteria;	p__Proteobacteria;	c__Gammaproteobacteria;	o__Xanthomonadales;	f__Xanthomonadaceae;	g__Lysobacter;	s__Lysobacter_sp.
Otu7130	d__Bacteria;	p__Verrucomicrobiota;	c__Verrucomicrobiae;	o__Pedosphaerales;	f__Pedosphaeraceae;	g__Pedosphaera
Otu8301	d__Bacteria;	p__Actinobacteriota;	c__Actinobacteria;	o__Micromonosporales;	f__Micromonosporaceae;	g__Actinoplanes
Otu8652	d__Bacteria;	p__Chloroflexi;	c__Gitt-GS-136;	o__Gitt-GS-136;	f__Gitt-GS-136;	g__Gitt-GS-136
Otu8766	d__Bacteria;	p__Chloroflexi;	c__TK10;	o__TK10;	f__TK10;	g__TK10;	s__uncultured_bacterium
Otu8973	d__Bacteria;	p__Bacteroidota;	c__Bacteroidia;	o__Cytophagales;	f__Hymenobacteraceae;	g__Adhaeribacter
Otu5349	d__Bacteria;	p__Acidobacteriota;	c__Acidobacteriae;	o__Acidobacteriales;	f__uncultured;	g__uncultured
Otu5650	d__Bacteria;	p__Chloroflexi;	c__TK10;	o__TK10;	f__TK10;	g__TK10;	s__uncultured_bacterium
Otu6046	d__Bacteria;	p__Acidobacteriota;	c__Acidobacteriae;	o__Acidobacteriales;	f__uncultured;	g__uncultured;	s__uncultured_Acidobacteriaceae
Otu11305	d__Bacteria;	p__Actinobacteriota;	c__Actinobacteria;	o__Streptomycetales;	f__Streptomycetaceae;	g__Streptomyces
Otu1186	d__Bacteria;	p__Actinobacteriota;	c__Thermoleophilia;	o__Solirubrobacterales;	f__Solirubrobacteraceae;	g__Conexibacter
Otu17410	d__Bacteria;	p__Proteobacteria;	c__Alphaproteobacteria;	o__Rhizobiales;	f__Beijerinckiaceae;	g__Microvirga
Otu4332	d__Bacteria;	p__Actinobacteriota;	c__Actinobacteria;	o__Micrococcales;	f__Cellulomonadaceae;	g__Cellulomonas
Otu5060	d__Bacteria;	p__Patescibacteria;	c__Saccharimonadia;	o__Saccharimonadales;	f__Saccharimonadales;	g__Saccharimonadales;	s__uncultured_soil
Otu17852	d__Bacteria;	p__Proteobacteria;	c__Alphaproteobacteria;	o__Rhizobiales;	f__Rhizobiaceae;	g__Allorhizobium-Neorhizobium-Pararhizobium-Rhizobium
Otu2174	d__Bacteria;	p__Proteobacteria;	c__Gammaproteobacteria;	o__Burkholderiales;	f__Comamonadaceae;	g__Ramlibacter
Otu21957	d__Bacteria;	p__Firmicutes;	c__Bacilli;	o__Bacillales;	f__Bacillaceae;	g__Bacillus
Otu4942	d__Bacteria;	p__Actinobacteriota;	c__Actinobacteria;	o__Micromonosporales;	f__Micromonosporaceae
Otu7006	d__Bacteria;	p__Firmicutes;	c__Clostridia;	o__Clostridiales;	f__Clostridiaceae;	g__Clostridium_sensu_stricto_8;	s__uncultured_bacterium
Otu8748	d__Bacteria;	p__Chloroflexi;	c__JG30-KF-CM66;	o__JG30-KF-CM66;	f__JG30-KF-CM66;	g__JG30-KF-CM66;	s__uncultured_bacterium
Otu12678	d__Bacteria;	p__Planctomycetota;	c__Planctomycetes;	o__Pirellulales;	f__Pirellulaceae;	g__Pirellula;	s__uncultured_bacterium
Otu12880	d__Bacteria;	p__Firmicutes;	c__Bacilli;	o__Paenibacillales;	f__Paenibacillaceae;	g__uncultured;	s__metagenome
Otu1839	d__Bacteria;	p__Actinobacteriota;	c__Thermoleophilia;	o__Solirubrobacterales;	f__Solirubrobacteraceae
Otu21576	d__Bacteria;	p__Firmicutes;	c__Bacilli;	o__Bacillales;	f__Bacillaceae;	g__Bacillus
Otu6871	d__Bacteria;	p__Actinobacteriota;	c__Actinobacteria;	o__Propionibacteriales;	f__Propionibacteriaceae
Otu7498	d__Bacteria;	p__Myxococcota;	c__Polyangia;	o__Polyangiales;	f__Sandaracinaceae;	g__uncultured;	s__uncultured_Polyangiaceae
Otu9573	d__Bacteria;	p__Proteobacteria;	c__Alphaproteobacteria;	o__Elsterales;	f__uncultured;	g__uncultured
Otu2282	d__Bacteria;	p__Proteobacteria;	c__Alphaproteobacteria;	o__Rhizobiales;	f__Xanthobacteraceae;	g__Pseudolabrys;	s__uncultured_bacterium
Otu2781	d__Bacteria;	p__Firmicutes;	c__Bacilli;	o__Bacillales;	f__Bacillaceae;	g__Bacillus;	s__Bacillus_hackensackii
Otu2975	d__Bacteria;	p__Actinobacteriota;	c__Actinobacteria;	o__Micromonosporales;	f__Micromonosporaceae
Otu4905	d__Bacteria;	p__Myxococcota;	c__Polyangia;	o__Haliangiales;	f__Haliangiaceae;	g__Haliangium
Otu571	d__Bacteria;	p__Firmicutes;	c__Bacilli;	o__Bacillales;	f__Bacillaceae;	g__Bacillus;	s__Bacillus_nealsonii
Otu7219	d__Bacteria
Otu8242	d__Bacteria;	p__Firmicutes;	c__Clostridia;	o__Clostridia;	f__Hungateiclostridiaceae;	g__uncultured
Otu11865	d__Bacteria;	p__Firmicutes;	c__Bacilli;	o__Bacillales;	f__Bacillaceae;	g__Oceanobacillus;	s__uncultured_bacterium
Otu12329	d__Bacteria;	p__Proteobacteria;	c__Gammaproteobacteria;	o__Burkholderiales;	f__Oxalobacteraceae
Otu1741	d__Bacteria;	p__Proteobacteria;	c__Alphaproteobacteria;	o__Rhizobiales;	f__Beijerinckiaceae;	g__Microvirga
Otu367	d__Bacteria;	p__Firmicutes;	c__Bacilli;	o__Bacillales;	f__Bacillaceae;	g__Bacillus
Otu4427	d__Bacteria;	p__Actinobacteriota;	c__Actinobacteria;	o__Micromonosporales;	f__Micromonosporaceae;	g__Actinoplanes;	s__Actinoplanes_missouriensis
Otu6766	d__Bacteria;	p__Gemmatimonadota;	c__Longimicrobia;	o__Longimicrobiales;	f__Longimicrobiaceae;	g__Longimicrobiaceae;	s__uncultured_soil
Otu6768	d__Bacteria;	p__Actinobacteriota;	c__Actinobacteria;	o__Frankiales;	f__Acidothermaceae;	g__Acidothermus;	s__uncultured_bacterium
Otu1129	d__Bacteria;	p__Proteobacteria;	c__Alphaproteobacteria;	o__Rhizobiales;	f__Devosiaceae;	g__Devosia
Otu12277	d__Bacteria;	p__Gemmatimonadota;	c__Gemmatimonadetes;	o__Gemmatimonadales;	f__Gemmatimonadaceae;	g__Roseisolibacter;	s__uncultured_bacterium
Otu8213	d__Bacteria;	p__Actinobacteriota;	c__Actinobacteria;	o__Propionibacteriales;	f__Nocardioidaceae;	g__Nocardioides;	s__uncultured_bacterium
Otu852	d__Bacteria;	p__Actinobacteriota;	c__Actinobacteria;	o__Micrococcales;	f__Micrococcaceae;	g__Arthrobacter
Otu10227	d__Bacteria;	p__Firmicutes;	c__Bacilli;	o__Paenibacillales;	f__Paenibacillaceae;	g__Paenibacillus
Otu11892	d__Bacteria;	p__Planctomycetota;	c__Planctomycetes;	o__Pirellulales;	f__Pirellulaceae;	g__Rhodopirellula
Otu12437	d__Bacteria;	p__Actinobacteriota;	c__Thermoleophilia;	o__Gaiellales;	f__uncultured;	g__uncultured
Otu3372	d__Bacteria;	p__Myxococcota;	c__Myxococcia;	o__Myxococcales;	f__Anaeromyxobacteraceae;	g__Anaeromyxobacter
Otu4206	d__Bacteria;	p__Proteobacteria;	c__Gammaproteobacteria;	o__Burkholderiales;	f__Oxalobacteraceae;	g__Massilia
Otu11634	d__Bacteria;	p__Planctomycetota;	c__Planctomycetes;	o__Isosphaerales;	f__Isosphaeraceae;	g__uncultured
Otu4634	d__Bacteria;	p__Proteobacteria;	c__Gammaproteobacteria;	o__Burkholderiales;	f__Comamonadaceae
Otu7214	d__Bacteria;	p__Proteobacteria;	c__Alphaproteobacteria;	o__Elsterales;	f__uncultured;	g__uncultured
Otu7933	d__Bacteria;	p__Actinobacteriota;	c__Actinobacteria;	o__Pseudonocardiales;	f__Pseudonocardiaceae;	g__Pseudonocardia
Otu9302	d__Bacteria;	p__Firmicutes;	c__Clostridia;	o__Clostridiales;	f__Clostridiaceae;	g__Clostridium_sensu_stricto_12
Otu9501	d__Bacteria;	p__Actinobacteriota;	c__Actinobacteria;	o__Frankiales;	f__Nakamurellaceae;	g__Nakamurella
Otu11146	d__Bacteria;	p__Chloroflexi
Otu11663	d__Bacteria;	p__Gemmatimonadota;	c__Gemmatimonadetes;	o__Gemmatimonadales;	f__Gemmatimonadaceae;	g__uncultured;	s__uncultured_Gemmatimonadales
Otu11773	d__Bacteria;	p__Gemmatimonadota;	c__Gemmatimonadetes;	o__Gemmatimonadales;	f__Gemmatimonadaceae;	g__Gemmatimonas
Otu14887	d__Bacteria;	p__Proteobacteria;	c__Alphaproteobacteria;	o__Rhizobiales;	f__Rhizobiales_Incertae_Sedis;	g__Bauldia;	s__uncultured_bacterium
Otu19049	d__Bacteria;	p__Proteobacteria;	c__Alphaproteobacteria;	o__Rhizobiales;	f__Beijerinckiaceae
Otu20070	d__Bacteria;	p__Proteobacteria;	c__Gammaproteobacteria;	o__Burkholderiales;	f__Oxalobacteraceae;	g__Massilia
Otu3149	d__Bacteria;	p__Proteobacteria;	c__Alphaproteobacteria;	o__Rhizobiales;	f__Xanthobacteraceae;	g__Bradyrhizobium;	s__metagenome
Otu3956	d__Bacteria;	p__Firmicutes;	c__Bacilli;	o__Bacillales;	f__Planococcaceae;	g__Chryseomicrobium
Otu6939	d__Bacteria;	p__Actinobacteriota;	c__Actinobacteria;	o__Micromonosporales;	f__Micromonosporaceae;	g__Actinoplanes
Otu7323	d__Bacteria;	p__Proteobacteria;	c__Gammaproteobacteria;	o__Burkholderiales;	f__B1-7BS;	g__B1-7BS
Otu7561	d__Bacteria;	p__Proteobacteria;	c__Alphaproteobacteria;	o__Sphingomonadales;	f__Sphingomonadaceae;	g__Ellin6055
Otu10802	d__Bacteria;	p__Actinobacteriota;	c__Actinobacteria;	o__Streptosporangiales;	f__Streptosporangiaceae;	g__Nonomuraea;	s__Nonomuraea_coxensis
Otu11005	d__Bacteria;	p__Actinobacteriota;	c__Thermoleophilia;	o__Solirubrobacterales;	f__Solirubrobacteraceae;	g__Solirubrobacter;	s__uncultured_bacterium
Otu11769	d__Bacteria;	p__Myxococcota;	c__bacteriap25;	o__bacteriap25;	f__bacteriap25;	g__bacteriap25
Otu13763	d__Bacteria;	p__Bdellovibrionota;	c__Bdellovibrionia;	o__Bdellovibrionales;	f__Bdellovibrionaceae;	g__Bdellovibrio;	s__uncultured_bacterium
Otu14876	d__Bacteria;	p__Firmicutes;	c__Bacilli;	o__Paenibacillales;	f__Paenibacillaceae;	g__Paenibacillus
Otu1556	d__Bacteria;	p__Actinobacteriota;	c__Actinobacteria;	o__Propionibacteriales;	f__Nocardioidaceae;	g__Nocardioides
Otu15692	d__Bacteria;	p__Verrucomicrobiota;	c__Chlamydiae;	o__Chlamydiales;	f__Parachlamydiaceae;	g__Candidatus_Protochlamydia;	s__Candidatus_Protochlamydia
Otu4246	d__Bacteria;	p__Actinobacteriota;	c__Thermoleophilia;	o__Gaiellales;	f__uncultured;	g__uncultured
Otu7543	d__Bacteria;	p__Proteobacteria;	c__Alphaproteobacteria;	o__Elsterales;	f__URHD0088;	g__URHD0088;	s__uncultured_Rhodospirillaceae
Otu8016	d__Bacteria;	p__Actinobacteriota;	c__Acidimicrobiia;	o__IMCC26256;	f__IMCC26256;	g__IMCC26256;	s__uncultured_bacterium
Otu9914	d__Bacteria;	p__Chloroflexi;	c__Ktedonobacteria;	o__Ktedonobacterales;	f__Ktedonobacteraceae;	g__uncultured;	s__uncultured_soil
Otu9965	d__Bacteria;	p__Firmicutes;	c__Bacilli;	o__Bacillales;	f__Bacillaceae;	g__Bacillus
Otu10144	d__Bacteria;	p__Proteobacteria;	c__Gammaproteobacteria;	o__Legionellales;	f__Legionellaceae;	g__Legionella;	s__uncultured_bacterium
Otu1227	d__Bacteria;	p__Proteobacteria;	c__Gammaproteobacteria;	o__Pseudomonadales;	f__Pseudomonadaceae;	g__Pseudomonas
Otu15416	d__Bacteria;	p__Firmicutes;	c__Bacilli;	o__Paenibacillales;	f__Paenibacillaceae;	g__Paenibacillus
Otu19748	d__Bacteria;	p__Chloroflexi;	c__TK10;	o__TK10;	f__TK10;	g__TK10
Otu3053	d__Bacteria;	p__Actinobacteriota;	c__Actinobacteria;	o__Streptomycetales;	f__Streptomycetaceae;	g__Streptomyces
Otu4736	d__Bacteria;	p__Acidobacteriota;	c__Blastocatellia;	o__Pyrinomonadales;	f__Pyrinomonadaceae;	g__RB41
Otu7172	d__Bacteria;	p__Actinobacteriota;	c__Thermoleophilia;	o__Solirubrobacterales;	f__67-14;	g__67-14
Otu7967	d__Bacteria;	p__Myxococcota;	c__Polyangia;	o__Polyangiales;	f__Polyangiaceae
Otu9411	d__Bacteria;	p__Proteobacteria;	c__Alphaproteobacteria;	o__Rhizobiales;	f__Devosiaceae;	g__Devosia;	s__uncultured_bacterium
Otu9908	d__Bacteria;	p__Firmicutes;	c__Bacilli;	o__Paenibacillales;	f__Paenibacillaceae;	g__Paenibacillus
Otu11698	d__Bacteria;	p__Myxococcota;	c__Polyangia;	o__Blfdi19;	f__Blfdi19;	g__Blfdi19;	s__uncultured_Cystobacterineae
Otu1188	d__Bacteria;	p__Proteobacteria;	c__Alphaproteobacteria;	o__Rhizobiales;	f__Xanthobacteraceae;	g__Bradyrhizobium
Otu14713	d__Bacteria;	p__Firmicutes;	c__Clostridia;	o__Lachnospirales;	f__Lachnospiraceae
Otu15371	d__Bacteria;	p__Gemmatimonadota;	c__Gemmatimonadetes;	o__Gemmatimonadales;	f__Gemmatimonadaceae
Otu8172	d__Bacteria;	p__Acidobacteriota;	c__Acidobacteriae;	o__Acidobacteriales;	f__uncultured;	g__uncultured
Otu8411	d__Bacteria;	p__Verrucomicrobiota;	c__Chlamydiae;	o__Chlamydiales;	f__Parachlamydiaceae;	g__Neochlamydia
Otu9873	d__Bacteria;	p__Planctomycetota;	c__vadinHA49;	o__vadinHA49;	f__vadinHA49;	g__vadinHA49;	s__uncultured_bacterium
Otu10849	d__Bacteria;	p__Actinobacteriota;	c__Thermoleophilia;	o__Gaiellales;	f__uncultured;	g__uncultured
Otu1327	d__Bacteria;	p__Proteobacteria;	c__Gammaproteobacteria;	o__Burkholderiales;	f__Oxalobacteraceae;	g__Massilia
Otu1381	d__Bacteria;	p__Actinobacteriota;	c__Actinobacteria;	o__Pseudonocardiales;	f__Pseudonocardiaceae;	g__Pseudonocardia;	s__uncultured_bacterium
Otu14007	d__Bacteria;	p__Myxococcota;	c__Myxococcia;	o__Myxococcales;	f__Myxococcaceae;	g__P3OB-42;	s__uncultured_bacterium
Otu14264	d__Bacteria;	p__Actinobacteriota;	c__Acidimicrobiia;	o__Microtrichales;	f__Iamiaceae;	g__Iamia
Otu14357	d__Bacteria;	p__Proteobacteria;	c__Alphaproteobacteria;	o__Tistrellales;	f__Geminicoccaceae;	g__Candidatus_Alysiosphaera;	s__uncultured_bacterium
Otu16073	d__Bacteria;	p__Firmicutes;	c__Bacilli;	o__Paenibacillales;	f__Paenibacillaceae;	g__Paenibacillus
Otu1724	d__Bacteria;	p__Proteobacteria;	c__Gammaproteobacteria;	o__Burkholderiales;	f__SC-I-84;	g__SC-I-84
Otu17545	d__Bacteria;	p__Firmicutes;	c__Clostridia;	o__Clostridia;	f__Hungateiclostridiaceae;	g__uncultured;	s__uncultured_Ruminococcaceae
Otu4345	d__Bacteria;	p__Proteobacteria;	c__Alphaproteobacteria;	o__Elsterales;	f__uncultured;	g__uncultured
Otu7025	d__Bacteria;	p__Bacteroidota;	c__Bacteroidia;	o__Cytophagales;	f__Microscillaceae;	g__Ohtaekwangia
Otu8584	d__Bacteria;	p__Proteobacteria;	c__Alphaproteobacteria
Otu15126	d__Bacteria;	p__Firmicutes;	c__Bacilli;	o__Paenibacillales;	f__Paenibacillaceae;	g__Paenibacillus
Otu15534	d__Bacteria;	p__Proteobacteria;	c__Alphaproteobacteria;	o__Sphingomonadales;	f__Sphingomonadaceae;	g__Sphingoaurantiacus;	s__uncultured_bacterium
Otu3505	d__Bacteria;	p__Actinobacteriota;	c__Actinobacteria;	o__Micromonosporales;	f__Micromonosporaceae
Otu7408	d__Bacteria;	p__Chloroflexi;	c__Ktedonobacteria;	o__C0119;	f__C0119;	g__C0119;	s__uncultured_Chloroflexi
Otu816	d__Bacteria;	p__Actinobacteriota;	c__Actinobacteria;	o__Frankiales;	f__Frankiaceae;	g__Jatrophihabitans
Otu8334	d__Bacteria;	p__Gemmatimonadota;	c__Gemmatimonadetes;	o__Gemmatimonadales;	f__Gemmatimonadaceae
Otu8892	d__Bacteria;	p__Planctomycetota;	c__Planctomycetes;	o__Pirellulales;	f__Pirellulaceae;	g__uncultured;	s__uncultured_Planctomycetaceae
Otu919	d__Bacteria;	p__Actinobacteriota;	c__Actinobacteria;	o__Corynebacteriales;	f__Mycobacteriaceae;	g__Mycobacterium
Otu10022	d__Bacteria;	p__Proteobacteria;	c__Alphaproteobacteria;	o__Sphingomonadales;	f__Sphingomonadaceae;	g__Ellin6055;	s__uncultured_bacterium
Otu10482	d__Bacteria;	p__Firmicutes;	c__Bacilli;	o__Paenibacillales;	f__Paenibacillaceae;	g__Paenibacillus
Otu12501	d__Bacteria;	p__Planctomycetota;	c__Planctomycetes;	o__Isosphaerales;	f__Isosphaeraceae;	g__Tundrisphaera;	s__uncultured_planctomycete
Otu1329	d__Bacteria;	p__Actinobacteriota;	c__Actinobacteria;	o__Streptosporangiales;	f__Thermomonosporaceae;	g__Actinoallomurus
Otu13348	d__Bacteria;	p__Proteobacteria;	c__Alphaproteobacteria;	o__Rhizobiales;	f__Beijerinckiaceae
Otu14796	d__Bacteria;	p__Firmicutes;	c__Bacilli;	o__Bacillales;	f__Bacillaceae;	g__Bacillus
Otu16014	d__Bacteria;	p__Actinobacteriota;	c__Actinobacteria;	o__Micrococcales;	f__Micrococcaceae
Otu20404	d__Bacteria;	p__Myxococcota;	c__Polyangia;	o__Haliangiales;	f__Haliangiaceae;	g__Haliangium;	s__uncultured_Myxococcales
Otu3065	d__Bacteria;	p__Firmicutes;	c__Bacilli;	o__Bacillales;	f__Bacillaceae;	g__Bacillus
Otu7714	d__Bacteria;	p__Proteobacteria;	c__Alphaproteobacteria;	o__Acetobacterales;	f__Acetobacteraceae;	g__Craurococcus-Caldovatus;	s__uncultured_bacterium
Otu7764	d__Bacteria;	p__Myxococcota;	c__Myxococcia;	o__Myxococcales;	f__Vulgatibacteraceae;	g__Vulgatibacter;	s__uncultured_compost
Otu10158	d__Bacteria;	p__Myxococcota;	c__Polyangia;	o__Haliangiales;	f__Haliangiaceae;	g__Haliangium
Otu10181	d__Bacteria;	p__Actinobacteriota;	c__Actinobacteria;	o__Propionibacteriales;	f__Nocardioidaceae;	g__Nocardioides;	s__uncultured_bacterium
Otu11330	d__Bacteria;	p__Proteobacteria;	c__Gammaproteobacteria;	o__Burkholderiales;	f__TRA3-20;	g__TRA3-20
Otu11610	d__Bacteria;	p__Proteobacteria;	c__Alphaproteobacteria;	o__Elsterales;	f__uncultured;	g__uncultured
Otu15108	d__Bacteria;	p__Firmicutes;	c__Bacilli;	o__Paenibacillales;	f__Paenibacillaceae;	g__Paenibacillus;	s__uncultured_Paenibacillaceae
Otu16697	d__Bacteria;	p__Proteobacteria;	c__Gammaproteobacteria;	o__Burkholderiales;	f__Oxalobacteraceae;	g__Massilia
Otu2284	d__Bacteria;	p__Proteobacteria;	c__Gammaproteobacteria;	o__Xanthomonadales;	f__Xanthomonadaceae
Otu7351	d__Bacteria;	p__Bacteroidota;	c__Bacteroidia;	o__Cytophagales;	f__Microscillaceae
Otu7353	d__Bacteria;	p__Actinobacteriota;	c__Actinobacteria;	o__Corynebacteriales;	f__Mycobacteriaceae;	g__Mycobacterium
Otu9458	d__Bacteria;	p__Actinobacteriota;	c__Acidimicrobiia;	o__uncultured;	f__uncultured;	g__uncultured
Otu9644	d__Bacteria;	p__Verrucomicrobiota;	c__Verrucomicrobiae;	o__Pedosphaerales;	f__Pedosphaeraceae;	g__Pedosphaeraceae;	s__uncultured_bacterium
Otu997	d__Bacteria;	p__Firmicutes;	c__Bacilli;	o__Bacillales;	f__Bacillaceae;	g__Bacillus
Otu11310	d__Bacteria;	p__Actinobacteriota;	c__Actinobacteria;	o__Micrococcales;	f__Micrococcaceae;	g__Pseudarthrobacter
Otu1184	d__Bacteria;	p__Actinobacteriota;	c__Thermoleophilia;	o__Solirubrobacterales;	f__Solirubrobacteraceae;	g__Solirubrobacter;	s__metagenome
Otu13722	d__Bacteria;	p__Actinobacteriota;	c__Actinobacteria;	o__Micromonosporales;	f__Micromonosporaceae
Otu13978	d__Bacteria;	p__Acidobacteriota;	c__Holophagae;	o__Subgroup_7;	f__Subgroup_7;	g__Subgroup_7
Otu16604	d__Bacteria;	p__Elusimicrobiota;	c__Lineage_IIa;	o__Lineage_IIa;	f__Lineage_IIa;	g__Lineage_IIa;	s__uncultured_actinobacterium
Otu3529	d__Bacteria;	p__Actinobacteriota;	c__Actinobacteria;	o__Frankiales;	f__Frankiaceae;	g__Jatrophihabitans;	s__uncultured_bacterium
Otu7787	d__Bacteria;	p__Chloroflexi;	c__Chloroflexia;	o__Chloroflexales;	f__Chloroflexaceae;	g__FFCH7168;	s__uncultured_bacterium
Otu7812	d__Bacteria;	p__Verrucomicrobiota;	c__Chlamydiae;	o__Chlamydiales;	f__Simkaniaceae;	g__uncultured
Otu9453	d__Bacteria;	p__Planctomycetota;	c__Planctomycetes;	o__Isosphaerales;	f__Isosphaeraceae;	g__uncultured;	s__uncultured_Singulisphaera
Otu11184	d__Bacteria;	p__Proteobacteria;	c__Alphaproteobacteria;	o__Elsterales;	f__uncultured;	g__uncultured
Otu13230	d__Bacteria;	p__Firmicutes;	c__Bacilli;	o__Paenibacillales;	f__Paenibacillaceae;	g__Paenibacillus;	s__Paenibacillus_alginolyticus
Otu15188	d__Bacteria;	p__Chloroflexi;	c__Chloroflexia;	o__Chloroflexales;	f__Roseiflexaceae;	g__uncultured;	s__uncultured_bacterium
Otu18148	d__Bacteria;	p__Myxococcota;	c__Myxococcia;	o__Myxococcales;	f__Myxococcaceae;	g__P3OB-42;	s__uncultured_Archangiaceae
Otu19063	d__Bacteria;	p__Actinobacteriota;	c__Actinobacteria;	o__Propionibacteriales;	f__Nocardioidaceae;	g__Nocardioides
Otu5956	d__Bacteria;	p__Verrucomicrobiota;	c__Verrucomicrobiae;	o__Pedosphaerales;	f__Pedosphaeraceae;	g__Pedosphaeraceae;	s__uncultured_Verrucomicrobia
Otu7818	d__Bacteria;	p__Proteobacteria;	c__Alphaproteobacteria;	o__Rhizobiales;	f__Hyphomicrobiaceae;	g__Pedomicrobium
Otu818	d__Bacteria;	p__Actinobacteriota;	c__Actinobacteria;	o__Micromonosporales;	f__Micromonosporaceae;	g__Micromonospora
Otu9716	d__Bacteria;	p__Acidobacteriota;	c__Blastocatellia;	o__11-24;	f__11-24;	g__11-24;	s__uncultured_bacterium
Otu11013	d__Bacteria;	p__Actinobacteriota;	c__Actinobacteria;	o__Propionibacteriales;	f__Nocardioidaceae;	g__Nocardioides;	s__uncultured_bacterium
Otu11109	d__Bacteria;	p__Proteobacteria;	c__Alphaproteobacteria;	o__Rhizobiales
Otu11318	d__Bacteria;	p__Actinobacteriota;	c__Actinobacteria;	o__Streptomycetales;	f__Streptomycetaceae;	g__Streptomyces;	s__Streptomyces_capparidis
Otu11582	d__Bacteria;	p__Proteobacteria;	c__Alphaproteobacteria;	o__Rhizobiales;	f__Devosiaceae
Otu11844	d__Bacteria;	p__Myxococcota;	c__Polyangia;	o__Polyangiales;	f__Polyangiaceae;	g__Sorangium
Otu12089	d__Bacteria;	p__Acidobacteriota;	c__Blastocatellia
Otu1256	d__Bacteria;	p__Actinobacteriota;	c__Actinobacteria;	o__Frankiales;	f__Geodermatophilaceae;	g__Blastococcus
Otu13314	d__Bacteria;	p__Myxococcota;	c__Myxococcia;	o__Myxococcales;	f__Anaeromyxobacteraceae;	g__Anaeromyxobacter
Otu14760	d__Bacteria;	p__Actinobacteriota;	c__Actinobacteria;	o__Streptomycetales;	f__Streptomycetaceae;	g__E1B-B3-114;	s__uncultured_actinobacterium
Otu16066	d__Bacteria;	p__Proteobacteria;	c__Alphaproteobacteria;	o__Elsterales;	f__uncultured;	g__uncultured;	s__uncultured_bacterium
Otu16402	d__Bacteria;	p__Proteobacteria;	c__Gammaproteobacteria;	o__Burkholderiales;	f__Oxalobacteraceae;	g__Massilia
Otu3038	d__Bacteria;	p__Actinobacteriota;	c__Actinobacteria;	o__Frankiales
Otu4976	d__Bacteria;	p__Proteobacteria;	c__Gammaproteobacteria;	o__Burkholderiales;	f__SC-I-84;	g__SC-I-84
Otu7681	d__Bacteria;	p__Actinobacteriota;	c__Actinobacteria;	o__Frankiales;	f__uncultured;	g__uncultured
Otu8177	d__Bacteria;	p__Gemmatimonadota;	c__Gemmatimonadetes;	o__Gemmatimonadales;	f__Gemmatimonadaceae;	g__Gemmatimonas;	s__uncultured_bacterium
Otu8627	d__Bacteria;	p__Proteobacteria;	c__Gammaproteobacteria;	o__Burkholderiales;	f__Nitrosomonadaceae;	g__MND1
Otu8977	d__Bacteria;	p__Firmicutes;	c__Bacilli;	o__Paenibacillales;	f__Paenibacillaceae;	g__uncultured;	s__bacterium_enrichment
Otu10131	d__Bacteria;	p__Actinobacteriota;	c__Actinobacteria;	o__Streptomycetales;	f__Streptomycetaceae;	g__Streptomyces
Otu10957	d__Bacteria;	p__Actinobacteriota;	c__Actinobacteria
Otu10968	d__Bacteria;	p__Proteobacteria;	c__Alphaproteobacteria;	o__Sphingomonadales;	f__Sphingomonadaceae;	g__Sphingomonas;	s__Sphingomonas_ginsengisoli
Otu1250	d__Bacteria;	p__Actinobacteriota;	c__Actinobacteria;	o__Kineosporiales;	f__Kineosporiaceae;	g__Kineosporia;	s__uncultured_bacterium
Otu14174	d__Bacteria;	p__Bdellovibrionota;	c__Oligoflexia;	o__0319-6G20;	f__0319-6G20;	g__0319-6G20
Otu15713	d__Bacteria;	p__Firmicutes;	c__Bacilli;	o__Bacillales;	f__Bacillaceae;	g__Bacillus
Otu16007	d__Bacteria;	p__Proteobacteria;	c__Gammaproteobacteria;	o__Xanthomonadales;	f__Xanthomonadaceae;	g__Arenimonas;	s__uncultured_bacterium
Otu17422	d__Bacteria;	p__Firmicutes;	c__Bacilli;	o__Paenibacillales;	f__Paenibacillaceae;	g__Paenibacillus
Otu18928	d__Bacteria;	p__Proteobacteria;	c__Alphaproteobacteria;	o__Tistrellales;	f__Geminicoccaceae
Otu18941	d__Bacteria;	p__Firmicutes;	c__Bacilli;	o__Paenibacillales;	f__Paenibacillaceae;	g__Cohnella
Otu2266	d__Bacteria;	p__Proteobacteria;	c__Alphaproteobacteria;	o__Rhizobiales;	f__Beijerinckiaceae;	g__Microvirga
Otu3993	d__Bacteria;	p__Actinobacteriota;	c__Thermoleophilia;	o__Solirubrobacterales
Otu4395	d__Bacteria;	p__Actinobacteriota;	c__Thermoleophilia;	o__Solirubrobacterales;	f__67-14;	g__67-14;	s__uncultured_actinobacterium
Otu5688	d__Bacteria;	p__Actinobacteriota;	c__Actinobacteria;	o__Frankiales;	f__Frankiaceae;	g__Jatrophihabitans;	s__uncultured_actinobacterium
Otu6433	d__Bacteria;	p__Actinobacteriota;	c__Actinobacteria;	o__Frankiales;	f__Acidothermaceae;	g__Acidothermus;	s__uncultured_bacterium
Otu6666	d__Bacteria;	p__Proteobacteria;	c__Alphaproteobacteria;	o__Rhizobiales;	f__Beijerinckiaceae;	g__Methylobacterium-Methylorubrum;	s__Methylobacterium_aquaticum
Otu8030	d__Bacteria;	p__Acidobacteriota;	c__Acidobacteriae;	o__Solibacterales;	f__Solibacteraceae;	g__Candidatus_Solibacter;	s__uncultured_Acidobacteria
Otu8071	d__Bacteria;	p__Gemmatimonadota;	c__Gemmatimonadetes;	o__Gemmatimonadales;	f__Gemmatimonadaceae
Otu9739	d__Bacteria;	p__Verrucomicrobiota;	c__Verrucomicrobiae;	o__Pedosphaerales;	f__Pedosphaeraceae;	g__Pedosphaeraceae
Otu9760	d__Bacteria;	p__Proteobacteria;	c__Alphaproteobacteria;	o__Rhizobiales;	f__Beijerinckiaceae;	g__Methylobacterium-Methylorubrum;	s__uncultured_organism
Otu11072	d__Bacteria;	p__Proteobacteria;	c__Gammaproteobacteria;	o__Burkholderiales;	f__TRA3-20;	g__TRA3-20
Otu11296	d__Bacteria;	p__Actinobacteriota;	c__Thermoleophilia;	o__Solirubrobacterales;	f__Solirubrobacteraceae;	g__Parviterribacter;	s__uncultured_bacterium
Otu13006	d__Bacteria;	p__Chloroflexi;	c__Chloroflexia;	o__Chloroflexales;	f__Roseiflexaceae;	g__uncultured
Otu13873	d__Bacteria;	p__Proteobacteria;	c__Gammaproteobacteria;	o__Burkholderiales;	f__Nitrosomonadaceae;	g__mle1-7
Otu13949	d__Bacteria;	p__Proteobacteria;	c__Gammaproteobacteria;	o__Burkholderiales;	f__Oxalobacteraceae;	g__Massilia
Otu16318	d__Bacteria;	p__Planctomycetota;	c__Planctomycetes;	o__Planctomycetales;	f__uncultured;	g__uncultured;	s__uncultured_Planctomycetales
Otu17721	d__Bacteria;	p__Proteobacteria;	c__Alphaproteobacteria;	o__Sphingomonadales;	f__Sphingomonadaceae
Otu17765	d__Bacteria;	p__Firmicutes;	c__Bacilli;	o__Paenibacillales;	f__Paenibacillaceae;	g__Cohnella
Otu19315	d__Bacteria;	p__Planctomycetota;	c__Planctomycetes;	o__Pirellulales;	f__Pirellulaceae;	g__Pirellula
Otu3238	d__Bacteria;	p__Firmicutes;	c__Bacilli;	o__Bacillales;	f__Planococcaceae
Otu3306	d__Bacteria;	p__Firmicutes;	c__Bacilli;	o__Bacillales;	f__Planococcaceae;	g__Lysinibacillus
Otu7330	d__Bacteria;	p__Acidobacteriota;	c__Blastocatellia;	o__11-24;	f__11-24;	g__11-24;	s__uncultured_bacterium
Otu9074	d__Bacteria;	p__Proteobacteria;	c__Gammaproteobacteria;	o__Xanthomonadales;	f__Rhodanobacteraceae;	g__uncultured
Otu1048	d__Bacteria;	p__Actinobacteriota;	c__Actinobacteria;	o__Micrococcales;	f__Intrasporangiaceae;	g__Knoellia
Otu10742	d__Bacteria;	p__Armatimonadota;	c__Fimbriimonadia;	o__Fimbriimonadales;	f__Fimbriimonadaceae;	g__Fimbriimonadaceae;	s__metagenome
Otu1204	d__Bacteria;	p__Proteobacteria;	c__Gammaproteobacteria;	o__Burkholderiales;	f__Oxalobacteraceae;	g__Noviherbaspirillum;	s__Noviherbaspirillum_malthae
Otu12355	d__Bacteria;	p__Myxococcota;	c__Polyangia;	o__Polyangiales;	f__Sandaracinaceae;	g__uncultured;	s__Oryza_longistaminata
Otu16705	d__Bacteria;	p__Proteobacteria;	c__Alphaproteobacteria;	o__Elsterales;	f__uncultured;	g__uncultured
Otu20533	d__Bacteria;	p__Chloroflexi;	c__Chloroflexia;	o__Chloroflexales;	f__Herpetosiphonaceae;	g__Herpetosiphon;	s__uncultured_Chloroflexi
Otu21005	d__Bacteria;	p__Proteobacteria;	c__Gammaproteobacteria;	o__Burkholderiales;	f__Oxalobacteraceae;	g__Massilia
Otu2228	d__Bacteria;	p__Proteobacteria;	c__Alphaproteobacteria;	o__Rhizobiales;	f__Beijerinckiaceae;	g__Microvirga;	s__Microvirga_sp.
Otu2400	d__Bacteria;	p__Proteobacteria;	c__Alphaproteobacteria;	o__Rhizobiales;	f__Devosiaceae;	g__Devosia
Otu5653	d__Bacteria;	p__Actinobacteriota;	c__Actinobacteria;	o__Micromonosporales;	f__Micromonosporaceae
Otu6863	d__Bacteria;	p__Actinobacteriota;	c__Actinobacteria;	o__Propionibacteriales;	f__Nocardioidaceae;	g__Nocardioides
Otu8261	d__Bacteria;	p__Proteobacteria;	c__Gammaproteobacteria;	o__Burkholderiales;	f__Oxalobacteraceae;	g__Noviherbaspirillum
Otu10137	d__Bacteria;	p__Chloroflexi;	c__Chloroflexia;	o__Chloroflexales;	f__Roseiflexaceae;	g__uncultured;	s__uncultured_Chloroflexi
Otu10999	d__Bacteria;	p__Proteobacteria;	c__Alphaproteobacteria;	o__Acetobacterales;	f__Acetobacteraceae;	g__uncultured
Otu11434	d__Bacteria;	p__Acidobacteriota;	c__Acidobacteriae;	o__Solibacterales;	f__Solibacteraceae;	g__Candidatus_Solibacter
Otu11497	d__Bacteria;	p__Bacteroidota;	c__Bacteroidia;	o__Cytophagales;	f__Microscillaceae;	g__uncultured;	s__uncultured_soil
Otu1273	d__Bacteria;	p__Chloroflexi;	c__Chloroflexia;	o__Chloroflexales;	f__Roseiflexaceae;	g__uncultured
Otu12731	d__Bacteria;	p__Actinobacteriota;	c__Actinobacteria;	o__Euzebyales;	f__Euzebyaceae;	g__uncultured;	s__uncultured_bacterium
Otu13747	d__Bacteria;	p__Actinobacteriota;	c__Thermoleophilia;	o__Gaiellales;	f__uncultured;	g__uncultured;	s__uncultured_Solirubrobacter
Otu14954	d__Bacteria;	p__Firmicutes;	c__Bacilli;	o__Paenibacillales;	f__Paenibacillaceae;	g__Paenibacillus
Otu15915	d__Bacteria;	p__Proteobacteria;	c__Alphaproteobacteria;	o__uncultured;	f__uncultured;	g__uncultured;	s__Rhodospirillaceae_bacterium
Otu17031	d__Bacteria;	p__Chloroflexi;	c__JG30-KF-CM66;	o__JG30-KF-CM66;	f__JG30-KF-CM66;	g__JG30-KF-CM66
Otu18329	d__Bacteria;	p__Actinobacteriota;	c__Actinobacteria
Otu2782	d__Bacteria;	p__Actinobacteriota;	c__Actinobacteria;	o__Frankiales;	f__Sporichthyaceae;	g__uncultured;	s__uncultured_bacterium
Otu3069	d__Bacteria;	p__Actinobacteriota;	c__Thermoleophilia;	o__Gaiellales;	f__uncultured;	g__uncultured
Otu4493	d__Bacteria;	p__Actinobacteriota;	c__Actinobacteria;	o__Micrococcales;	f__Microbacteriaceae;	g__Cryocola;	s__Cryocola_antiquus
Otu5017	d__Bacteria;	p__Gemmatimonadota;	c__Gemmatimonadetes;	o__Gemmatimonadales;	f__Gemmatimonadaceae;	g__Gemmatimonas
Otu7655	d__Bacteria;	p__Bdellovibrionota;	c__Bdellovibrionia;	o__Bdellovibrionales;	f__Bdellovibrionaceae;	g__Bdellovibrio
Otu9003	d__Bacteria;	p__Verrucomicrobiota;	c__Verrucomicrobiae;	o__Pedosphaerales;	f__Pedosphaeraceae;	g__Pedosphaeraceae
Otu10202	d__Bacteria;	p__Actinobacteriota;	c__Actinobacteria;	o__Micromonosporales;	f__Micromonosporaceae;	g__Actinoplanes
Otu10355	d__Bacteria;	p__Proteobacteria;	c__Alphaproteobacteria;	o__Elsterales;	f__uncultured;	g__uncultured
Otu12504	d__Bacteria;	p__Planctomycetota;	c__Planctomycetes;	o__Isosphaerales;	f__Isosphaeraceae;	g__uncultured;	s__uncultured_bacterium
Otu14763	d__Bacteria;	p__Proteobacteria;	c__Alphaproteobacteria;	o__Rhizobiales;	f__Beijerinckiaceae;	g__Methylobacterium-Methylorubrum
Otu16089	d__Bacteria;	p__Firmicutes;	c__Bacilli;	o__Paenibacillales;	f__Paenibacillaceae;	g__Paenibacillus;	s__Paenibacillus_taihuensis
Otu16173	d__Bacteria;	p__Gemmatimonadota;	c__Gemmatimonadetes;	o__Gemmatimonadales;	f__Gemmatimonadaceae;	g__Gemmatimonas
Otu19666	d__Bacteria;	p__Firmicutes;	c__Bacilli;	o__Bacillales
Otu20270	d__Bacteria;	p__Actinobacteriota;	c__Actinobacteria;	o__Micrococcales;	f__Intrasporangiaceae;	g__Terrabacter
Otu21319	d__Bacteria;	p__Actinobacteriota;	c__Actinobacteria;	o__Micrococcales;	f__Micrococcaceae
Otu2555	d__Bacteria;	p__Proteobacteria;	c__Alphaproteobacteria;	o__Acetobacterales;	f__Acetobacteraceae;	g__Roseomonas
Otu4082	d__Bacteria;	p__Proteobacteria;	c__Alphaproteobacteria;	o__Azospirillales;	f__Azospirillaceae;	g__Skermanella
Otu4556	d__Bacteria;	p__Actinobacteriota;	c__Actinobacteria;	o__Frankiales;	f__Frankiaceae;	g__Jatrophihabitans
Otu7687	d__Bacteria;	p__Bacteroidota;	c__Bacteroidia;	o__Chitinophagales;	f__Saprospiraceae;	g__Phaeodactylibacter
Otu8430	d__Bacteria;	p__Chloroflexi;	c__Chloroflexia;	o__Thermomicrobiales;	f__AKYG1722;	g__AKYG1722;	s__uncultured_bacterium
Otu9260	d__Bacteria;	p__Chloroflexi;	c__Chloroflexia;	o__Kallotenuales;	f__AKIW781;	g__AKIW781;	s__uncultured_Kouleothrix
Otu9455	d__Bacteria;	p__Chloroflexi;	c__JG30-KF-CM66;	o__JG30-KF-CM66;	f__JG30-KF-CM66;	g__JG30-KF-CM66
Otu9550	d__Bacteria;	p__Bacteroidota;	c__Bacteroidia;	o__Cytophagales;	f__Hymenobacteraceae;	g__Adhaeribacter;	s__uncultured_soil
Otu959	d__Bacteria;	p__Actinobacteriota;	c__Actinobacteria;	o__Kineosporiales;	f__Kineosporiaceae;	g__Kineosporia;	s__uncultured_bacterium
Otu9742	d__Bacteria;	p__Firmicutes;	c__Bacilli;	o__Alicyclobacillales;	f__Alicyclobacillaceae;	g__Tumebacillus
Otu10835	d__Bacteria;	p__Acidobacteriota;	c__Acidobacteriae;	o__Solibacterales;	f__Solibacteraceae;	g__Candidatus_Solibacter
Otu10894	d__Bacteria;	p__Proteobacteria;	c__Alphaproteobacteria;	o__Sphingomonadales;	f__Sphingomonadaceae;	g__Sphingobium
Otu11492	d__Bacteria;	p__Myxococcota;	c__Myxococcia;	o__Myxococcales;	f__Myxococcaceae;	g__uncultured;	s__uncultured_bacterium
Otu11620	d__Bacteria;	p__Firmicutes;	c__Bacilli;	o__Bacillales;	f__Planococcaceae
Otu11631	d__Bacteria;	p__Chloroflexi;	c__Chloroflexia;	o__Thermomicrobiales;	f__JG30-KF-CM45;	g__JG30-KF-CM45;	s__uncultured_bacterium
Otu12163	d__Bacteria;	p__Actinobacteriota;	c__Actinobacteria;	o__Propionibacteriales;	f__Nocardioidaceae;	g__Nocardioides;	s__uncultured_bacterium
Otu13033	d__Bacteria;	p__Planctomycetota;	c__Phycisphaerae;	o__Tepidisphaerales;	f__WD2101_soil_group;	g__WD2101_soil_group;	s__uncultured_planctomycete
Otu1443	d__Bacteria;	p__Actinobacteriota;	c__Actinobacteria;	o__Corynebacteriales;	f__Mycobacteriaceae;	g__Mycobacterium
Otu14445	d__Bacteria;	p__Proteobacteria;	c__Alphaproteobacteria;	o__Rhizobiales;	f__Hyphomicrobiaceae;	g__Pedomicrobium
Otu15405	d__Bacteria;	p__Planctomycetota;	c__Planctomycetes;	o__Planctomycetales;	f__uncultured;	g__uncultured;	s__uncultured_bacterium
Otu1560	d__Bacteria;	p__Actinobacteriota;	c__Thermoleophilia;	o__Solirubrobacterales;	f__Solirubrobacteraceae;	g__JCM_18997;	s__uncultured_bacterium
Otu16906	d__Bacteria;	p__Actinobacteriota;	c__Actinobacteria;	o__Frankiales;	f__uncultured;	g__uncultured;	s__uncultured_actinobacterium
Otu17006	d__Bacteria;	p__Firmicutes;	c__Bacilli;	o__Paenibacillales;	f__Paenibacillaceae;	g__Paenibacillus
Otu17452	d__Bacteria;	p__Actinobacteriota;	c__Acidimicrobiia;	o__Microtrichales
Otu18641	d__Bacteria;	p__Verrucomicrobiota;	c__Chlamydiae;	o__Chlamydiales;	f__Simkaniaceae;	g__uncultured;	s__uncultured_bacterium
Otu19116	d__Bacteria;	p__Acidobacteriota;	c__Holophagae;	o__Subgroup_7;	f__Subgroup_7;	g__Subgroup_7
Otu20068	d__Bacteria;	p__Elusimicrobiota;	c__Elusimicrobia;	o__Lineage_IV;	f__Lineage_IV;	g__Lineage_IV;	s__uncultured_bacterium
Otu21922	d__Bacteria;	p__Actinobacteriota;	c__Actinobacteria
Otu5623	d__Bacteria;	p__Actinobacteriota;	c__Thermoleophilia;	o__Solirubrobacterales;	f__Solirubrobacteraceae;	g__Conexibacter
Otu6647	d__Bacteria;	p__Actinobacteriota;	c__Actinobacteria
Otu8941	d__Bacteria;	p__Chloroflexi;	c__TK10;	o__TK10;	f__TK10;	g__TK10;	s__uncultured_bacterium
Otu10150	d__Bacteria;	p__Actinobacteriota;	c__Actinobacteria;	o__Frankiales;	f__uncultured;	g__uncultured
Otu10523	d__Bacteria;	p__Proteobacteria;	c__Alphaproteobacteria;	o__Sphingomonadales;	f__Sphingomonadaceae;	g__Sphingomonas
Otu10614	d__Bacteria;	p__Proteobacteria;	c__Alphaproteobacteria;	o__Rhizobiales;	f__Xanthobacteraceae;	g__uncultured
Otu11119	d__Bacteria;	p__Actinobacteriota;	c__Actinobacteria;	o__Micrococcales;	f__Micrococcaceae
Otu12949	d__Bacteria;	p__Bdellovibrionota;	c__Bdellovibrionia;	o__Bdellovibrionales;	f__Bdellovibrionaceae;	g__OM27_clade;	s__metagenome
Otu13874	d__Bacteria;	p__Gemmatimonadota;	c__Longimicrobia;	o__Longimicrobiales;	f__Longimicrobiaceae;	g__Longimicrobiaceae;	s__uncultured_bacterium
Otu14018	d__Bacteria;	p__Proteobacteria;	c__Alphaproteobacteria;	o__Caulobacterales;	f__Caulobacteraceae
Otu14342	d__Bacteria;	p__Actinobacteriota;	c__Actinobacteria;	o__Propionibacteriales;	f__Nocardioidaceae;	g__Nocardioides;	s__Nocardioides_tritolerans
Otu3674	d__Bacteria;	p__Firmicutes;	c__Bacilli;	o__Paenibacillales;	f__Paenibacillaceae;	g__Paenibacillus
Otu3962	d__Bacteria;	p__Actinobacteriota;	c__Actinobacteria;	o__Kineosporiales;	f__Kineosporiaceae;	g__Quadrisphaera;	s__uncultured_bacterium
Otu5537	d__Bacteria;	p__Acidobacteriota;	c__Acidobacteriae;	o__Solibacterales;	f__Solibacteraceae;	g__Candidatus_Solibacter
Otu6551	d__Bacteria;	p__Proteobacteria;	c__Alphaproteobacteria;	o__Caulobacterales;	f__Caulobacteraceae;	g__Caulobacter
Otu9992	d__Bacteria;	p__Acidobacteriota;	c__Acidobacteriae;	o__Bryobacterales;	f__Bryobacteraceae;	g__Bryobacter
Otu10365	d__Bacteria;	p__Bdellovibrionota;	c__Oligoflexia;	o__Oligoflexales;	f__uncultured;	g__uncultured;	s__uncultured_bacterium
Otu10598	d__Bacteria;	p__Chloroflexi;	c__TK10;	o__TK10;	f__TK10;	g__TK10
Otu11666	d__Bacteria;	p__Deinococcota;	c__Deinococci;	o__Deinococcales;	f__Deinococcaceae;	g__uncultured;	s__uncultured_Thermus/Deinococcus
Otu12579	d__Bacteria;	p__Bdellovibrionota;	c__Bdellovibrionia;	o__Bacteriovoracales;	f__Bacteriovoracaceae;	g__Peredibacter
Otu13379	d__Bacteria;	p__Actinobacteriota;	c__Actinobacteria;	o__Frankiales;	f__Geodermatophilaceae
Otu13410	d__Bacteria;	p__Myxococcota;	c__Polyangia;	o__Blfdi19;	f__Blfdi19;	g__Blfdi19;	s__metagenome
Otu13822	d__Bacteria;	p__Actinobacteriota;	c__Actinobacteria;	o__Frankiales;	f__Geodermatophilaceae;	g__Geodermatophilus
Otu14233	d__Bacteria;	p__Actinobacteriota;	c__Actinobacteria;	o__Pseudonocardiales;	f__Pseudonocardiaceae;	g__Pseudonocardia;	s__uncultured_bacterium
Otu16152	d__Bacteria;	p__Actinobacteriota;	c__Thermoleophilia;	o__Gaiellales;	f__uncultured;	g__uncultured
Otu17041	d__Bacteria;	p__Actinobacteriota;	c__Acidimicrobiia;	o__Microtrichales;	f__Ilumatobacteraceae;	g__uncultured;	s__uncultured_bacterium
Otu18542	d__Bacteria;	p__Chloroflexi;	c__Dehalococcoidia;	o__S085;	f__S085;	g__S085
Otu18792	d__Bacteria;	p__Actinobacteriota;	c__Actinobacteria;	o__Propionibacteriales;	f__Nocardioidaceae;	g__Nocardioides
Otu20166	d__Bacteria;	p__Actinobacteriota;	c__Actinobacteria;	o__Micrococcales;	f__Micrococcaceae;	g__uncultured;	s__uncultured_bacterium
Otu21602	d__Bacteria;	p__Acidobacteriota;	c__Holophagae;	o__Subgroup_7;	f__Subgroup_7;	g__Subgroup_7
Otu3445	d__Bacteria;	p__Proteobacteria;	c__Gammaproteobacteria;	o__Steroidobacterales;	f__Steroidobacteraceae;	g__Steroidobacter
Otu3516	d__Bacteria;	p__Desulfobacterota;	c__Desulfuromonadia;	o__Geobacterales;	f__Geobacteraceae;	g__Citrifermentans
Otu3584	d__Bacteria;	p__Abditibacteriota;	c__Abditibacteria;	o__Abditibacteriales;	f__Abditibacteriaceae;	g__Abditibacterium;	s__uncultured_bacterium
Otu3772	d__Bacteria;	p__Proteobacteria;	c__Alphaproteobacteria;	o__Rhizobiales;	f__uncultured;	g__uncultured;	s__uncultured_bacterium
Otu6611	d__Bacteria;	p__Firmicutes;	c__Bacilli;	o__Bacillales;	f__Planococcaceae
Otu8801	d__Bacteria;	p__Myxococcota;	c__Polyangia;	o__Polyangiales;	f__BIrii41;	g__BIrii41
Otu9242	d__Bacteria;	p__Proteobacteria;	c__Gammaproteobacteria;	o__Burkholderiales
Otu9721	d__Bacteria;	p__Firmicutes;	c__Bacilli;	o__Paenibacillales;	f__Paenibacillaceae;	g__Cohnella
Otu10725	d__Bacteria;	p__Acidobacteriota;	c__Acidobacteriae;	o__Acidobacteriales;	f__uncultured;	g__uncultured
Otu11277	d__Bacteria;	p__Proteobacteria;	c__Alphaproteobacteria;	o__Elsterales;	f__uncultured;	g__uncultured;	s__uncultured_bacterium
Otu11292	d__Bacteria;	p__Actinobacteriota;	c__Actinobacteria;	o__Propionibacteriales;	f__Nocardioidaceae;	g__Marmoricola
Otu12096	d__Bacteria;	p__Bdellovibrionota;	c__Oligoflexia;	o__0319-6G20;	f__0319-6G20;	g__0319-6G20;	s__marine_metagenome
Otu13381	d__Bacteria;	p__Planctomycetota;	c__Planctomycetes;	o__Pirellulales;	f__Pirellulaceae;	g__Pirellula;	s__uncultured_Pasteuria
Otu13471	d__Bacteria;	p__Firmicutes;	c__Negativicutes;	o__Veillonellales-Selenomonadales;	f__Sporomusaceae;	g__Pelosinus;	s__uncultured_bacterium
Otu14501	d__Bacteria;	p__Proteobacteria;	c__Alphaproteobacteria;	o__Acetobacterales;	f__Acetobacteraceae;	g__Roseomonas;	s__Roseomonas_aquatica
Otu15096	d__Bacteria;	p__Proteobacteria;	c__Gammaproteobacteria;	o__Burkholderiales;	f__Comamonadaceae
Otu15314	d__Bacteria;	p__Chloroflexi;	c__Chloroflexia;	o__Chloroflexales;	f__Chloroflexaceae;	g__FFCH7168;	s__uncultured_bacterium
Otu16562	d__Bacteria;	p__Acidobacteriota;	c__Subgroup_5;	o__Subgroup_5;	f__Subgroup_5;	g__Subgroup_5;	s__uncultured_Acidobacteria
Otu17077	d__Bacteria;	p__Myxococcota;	c__Polyangia;	o__Polyangiales;	f__Sandaracinaceae;	g__Sandaracinus;	s__uncultured_bacterium
Otu18295	d__Bacteria;	p__Actinobacteriota;	c__Actinobacteria;	o__Micrococcales;	f__Micrococcaceae
Otu3525	d__Bacteria;	p__Firmicutes;	c__Bacilli;	o__Bacillales;	f__Bacillaceae;	g__Bacillus
Otu3567	d__Bacteria;	p__Proteobacteria;	c__Alphaproteobacteria;	o__Tistrellales;	f__Geminicoccaceae;	g__Candidatus_Alysiosphaera;	s__uncultured_bacterium
Otu4937	d__Bacteria;	p__Proteobacteria;	c__Alphaproteobacteria;	o__Azospirillales;	f__Azospirillaceae;	g__Skermanella;	s__uncultured_bacterium
Otu5006	d__Bacteria;	p__Actinobacteriota;	c__Actinobacteria;	o__Propionibacteriales;	f__Nocardioidaceae;	g__Nocardioides
Otu6787	d__Bacteria;	p__Actinobacteriota;	c__Actinobacteria;	o__Frankiales;	f__Nakamurellaceae;	g__Nakamurella
Otu8306	d__Bacteria;	p__Gemmatimonadota;	c__Gemmatimonadetes;	o__Gemmatimonadales;	f__Gemmatimonadaceae;	g__Gemmatimonas
Otu10120	d__Bacteria;	p__Chloroflexi;	c__Anaerolineae;	o__Ardenticatenales;	f__Ardenticatenaceae;	g__uncultured
Otu10910	d__Bacteria;	p__Bdellovibrionota;	c__Oligoflexia;	o__Oligoflexales;	f__uncultured;	g__uncultured;	s__uncultured_bacterium
Otu10938	d__Bacteria;	p__Planctomycetota;	c__vadinHA49;	o__vadinHA49;	f__vadinHA49;	g__vadinHA49;	s__metagenome
Otu11744	d__Bacteria;	p__Desulfobacterota;	c__uncultured;	o__uncultured;	f__uncultured;	g__uncultured;	s__metagenome
Otu12131	d__Bacteria;	p__Actinobacteriota;	c__Acidimicrobiia;	o__IMCC26256;	f__IMCC26256;	g__IMCC26256
Otu12879	d__Bacteria;	p__Verrucomicrobiota;	c__Verrucomicrobiae;	o__Pedosphaerales;	f__Pedosphaeraceae;	g__Pedosphaeraceae;	s__uncultured_soil
Otu13320	d__Bacteria;	p__Proteobacteria;	c__Alphaproteobacteria;	o__Rhizobiales;	f__Beijerinckiaceae;	g__Microvirga
Otu13701	d__Bacteria;	p__Firmicutes;	c__Bacilli;	o__Paenibacillales;	f__Paenibacillaceae;	g__Paenibacillus;	s__Paenibacillus_pocheonensis
Otu13892	d__Bacteria;	p__Bacteroidota;	c__Bacteroidia;	o__Cytophagales;	f__Hymenobacteraceae;	g__Pontibacter;	s__Pontibacter_populi
Otu15305	d__Bacteria;	p__Myxococcota;	c__Myxococcia;	o__Myxococcales;	f__Myxococcaceae;	g__uncultured;	s__uncultured_bacterium
Otu16055	d__Bacteria;	p__Myxococcota;	c__Myxococcia;	o__Myxococcales;	f__Myxococcaceae;	g__KD3-10;	s__uncultured_bacterium
Otu16286	d__Bacteria;	p__Proteobacteria;	c__Alphaproteobacteria;	o__Rhizobiales;	f__Xanthobacteraceae;	g__uncultured;	s__metagenome
Otu19625	d__Bacteria;	p__Actinobacteriota;	c__Actinobacteria;	o__Euzebyales;	f__Euzebyaceae;	g__uncultured
Otu3946	d__Bacteria;	p__Gemmatimonadota;	c__Gemmatimonadetes;	o__Gemmatimonadales;	f__Gemmatimonadaceae;	g__Gemmatimonas
Otu5371	d__Bacteria;	p__Proteobacteria;	c__Alphaproteobacteria;	o__Elsterales;	f__uncultured;	g__uncultured;	s__uncultured_Rhodospirillales
Otu6695	d__Bacteria;	p__Actinobacteriota;	c__Actinobacteria;	o__Propionibacteriales;	f__Nocardioidaceae;	g__Nocardioides
Otu7268	d__Bacteria;	p__Actinobacteriota;	c__Actinobacteria;	o__Propionibacteriales;	f__Nocardioidaceae;	g__Aeromicrobium;	s__Aeromicrobium_sp.
Otu8932	d__Bacteria;	p__Actinobacteriota;	c__Actinobacteria;	o__Micrococcales;	f__Micrococcaceae;	g__Arthrobacter;	s__Arthrobacter_pascens
Otu11637	d__Bacteria;	p__Firmicutes;	c__Bacilli;	o__Alicyclobacillales;	f__Alicyclobacillaceae;	g__Tumebacillus;	s__uncultured_bacterium
Otu11993	d__Bacteria;	p__Chloroflexi;	c__Chloroflexia;	o__Kallotenuales;	f__AKIW781;	g__AKIW781;	s__uncultured_bacterium
Otu12475	d__Bacteria;	p__Firmicutes;	c__Bacilli;	o__Bacillales;	f__Bacillaceae;	g__Bacillus
Otu12681	d__Bacteria;	p__Proteobacteria;	c__Gammaproteobacteria;	o__Burkholderiales;	f__Nitrosomonadaceae;	g__Nitrosospira;	s__Nitrosospira_sp.
Otu13216	d__Bacteria;	p__Chloroflexi;	c__TK10;	o__TK10;	f__TK10;	g__TK10
Otu14520	d__Bacteria;	p__Chloroflexi;	c__TK10;	o__TK10;	f__TK10;	g__TK10;	s__uncultured_Dehalococcoidia
Otu15383	d__Bacteria;	p__Myxococcota;	c__Polyangia;	o__Polyangiales;	f__Polyangiaceae
Otu15669	d__Bacteria;	p__Armatimonadota;	c__Fimbriimonadia;	o__Fimbriimonadales;	f__Fimbriimonadaceae;	g__Fimbriimonadaceae;	s__metagenome
Otu15705	d__Bacteria;	p__Actinobacteriota;	c__Acidimicrobiia;	o__Microtrichales;	f__Ilumatobacteraceae;	g__uncultured;	s__uncultured_bacterium
Otu16369	d__Bacteria;	p__Chloroflexi;	c__JG30-KF-CM66;	o__JG30-KF-CM66;	f__JG30-KF-CM66;	g__JG30-KF-CM66;	s__uncultured_bacterium
Otu16540	d__Bacteria;	p__Proteobacteria;	c__Alphaproteobacteria;	o__Rhizobiales;	f__Beijerinckiaceae;	g__Psychroglaciecola
Otu17151	d__Bacteria;	p__Actinobacteriota;	c__Thermoleophilia;	o__Solirubrobacterales;	f__Solirubrobacteraceae
Otu17756	d__Bacteria;	p__Actinobacteriota;	c__Actinobacteria;	o__Streptosporangiales;	f__Thermomonosporaceae
Otu19174	d__Bacteria;	p__Armatimonadota;	c__Armatimonadia;	o__Armatimonadales;	f__Armatimonadales;	g__Armatimonadales;	s__uncultured_bacterium
Otu20339	d__Bacteria;	p__Bdellovibrionota;	c__Oligoflexia;	o__0319-6G20;	f__0319-6G20;	g__0319-6G20;	s__uncultured_Syntrophobacteraceae
Otu3509	d__Bacteria;	p__Actinobacteriota;	c__Actinobacteria;	o__Micrococcales;	f__Intrasporangiaceae;	g__Oryzihumus;	s__uncultured_bacterium
Otu3562	d__Bacteria;	p__Actinobacteriota;	c__Actinobacteria;	o__Micrococcales;	f__Cellulomonadaceae;	g__Cellulomonas
Otu3871	d__Bacteria;	p__Proteobacteria;	c__Alphaproteobacteria;	o__Azospirillales;	f__Azospirillaceae;	g__Skermanella;	s__uncultured_bacterium
Otu6015	d__Bacteria;	p__Chloroflexi;	c__Chloroflexia;	o__Chloroflexales;	f__Chloroflexaceae;	g__FFCH7168;	s__uncultured_bacterium
Otu7811	d__Bacteria;	p__Acidobacteriota;	c__Vicinamibacteria;	o__Vicinamibacterales;	f__uncultured;	g__uncultured
Otu8295	d__Bacteria;	p__Proteobacteria;	c__Gammaproteobacteria;	o__Burkholderiales;	f__Oxalobacteraceae;	g__Massilia
Otu8772	d__Bacteria;	p__Actinobacteriota;	c__Actinobacteria;	o__Kineosporiales;	f__Kineosporiaceae;	g__Angustibacter
Otu9506	d__Bacteria;	p__Actinobacteriota;	c__Actinobacteria
Otu10466	d__Bacteria;	p__Proteobacteria;	c__Alphaproteobacteria;	o__Rhizobiales;	f__Rhizobiales_Incertae_Sedis;	g__uncultured;	s__uncultured_bacterium
Otu10487	d__Bacteria;	p__Actinobacteriota;	c__Acidimicrobiia;	o__uncultured;	f__uncultured;	g__uncultured
Otu10730	d__Bacteria;	p__Armatimonadota;	c__Fimbriimonadia;	o__Fimbriimonadales;	f__Fimbriimonadaceae;	g__Fimbriimonadaceae;	s__uncultured_bacterium
Otu11509	d__Bacteria;	p__Planctomycetota;	c__Phycisphaerae;	o__Tepidisphaerales;	f__WD2101_soil_group;	g__WD2101_soil_group;	s__uncultured_planctomycete
Otu13441	d__Bacteria;	p__Verrucomicrobiota;	c__Verrucomicrobiae;	o__Pedosphaerales;	f__Pedosphaeraceae;	g__DEV008;	s__uncultured_bacterium
Otu13444	d__Bacteria;	p__Myxococcota;	c__Polyangia;	o__mle1-27;	f__mle1-27;	g__mle1-27
Otu14412	d__Bacteria;	p__Bacteroidota;	c__Bacteroidia;	o__Cytophagales;	f__Spirosomaceae;	g__Nibrella
Otu14598	d__Bacteria;	p__Proteobacteria;	c__Gammaproteobacteria;	o__Gammaproteobacteria_Incertae_Sedis;	f__Unknown_Family;	g__Candidatus_Ovatusbacter;	s__uncultured_bacterium
Otu14936	d__Bacteria;	p__Actinobacteriota;	c__Actinobacteria;	o__Streptosporangiales;	f__Nocardiopsaceae;	g__Nocardiopsis
Otu16156	d__Bacteria;	p__Cyanobacteria;	c__Sericytochromatia;	o__Sericytochromatia;	f__Sericytochromatia;	g__Sericytochromatia;	s__uncultured_bacterium
Otu17265	d__Bacteria;	p__Acidobacteriota;	c__Acidobacteriae;	o__Bryobacterales;	f__Bryobacteraceae;	g__Bryobacter
Otu17959	d__Bacteria;	p__Proteobacteria;	c__Alphaproteobacteria;	o__Azospirillales;	f__Azospirillaceae;	g__Skermanella;	s__uncultured_bacterium
Otu18989	d__Bacteria;	p__Actinobacteriota;	c__Thermoleophilia;	o__Solirubrobacterales;	f__Solirubrobacteraceae;	g__Conexibacter
Otu20225	d__Bacteria;	p__Proteobacteria;	c__Gammaproteobacteria;	o__Xanthomonadales;	f__Rhodanobacteraceae;	g__Ahniella;	s__uncultured_bacterium
Otu21653	d__Bacteria;	p__Actinobacteriota;	c__Actinobacteria;	o__Propionibacteriales;	f__Nocardioidaceae
Otu21994	d__Bacteria;	p__Bdellovibrionota;	c__Oligoflexia;	o__0319-6G20;	f__0319-6G20;	g__0319-6G20
Otu2309	d__Bacteria;	p__Proteobacteria;	c__Alphaproteobacteria;	o__Rhizobiales;	f__Beijerinckiaceae;	g__Microvirga
Otu3523	d__Bacteria;	p__Proteobacteria;	c__Alphaproteobacteria;	o__Rhizobiales;	f__Beijerinckiaceae;	g__Microvirga
Otu4676	d__Bacteria;	p__Actinobacteriota;	c__Actinobacteria;	o__Propionibacteriales;	f__Nocardioidaceae;	g__Nocardioides
Otu6546	d__Bacteria;	p__Proteobacteria;	c__Alphaproteobacteria;	o__Sphingomonadales;	f__Sphingomonadaceae;	g__Ellin6055
Otu7638	d__Bacteria;	p__Actinobacteriota;	c__Thermoleophilia;	o__Solirubrobacterales;	f__67-14;	g__67-14;	s__uncultured_actinobacterium
Otu7954	d__Bacteria;	p__Acidobacteriota;	c__Acidobacteriae;	o__Bryobacterales;	f__Bryobacteraceae;	g__Bryobacter;	s__uncultured_bacterium
Otu8818	d__Bacteria;	p__Actinobacteriota;	c__Thermoleophilia;	o__Solirubrobacterales;	f__67-14;	g__67-14;	s__uncultured_bacterium
Otu9373	d__Bacteria;	p__Chloroflexi;	c__Chloroflexia;	o__Chloroflexales;	f__Roseiflexaceae;	g__uncultured;	s__uncultured_bacterium
Otu10679	d__Bacteria;	p__Chloroflexi;	c__Chloroflexia;	o__Thermomicrobiales;	f__JG30-KF-CM45;	g__JG30-KF-CM45;	s__uncultured_bacterium
Otu10728	d__Bacteria;	p__Firmicutes;	c__Bacilli;	o__Paenibacillales;	f__Paenibacillaceae;	g__Paenibacillus
Otu10868	d__Bacteria;	p__Firmicutes;	c__Bacilli;	o__Thermoactinomycetales;	f__Thermoactinomycetaceae;	g__uncultured;	s__uncultured_bacterium
Otu11573	d__Bacteria;	p__Proteobacteria;	c__Alphaproteobacteria;	o__Rhizobiales;	f__Beijerinckiaceae;	g__Microvirga
Otu11775	d__Bacteria;	p__Armatimonadota;	c__Armatimonadia;	o__Armatimonadales;	f__Armatimonadales;	g__Armatimonadales;	s__uncultured_Armatimonadetes
Otu11924	d__Bacteria;	p__Actinobacteriota;	c__Acidimicrobiia
Otu11962	d__Bacteria;	p__Abditibacteriota;	c__Abditibacteria;	o__Abditibacteriales;	f__Abditibacteriaceae;	g__Abditibacterium;	s__metagenome
Otu12112	d__Bacteria;	p__Planctomycetota;	c__Phycisphaerae;	o__Tepidisphaerales;	f__WD2101_soil_group;	g__WD2101_soil_group
Otu12431	d__Bacteria;	p__Chloroflexi;	c__TK10;	o__TK10;	f__TK10;	g__TK10;	s__uncultured_bacterium
Otu13923	d__Bacteria;	p__Planctomycetota;	c__vadinHA49;	o__vadinHA49;	f__vadinHA49;	g__vadinHA49;	s__uncultured_bacterium
Otu14052	d__Bacteria;	p__Myxococcota;	c__Myxococcia;	o__Myxococcales;	f__Myxococcaceae
Otu14136	d__Bacteria;	p__Myxococcota;	c__Polyangia;	o__Haliangiales;	f__Haliangiaceae;	g__Haliangium
Otu14528	d__Bacteria;	p__Myxococcota;	c__Polyangia;	o__Haliangiales;	f__Haliangiaceae;	g__Haliangium;	s__uncultured_bacterium
Otu15283	d__Bacteria;	p__Chloroflexi;	c__Ktedonobacteria;	o__Ktedonobacterales;	f__JG30-KF-AS9;	g__JG30-KF-AS9;	s__uncultured_soil
Otu16289	d__Bacteria;	p__Chloroflexi;	c__KD4-96;	o__KD4-96;	f__KD4-96;	g__KD4-96
Otu16293	d__Bacteria;	p__Proteobacteria;	c__Gammaproteobacteria;	o__Burkholderiales;	f__Nitrosomonadaceae;	g__IS-44;	s__uncultured_bacterium
Otu16312	d__Bacteria;	p__Actinobacteriota;	c__Thermoleophilia;	o__Gaiellales;	f__uncultured;	g__uncultured
Otu17463	d__Bacteria;	p__Planctomycetota;	c__Phycisphaerae;	o__Phycisphaerales;	f__Phycisphaeraceae;	g__SM1A02
Otu17664	d__Bacteria;	p__Planctomycetota;	c__Phycisphaerae;	o__Tepidisphaerales;	f__WD2101_soil_group;	g__WD2101_soil_group;	s__uncultured_planctomycete
Otu17696	d__Bacteria;	p__Firmicutes;	c__Bacilli;	o__Paenibacillales;	f__Paenibacillaceae;	g__Cohnella
Otu17771	d__Bacteria;	p__Myxococcota;	c__Polyangia;	o__FFCH16767;	f__FFCH16767;	g__FFCH16767;	s__uncultured_bacterium
Otu18947	d__Bacteria;	p__Gemmatimonadota;	c__Gemmatimonadetes;	o__Gemmatimonadales;	f__Gemmatimonadaceae;	g__Gemmatimonas;	s__uncultured_bacterium
Otu19449	d__Bacteria;	p__Acidobacteriota;	c__Subgroup_5;	o__Subgroup_5;	f__Subgroup_5;	g__Subgroup_5;	s__uncultured_bacterium
Otu21869	d__Bacteria;	p__Actinobacteriota;	c__Actinobacteria;	o__Micrococcales;	f__Micrococcaceae
Otu21940	d__Bacteria;	p__Proteobacteria;	c__Alphaproteobacteria;	o__uncultured;	f__uncultured;	g__uncultured;	s__uncultured_Rhodobacteraceae
Otu22046	d__Bacteria;	p__Myxococcota;	c__Polyangia;	o__VHS-B3-70;	f__VHS-B3-70;	g__VHS-B3-70;	s__uncultured_bacterium
Otu3815	d__Bacteria;	p__Actinobacteriota;	c__Actinobacteria;	o__Streptosporangiales;	f__Streptosporangiales_Incertae_Sedis;	g__Motilibacter;	s__uncultured_bacterium
Otu5131	d__Bacteria;	p__Myxococcota;	c__Polyangia;	o__Polyangiales;	f__BIrii41;	g__BIrii41
Otu5829	d__Bacteria;	p__Actinobacteriota;	c__Actinobacteria;	o__Propionibacteriales;	f__Nocardioidaceae;	g__Nocardioides
Otu8316	d__Bacteria;	p__Actinobacteriota;	c__Thermoleophilia;	o__Gaiellales;	f__uncultured;	g__uncultured
Otu9301	d__Bacteria;	p__Firmicutes;	c__Bacilli;	o__Bacillales;	f__Bacillaceae;	g__Bacillus
Otu10528	d__Bacteria;	p__Actinobacteriota;	c__Thermoleophilia;	o__Solirubrobacterales;	f__67-14;	g__67-14
Otu10885	d__Bacteria;	p__Proteobacteria;	c__Alphaproteobacteria;	o__Elsterales;	f__uncultured;	g__uncultured
Otu12142	d__Bacteria;	p__Bacteroidota;	c__Bacteroidia;	o__Chitinophagales;	f__Chitinophagaceae
Otu12377	d__Bacteria;	p__Chloroflexi;	c__Chloroflexia;	o__Kallotenuales;	f__AKIW781;	g__AKIW781;	s__uncultured_bacterium
Otu12806	d__Bacteria;	p__Acidobacteriota;	c__Subgroup_5;	o__Subgroup_5;	f__Subgroup_5;	g__Subgroup_5;	s__uncultured_Acidobacteria
Otu13127	d__Bacteria;	p__Firmicutes;	c__Bacilli;	o__Paenibacillales;	f__Paenibacillaceae;	g__Paenibacillus
Otu14107	d__Bacteria;	p__Gemmatimonadota;	c__Longimicrobia;	o__Longimicrobiales;	f__Longimicrobiaceae;	g__YC-ZSS-LKJ147;	s__uncultured_bacterium
Otu14157	d__Bacteria;	p__Deinococcota;	c__Deinococci;	o__Deinococcales;	f__Deinococcaceae
Otu14225	d__Bacteria;	p__Gemmatimonadota;	c__Longimicrobia;	o__Longimicrobiales;	f__Longimicrobiaceae;	g__YC-ZSS-LKJ147;	s__uncultured_bacterium
Otu14311	d__Bacteria;	p__Acidobacteriota;	c__Acidobacteriae;	o__Acidobacteriales;	f__uncultured;	g__uncultured
Otu1455	d__Bacteria;	p__Firmicutes;	c__Bacilli;	o__Bacillales;	f__Planococcaceae;	g__Sporosarcina
Otu15701	d__Bacteria;	p__Chloroflexi;	c__Chloroflexia;	o__Chloroflexales;	f__Roseiflexaceae;	g__uncultured;	s__uncultured_Chloroflexaceae
Otu15827	d__Bacteria;	p__Proteobacteria;	c__Alphaproteobacteria;	o__Sphingomonadales;	f__Sphingomonadaceae;	g__uncultured
Otu15866	d__Bacteria;	p__Chloroflexi;	c__Chloroflexia;	o__Kallotenuales;	f__AKIW781;	g__AKIW781;	s__uncultured_bacterium
Otu16340	d__Bacteria;	p__Bdellovibrionota;	c__Oligoflexia;	o__Oligoflexales;	f__uncultured;	g__uncultured;	s__uncultured_bacterium
Otu16431	d__Bacteria;	p__Bdellovibrionota;	c__Oligoflexia;	o__0319-6G20;	f__0319-6G20;	g__0319-6G20
Otu16652	d__Bacteria;	p__SAR324_clade(Marine_group_B);	c__SAR324_clade(Marine_group_B);	o__SAR324_clade(Marine_group_B);	f__SAR324_clade(Marine_group_B);	g__SAR324_clade(Marine_group_B);	s__uncultured_bacterium
Otu16667	d__Bacteria;	p__Proteobacteria;	c__Alphaproteobacteria;	o__Rhizobiales;	f__Xanthobacteraceae;	g__Pseudorhodoplanes
Otu17003	d__Bacteria;	p__Proteobacteria;	c__Alphaproteobacteria;	o__Acetobacterales;	f__Acetobacteraceae;	g__uncultured
Otu17354	d__Bacteria;	p__Armatimonadota;	c__Armatimonadia;	o__Armatimonadales;	f__Armatimonadales;	g__Armatimonadales;	s__uncultured_bacterium
Otu17568	d__Bacteria;	p__RCP2-54;	c__RCP2-54;	o__RCP2-54;	f__RCP2-54;	g__RCP2-54;	s__uncultured_Syntrophobacterales
Otu18456	d__Bacteria;	p__Bdellovibrionota;	c__Oligoflexia;	o__Oligoflexales;	f__Oligoflexales;	g__Oligoflexus
Otu18726	d__Bacteria;	p__Actinobacteriota;	c__Acidimicrobiia;	o__Microtrichales;	f__Ilumatobacteraceae;	g__uncultured;	s__uncultured_bacterium
Otu19100	d__Bacteria;	p__Actinobacteriota;	c__Acidimicrobiia;	o__Microtrichales;	f__uncultured;	g__uncultured
Otu19615	d__Bacteria;	p__Firmicutes;	c__Bacilli;	o__Paenibacillales;	f__Paenibacillaceae;	g__Cohnella;	s__Cohnella_sp.
Otu19662	d__Bacteria;	p__Armatimonadota;	c__uncultured;	o__uncultured;	f__uncultured;	g__uncultured
Otu19916	d__Bacteria;	p__Myxococcota;	c__Polyangia;	o__Haliangiales;	f__Haliangiaceae;	g__Haliangium;	s__uncultured_organism
Otu3493	d__Bacteria;	p__Proteobacteria;	c__Alphaproteobacteria;	o__Elsterales;	f__uncultured;	g__uncultured
Otu4787	d__Bacteria;	p__Myxococcota;	c__Polyangia;	o__Haliangiales;	f__Haliangiaceae;	g__Haliangium;	s__uncultured_Haliangium
Otu5007	d__Bacteria;	p__Actinobacteriota;	c__Actinobacteria;	o__Streptosporangiales;	f__Thermomonosporaceae;	g__Actinocorallia
Otu6000	d__Bacteria;	p__Actinobacteriota;	c__Actinobacteria;	o__Micrococcales;	f__Microbacteriaceae
Otu7424	d__Bacteria;	p__Proteobacteria;	c__Alphaproteobacteria;	o__Acetobacterales;	f__Acetobacteraceae
Otu8006	d__Bacteria;	p__Actinobacteriota;	c__Actinobacteria;	o__Micrococcales;	f__Bogoriellaceae;	g__Georgenia;	s__Georgenia_satyanarayanai
Otu8256	d__Bacteria;	p__Proteobacteria;	c__Alphaproteobacteria;	o__Rhizobiales;	f__Beijerinckiaceae;	g__Microvirga
Otu8496	d__Bacteria;	p__Actinobacteriota;	c__Actinobacteria;	o__Propionibacteriales;	f__Nocardioidaceae;	g__Nocardioides
Otu9206	d__Bacteria;	p__Actinobacteriota;	c__Actinobacteria;	o__Pseudonocardiales;	f__Pseudonocardiaceae
Otu9619	d__Bacteria;	p__Proteobacteria;	c__Alphaproteobacteria;	o__Acetobacterales;	f__Acetobacteraceae;	g__uncultured;	s__uncultured_Paracraurococcus
Otu10932	d__Bacteria;	p__Armatimonadota;	c__uncultured;	o__uncultured;	f__uncultured;	g__uncultured
Otu1268	d__Bacteria;	p__Proteobacteria;	c__Gammaproteobacteria;	o__Gammaproteobacteria_Incertae_Sedis;	f__Unknown_Family;	g__Acidibacter
Otu12769	d__Bacteria;	p__Proteobacteria;	c__Alphaproteobacteria;	o__Caulobacterales;	f__Hyphomonadaceae;	g__Hirschia;	s__uncultured_bacterium
Otu13243	d__Bacteria;	p__Chloroflexi;	c__Ktedonobacteria;	o__Ktedonobacterales;	f__JG30-KF-AS9;	g__JG30-KF-AS9;	s__uncultured_bacterium
Otu15364	d__Bacteria;	p__Verrucomicrobiota;	c__Verrucomicrobiae;	o__Pedosphaerales;	f__Pedosphaeraceae;	g__Pedosphaeraceae
Otu1770	d__Bacteria;	p__Actinobacteriota;	c__Actinobacteria;	o__Corynebacteriales;	f__Nocardiaceae;	g__Rhodococcus;	s__Rhodococcus_corynebacterioides
Otu17992	d__Bacteria;	p__Planctomycetota;	c__Planctomycetes;	o__Pirellulales;	f__Pirellulaceae;	g__uncultured;	s__uncultured_soil
Otu18361	d__Bacteria;	p__Myxococcota;	c__Polyangia;	o__Polyangiales;	f__Polyangiaceae
Otu18697	d__Bacteria;	p__Gemmatimonadota;	c__Gemmatimonadetes;	o__Gemmatimonadales;	f__Gemmatimonadaceae
Otu18786	d__Bacteria;	p__Actinobacteriota;	c__Actinobacteria;	o__Micrococcales;	f__Micrococcaceae
Otu3385	d__Bacteria;	p__Actinobacteriota;	c__Acidimicrobiia;	o__Microtrichales;	f__Ilumatobacteraceae;	g__uncultured;	s__uncultured_bacterium
Otu5046	d__Bacteria;	p__Actinobacteriota;	c__Actinobacteria;	o__Micrococcales;	f__Micrococcaceae
Otu5465	d__Bacteria;	p__Proteobacteria;	c__Alphaproteobacteria;	o__Azospirillales;	f__Azospirillaceae;	g__Skermanella;	s__uncultured_bacterium
Otu5686	d__Bacteria;	p__Proteobacteria;	c__Gammaproteobacteria;	o__Burkholderiales;	f__A21b;	g__A21b
Otu8516	d__Bacteria;	p__Proteobacteria;	c__Alphaproteobacteria;	o__Azospirillales;	f__Azospirillaceae;	g__Skermanella
Otu8535	d__Bacteria;	p__Myxococcota;	c__Myxococcia;	o__Myxococcales;	f__Myxococcaceae
Otu12484	d__Bacteria;	p__Bdellovibrionota;	c__Oligoflexia;	o__0319-6G20;	f__0319-6G20;	g__0319-6G20
Otu13038	d__Bacteria;	p__Proteobacteria;	c__Gammaproteobacteria;	o__Burkholderiales;	f__Neisseriaceae;	g__uncultured;	s__Neisseriaceae_bacterium
Otu13964	d__Bacteria;	p__Myxococcota;	c__Polyangia;	o__Polyangiales;	f__Sandaracinaceae;	g__uncultured
Otu14085	d__Bacteria;	p__Bdellovibrionota;	c__Oligoflexia;	o__0319-6G20;	f__0319-6G20;	g__0319-6G20
Otu14604	d__Bacteria;	p__Myxococcota;	c__Polyangia;	o__Haliangiales;	f__Haliangiaceae;	g__Haliangium;	s__uncultured_bacterium
Otu15001	d__Bacteria;	p__Actinobacteriota;	c__Acidimicrobiia;	o__Microtrichales;	f__Ilumatobacteraceae;	g__uncultured;	s__uncultured_bacterium
Otu15562	d__Bacteria;	p__Proteobacteria;	c__Gammaproteobacteria;	o__Burkholderiales;	f__Comamonadaceae
Otu15722	d__Bacteria;	p__Actinobacteriota;	c__Thermoleophilia;	o__Solirubrobacterales;	f__67-14;	g__67-14;	s__uncultured_bacterium
Otu15810	d__Bacteria;	p__Actinobacteriota;	c__Actinobacteria;	o__Micromonosporales;	f__Micromonosporaceae
Otu21334	d__Bacteria;	p__Proteobacteria;	c__Alphaproteobacteria;	o__Rhizobiales;	f__Xanthobacteraceae;	g__Pseudolabrys
Otu21752	d__Bacteria;	p__Acidobacteriota;	c__Acidobacteriae;	o__Bryobacterales;	f__Bryobacteraceae;	g__Bryobacter
Otu21810	d__Bacteria;	p__Proteobacteria;	c__Gammaproteobacteria;	o__Burkholderiales;	f__Oxalobacteraceae;	g__Massilia
Otu2507	d__Bacteria;	p__Firmicutes;	c__Bacilli;	o__Paenibacillales;	f__Paenibacillaceae;	g__Paenibacillus;	s__metagenome
Otu2756	d__Bacteria;	p__Firmicutes;	c__Bacilli;	o__Bacillales;	f__Bacillaceae;	g__Oceanobacillus
Otu3738	d__Bacteria;	p__Proteobacteria;	c__Alphaproteobacteria;	o__Azospirillales;	f__Azospirillaceae;	g__Skermanella;	s__uncultured_Skermanella
Otu5973	d__Bacteria;	p__Actinobacteriota;	c__Acidimicrobiia;	o__Microtrichales;	f__uncultured;	g__uncultured;	s__uncultured_bacterium
Otu6299	d__Bacteria;	p__Proteobacteria;	c__Alphaproteobacteria;	o__Elsterales;	f__uncultured;	g__uncultured
Otu6793	d__Bacteria;	p__Proteobacteria;	c__Alphaproteobacteria;	o__Sphingomonadales;	f__Sphingomonadaceae;	g__Novosphingobium
Otu7400	d__Bacteria;	p__Actinobacteriota;	c__Actinobacteria;	o__Propionibacteriales;	f__Nocardioidaceae;	g__Nocardioides;	s__uncultured_bacterium
Otu7477	d__Bacteria;	p__Proteobacteria;	c__Gammaproteobacteria;	o__Burkholderiales;	f__Oxalobacteraceae
Otu831	d__Bacteria;	p__Proteobacteria;	c__Gammaproteobacteria;	o__Burkholderiales;	f__Oxalobacteraceae
Otu8327	d__Bacteria;	p__Actinobacteriota;	c__Thermoleophilia;	o__Solirubrobacterales;	f__67-14;	g__67-14;	s__uncultured_actinobacterium
Otu8602	d__Bacteria;	p__Gemmatimonadota;	c__Gemmatimonadetes;	o__Gemmatimonadales;	f__Gemmatimonadaceae;	g__Roseisolibacter;	s__metagenome
Otu9246	d__Bacteria;	p__Proteobacteria;	c__Alphaproteobacteria;	o__Azospirillales;	f__Azospirillaceae;	g__Skermanella;	s__uncultured_bacterium
Otu9551	d__Bacteria;	p__Actinobacteriota;	c__Actinobacteria;	o__Corynebacteriales;	f__Mycobacteriaceae;	g__Mycobacterium
Otu11238	d__Bacteria;	p__Proteobacteria;	c__Gammaproteobacteria;	o__Burkholderiales;	f__Oxalobacteraceae;	g__Massilia
Otu1128	d__Bacteria;	p__Gemmatimonadota;	c__Gemmatimonadetes;	o__Gemmatimonadales;	f__Gemmatimonadaceae;	g__Gemmatimonas
Otu11729	d__Bacteria;	p__Chloroflexi;	c__Ktedonobacteria;	o__C0119;	f__C0119;	g__C0119;	s__uncultured_soil
Otu11875	d__Bacteria;	p__Bdellovibrionota;	c__Oligoflexia;	o__0319-6G20;	f__0319-6G20;	g__0319-6G20
Otu11885	d__Bacteria;	p__Chloroflexi;	c__TK10;	o__TK10;	f__TK10;	g__TK10;	s__metagenome
Otu12097	d__Bacteria;	p__Firmicutes;	c__Bacilli;	o__Bacillales;	f__Planococcaceae;	g__Sporosarcina;	s__uncultured_bacterium
Otu1216	d__Bacteria;	p__Proteobacteria;	c__Alphaproteobacteria;	o__Sphingomonadales;	f__Sphingomonadaceae;	g__Sphingomonas
Otu13084	d__Bacteria;	p__Actinobacteriota;	c__Actinobacteria;	o__Micromonosporales;	f__Micromonosporaceae
Otu14448	d__Bacteria;	p__Actinobacteriota;	c__Thermoleophilia;	o__Gaiellales;	f__uncultured;	g__uncultured
Otu15424	d__Bacteria;	p__Acidobacteriota;	c__Acidobacteriae;	o__Acidobacteriales;	f__uncultured;	g__uncultured;	s__uncultured_Granulicella
Otu16455	d__Bacteria;	p__Chloroflexi;	c__Chloroflexia;	o__Thermomicrobiales;	f__AKYG1722;	g__AKYG1722;	s__uncultured_bacterium
Otu16651	d__Bacteria;	p__Planctomycetota;	c__Planctomycetes;	o__Planctomycetales;	f__Schlesneriaceae;	g__Planctopirus;	s__uncultured_bacterium
Otu16762	d__Bacteria;	p__Bdellovibrionota;	c__Oligoflexia;	o__0319-6G20;	f__0319-6G20;	g__0319-6G20
Otu16810	d__Bacteria;	p__Firmicutes;	c__Bacilli;	o__Bacillales;	f__Bacillaceae;	g__Bacillus
Otu16952	d__Bacteria;	p__Gemmatimonadota;	c__Gemmatimonadetes;	o__Gemmatimonadales;	f__Gemmatimonadaceae;	g__uncultured
Otu1749	d__Bacteria;	p__Proteobacteria;	c__Alphaproteobacteria;	o__Rhizobiales;	f__Beijerinckiaceae;	g__Methylobacterium-Methylorubrum
Otu17776	d__Bacteria;	p__Acidobacteriota;	c__Blastocatellia;	o__Blastocatellales;	f__Blastocatellaceae;	g__JGI_0001001-H03;	s__uncultured_soil
Otu18606	d__Bacteria;	p__Chloroflexi;	c__Anaerolineae;	o__Caldilineales;	f__Caldilineaceae;	g__uncultured;	s__uncultured_Caldilineales
Otu18625	d__Bacteria;	p__Actinobacteriota;	c__Actinobacteria;	o__Micrococcales;	f__Brevibacteriaceae;	g__Brevibacterium;	s__Brevibacterium_sp.
Otu19213	d__Bacteria;	p__Firmicutes;	c__Bacilli;	o__Paenibacillales;	f__Paenibacillaceae;	g__Paenibacillus
Otu19673	d__Bacteria;	p__Chloroflexi;	c__Chloroflexia;	o__Kallotenuales;	f__AKIW781;	g__AKIW781;	s__uncultured_Kouleothrix
Otu19893	d__Bacteria;	p__Proteobacteria;	c__Gammaproteobacteria;	o__Burkholderiales;	f__Comamonadaceae
Otu19963	d__Bacteria;	p__Planctomycetota;	c__Phycisphaerae;	o__Tepidisphaerales;	f__WD2101_soil_group;	g__WD2101_soil_group
Otu19991	d__Bacteria;	p__Actinobacteriota;	c__Thermoleophilia;	o__Gaiellales;	f__Gaiellaceae;	g__Gaiella;	s__uncultured_bacterium
Otu20124	d__Bacteria;	p__Actinobacteriota;	c__Actinobacteria;	o__Frankiales
Otu21230	d__Bacteria;	p__Firmicutes;	c__Bacilli;	o__Bacillales;	f__Bacillaceae;	g__Bacillus
Otu2321	d__Bacteria;	p__Actinobacteriota;	c__MB-A2-108;	o__MB-A2-108;	f__MB-A2-108;	g__MB-A2-108
Otu2572	d__Bacteria;	p__Actinobacteriota;	c__Actinobacteria;	o__Micrococcales;	f__Micrococcaceae
Otu3184	d__Bacteria;	p__Myxococcota;	c__Myxococcia;	o__Myxococcales;	f__Myxococcaceae;	g__Archangium;	s__Archangium_gephyra
Otu3498	d__Bacteria;	p__Proteobacteria;	c__Gammaproteobacteria;	o__Xanthomonadales;	f__Rhodanobacteraceae;	g__uncultured;	s__uncultured_soil
Otu374	d__Bacteria;	p__Proteobacteria;	c__Gammaproteobacteria;	o__Burkholderiales;	f__Oxalobacteraceae;	g__Noviherbaspirillum
Otu5985	d__Bacteria;	p__Proteobacteria;	c__Alphaproteobacteria;	o__Rhizobiales;	f__Beijerinckiaceae;	g__Microvirga;	s__uncultured_Alphaproteobacteria
Otu6479	d__Bacteria;	p__Proteobacteria;	c__Alphaproteobacteria;	o__Rhizobiales;	f__Xanthobacteraceae;	g__uncultured
Otu7046	d__Bacteria;	p__Actinobacteriota;	c__Actinobacteria;	o__Micrococcales;	f__Micrococcaceae;	g__Arthrobacter
Otu9300	d__Bacteria;	p__Acidobacteriota;	c__Acidobacteriae;	o__Bryobacterales;	f__Bryobacteraceae;	g__Bryobacter
Otu9497	d__Bacteria;	p__Proteobacteria;	c__Alphaproteobacteria;	o__Rhizobiales;	f__Beijerinckiaceae
Otu13371	d__Bacteria;	p__Chloroflexi;	c__Chloroflexia;	o__Kallotenuales;	f__AKIW781;	g__AKIW781;	s__uncultured_bacterium
Otu15911	d__Bacteria;	p__Chloroflexi;	c__TK10;	o__TK10;	f__TK10;	g__TK10;	s__uncultured_bacterium
Otu17450	d__Bacteria;	p__Proteobacteria;	c__Alphaproteobacteria;	o__Rhizobiales;	f__Beijerinckiaceae
Otu17489	d__Bacteria;	p__Bdellovibrionota;	c__Oligoflexia;	o__Oligoflexales;	f__uncultured;	g__uncultured;	s__metagenome
Otu18088	d__Bacteria;	p__Acidobacteriota;	c__Acidobacteriae;	o__Bryobacterales;	f__Bryobacteraceae;	g__Bryobacter
Otu18487	d__Bacteria;	p__Bdellovibrionota;	c__Oligoflexia;	o__0319-6G20;	f__0319-6G20;	g__0319-6G20;	s__uncultured_bacterium
Otu18667	d__Bacteria;	p__Chloroflexi;	c__TK10;	o__TK10;	f__TK10;	g__TK10
Otu1889	d__Bacteria;	p__Acidobacteriota;	c__Acidobacteriae;	o__Bryobacterales;	f__Bryobacteraceae;	g__Bryobacter
Otu19129	d__Bacteria;	p__Firmicutes;	c__Bacilli;	o__Paenibacillales;	f__Paenibacillaceae;	g__Paenibacillus;	s__Paenibacillus_alginolyticus
Otu19270	d__Bacteria;	p__Planctomycetota;	c__Planctomycetes;	o__Pirellulales;	f__Pirellulaceae;	g__Pirellula;	s__uncultured_bacterium
Otu20168	d__Bacteria;	p__Planctomycetota;	c__Planctomycetes;	o__Isosphaerales;	f__Isosphaeraceae;	g__uncultured;	s__uncultured_Singulisphaera
Otu20360	d__Bacteria;	p__Gemmatimonadota;	c__Gemmatimonadetes;	o__Gemmatimonadales;	f__Gemmatimonadaceae;	g__Roseisolibacter
Otu3397	d__Bacteria;	p__Firmicutes;	c__Bacilli;	o__Alicyclobacillales;	f__Alicyclobacillaceae;	g__Tumebacillus;	s__uncultured_bacterium
Otu5028	d__Bacteria;	p__Actinobacteriota;	c__Actinobacteria;	o__Frankiales;	f__Acidothermaceae;	g__Acidothermus;	s__uncultured_bacterium
Otu5059	d__Bacteria;	p__Acidobacteriota;	c__Acidobacteriae;	o__Bryobacterales;	f__Bryobacteraceae;	g__Bryobacter
Otu5155	d__Bacteria;	p__Gemmatimonadota;	c__Gemmatimonadetes;	o__Gemmatimonadales;	f__Gemmatimonadaceae;	g__uncultured
Otu5881	d__Bacteria;	p__Actinobacteriota;	c__Thermoleophilia;	o__Gaiellales;	f__uncultured;	g__uncultured
Otu6118	d__Bacteria;	p__Actinobacteriota;	c__Actinobacteria;	o__Frankiales;	f__Geodermatophilaceae;	g__Blastococcus
Otu6686	d__Bacteria;	p__Proteobacteria;	c__Gammaproteobacteria;	o__Burkholderiales;	f__Nitrosomonadaceae;	g__IS-44;	s__uncultured_bacterium

## Sheet: p2-bacilus
P2	taxonomy	p	c	o	f	g	s
Otu10007	d__Bacteria;	p__Firmicutes;	c__Bacilli;	o__Bacillales;	f__Bacillaceae;	g__Bacillus	Bacillus	nealsonii	partial	16S	rRNA	gene,	strain	R-53683,	isolate	H8-1
Otu10093	d__Bacteria;	p__Firmicutes;	c__Bacilli;	o__Bacillales;	f__Bacillaceae;	g__Bacillus	Bacillus	subtilis	strain	pstj-222	16S	ribosomal	RNA	gene,	partial	sequence
Otu11031	d__Bacteria;	p__Firmicutes;	c__Bacilli;	o__Bacillales;	f__Bacillaceae;	g__Bacillus	Bacillus	siamensis	strain	HBUAS68737	16S	ribosomal	RNA	gene,	partial	sequence
Otu11372	d__Bacteria;	p__Firmicutes;	c__Bacilli;	o__Bacillales;	f__Bacillaceae;	g__Bacillus	Bacillus	subtilis	strain	L67	16S	ribosomal	RNA	gene,	partial	sequence
Otu12181	d__Bacteria;	p__Firmicutes;	c__Bacilli;	o__Bacillales;	f__Bacillaceae;	g__Bacillus	Bacillus	siamensis	strain	HBUAS68737	16S	ribosomal	RNA	gene,	partial	sequence
Otu13956	d__Bacteria;	p__Firmicutes;	c__Bacilli;	o__Bacillales;	f__Bacillaceae;	g__Bacillus	Bacillus	amyloliquefaciens	strain	HBUAS51550	16S	ribosomal	RNA	gene,	partial	sequence
Otu13995	d__Bacteria;	p__Firmicutes;	c__Bacilli;	o__Bacillales;	f__Bacillaceae;	g__Bacillus	Bacillus	subtilis	strain	M8a	16S	ribosomal	RNA	gene,	partial	sequence
Otu14781	d__Bacteria;	p__Firmicutes;	c__Bacilli;	o__Bacillales;	f__Bacillaceae;	g__Bacillus	Bacillus	sp.	mixed	culture	X7-11	16S	ribosomal	RNA	gene,	partial	sequence
Otu14796	d__Bacteria;	p__Firmicutes;	c__Bacilli;	o__Bacillales;	f__Bacillaceae;	g__Bacillus	Bacillus	licheniformis	strain	NAU-PP-9	16S	ribosomal	RNA	gene,	partial	sequence
Otu149	d__Bacteria;	p__Firmicutes;	c__Bacilli;	o__Bacillales;	f__Bacillaceae;	g__Bacillus	Neobacillus	ginsengisoli	strain	WB-14	16S	ribosomal	RNA	gene,	partial	sequence
Otu15092	d__Bacteria;	p__Firmicutes;	c__Bacilli;	o__Bacillales;	f__Bacillaceae;	g__Bacillus	Bacillus	subtilis	strain	SM4	16S	ribosomal	RNA	gene,	partial	sequence
Otu15713	d__Bacteria;	p__Firmicutes;	c__Bacilli;	o__Bacillales;	f__Bacillaceae;	g__Bacillus	Bacillus	siamensis	strain	HBUAS68742	16S	ribosomal	RNA	gene,	partial	sequence
Otu16404	d__Bacteria;	p__Firmicutes;	c__Bacilli;	o__Bacillales;	f__Bacillaceae;	g__Bacillus	Bacillus	subtilis	strain	WUM-N17	16S	ribosomal	RNA	gene,	partial	sequence.
Otu1660	d__Bacteria;	p__Firmicutes;	c__Bacilli;	o__Bacillales;	f__Bacillaceae;	g__Bacillus;	s__Bacillus_timonensis
Otu16830	d__Bacteria;	p__Firmicutes;	c__Bacilli;	o__Bacillales;	f__Bacillaceae;	g__Bacillus	Bacillus	siamensis	strain	HBUAS73245	16S	ribosomal	RNA	gene,	partial	sequence
Otu16852	d__Bacteria;	p__Firmicutes;	c__Bacilli;	o__Bacillales;	f__Bacillaceae;	g__Bacillus	Bacillus	velezensis	strain	KJB-2	16S	ribosomal	RNA	gene,	partial	sequence
Otu16998	d__Bacteria;	p__Firmicutes;	c__Bacilli;	o__Bacillales			Uncultured	bacterium	clone	T8AugB04	16S	ribosomal	RNA	gene,	partial	sequence
Otu17594	d__Bacteria;	p__Firmicutes;	c__Bacilli;	o__Bacillales;	f__Bacillaceae;	g__Bacillus	Bacillus	inaquosorum	strain	PSB	FC_13	16S	ribosomal	RNA	gene,	partial	sequence
Otu17607	d__Bacteria;	p__Firmicutes;	c__Bacilli;	o__Bacillales;	f__Bacillaceae;	g__Bacillus	Bacillus	subtilis	strain	SM4	16S	ribosomal	RNA	gene,	partial	sequence
Otu18839	d__Bacteria;	p__Firmicutes;	c__Bacilli;	o__Bacillales;	f__Bacillaceae;	g__Bacillus	Uncultured	bacterium	clone	BH2_aao23a10	16S	ribosomal	RNA	gene,	partial	sequence
Otu19359	d__Bacteria;	p__Firmicutes;	c__Bacilli;	o__Bacillales;	f__Bacillaceae;	g__Bacillus	Bacillus	licheniformis	strain	NAU-PP-9	16S	ribosomal	RNA	gene,	partial	sequence
Otu19475	d__Bacteria;	p__Firmicutes;	c__Bacilli;	o__Bacillales;	f__Bacillaceae;	g__Bacillus	Bacillus	subtilis	strain	NR(7)	16S	ribosomal	RNA	gene,	partial	sequence
Otu19483	d__Bacteria;	p__Firmicutes;	c__Bacilli;	o__Bacillales;	f__Bacillaceae;	g__Bacillus	Bacillus	sp.	(in:	Bacteria)	strain	D	16S	ribosomal	RNA	gene,	partial	sequence
Otu19688	d__Bacteria;	p__Firmicutes;	c__Bacilli;	o__Bacillales;	f__Bacillaceae;	g__Bacillus	Bacillus	onubensis	strain	JL-14	16S	ribosomal	RNA	gene,	partial	sequence
Otu19717	d__Bacteria;	p__Firmicutes;	c__Bacilli;	o__Bacillales;	f__Bacillaceae;	g__Bacillus	Bacillus	amyloliquefaciens	strain	HBUAS71352	16S	ribosomal	RNA	gene,	partial	sequence
Otu21124	d__Bacteria;	p__Firmicutes;	c__Bacilli;	o__Bacillales;	f__Bacillaceae;	g__Bacillus	Uncultured	bacterium	clone	16S49	16S	ribosomal	RNA	gene,	partial	sequence
Otu21230	d__Bacteria;	p__Firmicutes;	c__Bacilli;	o__Bacillales;	f__Bacillaceae;	g__Bacillus	uncultured	bacterium	DNA	containing	16S-23S	intergenic	spacer	region,	clone	43
Otu21530	d__Bacteria;	p__Firmicutes;	c__Bacilli;	o__Bacillales			Bacillus	pumilus	strain	p5_G05	16S	ribosomal	RNA	gene,	partial	sequence
Otu21957	d__Bacteria;	p__Firmicutes;	c__Bacilli;	o__Bacillales;	f__Bacillaceae;	g__Bacillus	Bacillus	amyloliquefaciens	strain	HBUAS56819	16S	ribosomal	RNA	gene,	partial	sequence
Otu22004	d__Bacteria;	p__Firmicutes;	c__Bacilli;	o__Bacillales;	f__Bacillaceae;	g__Bacillus	Uncultured	bacterium	clone	AKAU3916	16S	ribosomal	RNA	gene,	partial	sequence
Otu2250	d__Bacteria;	p__Firmicutes;	c__Bacilli;	o__Bacillales;	f__Bacillaceae;	g__Bacillus	Bacillus	thaonhiensis	strain	B-2-1	16S	ribosomal	RNA	gene,	partial	sequence
Otu3325	d__Bacteria;	p__Firmicutes;	c__Bacilli;	o__Bacillales;	f__Bacillaceae;	g__Bacillus;	s__Bacillus_thermolactis
Otu436	d__Bacteria;	p__Firmicutes;	c__Bacilli;	o__Bacillales;	f__Bacillaceae;	g__Bacillus	Neobacillus	sp.	strain	Hpe1-ST-8	16S	ribosomal	RNA	gene,	partial	sequence
Otu4670	d__Bacteria;	p__Firmicutes;	c__Bacilli;	o__Bacillales;	f__Bacillaceae;	g__Bacillus	Bacillus	timonensis	strain	10403023	16S	ribosomal	RNA,	partial	sequence
Otu51	d__Bacteria;	p__Firmicutes;	c__Bacilli;	o__Bacillales;	f__Bacillaceae;	g__Bacillus	Bacillus	licheniformis	strain	HBUAS74073	16S	ribosomal	RNA	gene,	partial	sequence
Otu571	d__Bacteria;	p__Firmicutes;	c__Bacilli;	o__Bacillales;	f__Bacillaceae;	g__Bacillus;	s__Bacillus_nealsonii
Otu611	d__Bacteria;	p__Firmicutes;	c__Bacilli;	o__Bacillales;	f__Bacillaceae;	g__Bacillus	Bacterium	strain	GIm20	16S	ribosomal	RNA	gene,	partial	sequence
Otu732	d__Bacteria;	p__Firmicutes;	c__Bacilli;	o__Bacillales;	f__Bacillaceae;	g__Bacillus	Bacillus	solani	strain	1910ICU249	16S	ribosomal	RNA	gene,	partial	sequence
Otu9377	d__Bacteria;	p__Firmicutes;	c__Bacilli;	o__Bacillales;	f__Bacillaceae;	g__Bacillus	Uncultured	bacterium	clone	II960TT01A7I7Q	16S	ribosomal	RNA	gene,	partial	sequence
Otu9418	d__Bacteria;	p__Firmicutes;	c__Bacilli;	o__Bacillales;	f__Bacillaceae;	g__Bacillus	Uncultured	bacterium	clone	WildType_AN1017_0	16S	ribosomal	RNA	gene,	partial	sequence
Otu96	d__Bacteria;	p__Firmicutes;	c__Bacilli;	o__Bacillales;	f__Bacillaceae;	g__Bacillus	Bacillus	licheniformis	strain	PH2-3	16S	ribosomal	RNA	gene,	partial	sequence
Otu997	d__Bacteria;	p__Firmicutes;	c__Bacilli;	o__Bacillales;	f__Bacillaceae;	g__Bacillus	Bacillus	nakamurai	strain	MRC_ER1_53	16S	ribosomal	RNA	gene,	partial	sequence
Otu12475	d__Bacteria;	p__Firmicutes;	c__Bacilli;	o__Bacillales;	f__Bacillaceae;	g__Bacillus	Bacillus	amyloliquefaciens	strain	HBUAS71352	16S	ribosomal	RNA	gene,	partial	sequence
Otu143	d__Bacteria;	p__Firmicutes;	c__Bacilli;	o__Bacillales;	f__Bacillaceae;	g__Bacillus	Bacillus	drentensis	strain	J5R15LARS	16S	ribosomal	RNA	gene,	partial	sequence
Otu16109	d__Bacteria;	p__Firmicutes;	c__Bacilli;	o__Bacillales;	f__Bacillaceae;	g__Bacillus;	s__Bacillus_fortis
Otu16810	d__Bacteria;	p__Firmicutes;	c__Bacilli;	o__Bacillales;	f__Bacillaceae;	g__Bacillus	Bacillus	siamensis	strain	HBUAS68737	16S	ribosomal	RNA	gene,	partial	sequence
Otu1918	d__Bacteria;	p__Firmicutes;	c__Bacilli;	o__Bacillales;	f__Bacillaceae;	g__Bacillus	Bacillus	thuringiensis	strain	LV81-1jGC_14S	16S	ribosomal	RNA	gene,	partial	sequence
Otu19666	d__Bacteria;	p__Firmicutes;	c__Bacilli;	o__Bacillales			Bacillus	atrophaeus	strain	3EC7C4	16S	ribosomal	RNA	gene,	partial	sequence
Otu21349	d__Bacteria;	p__Firmicutes;	c__Bacilli;	o__Bacillales;	f__Bacillaceae;	g__Bacillus	Bacillus	siamensis	strain	HBUAS68737	16S	ribosomal	RNA	gene,	partial	sequence
Otu21576	d__Bacteria;	p__Firmicutes;	c__Bacilli;	o__Bacillales;	f__Bacillaceae;	g__Bacillus	Bacillus	siamensis	strain	HBUAS73253	16S	ribosomal	RNA	gene,	partial	sequence
Otu2781	d__Bacteria;	p__Firmicutes;	c__Bacilli;	o__Bacillales;	f__Bacillaceae;	g__Bacillus;	s__Bacillus_hackensackii
Otu3065	d__Bacteria;	p__Firmicutes;	c__Bacilli;	o__Bacillales;	f__Bacillaceae;	g__Bacillus	Bacillus	acanthi	strain	L28	16S	ribosomal	RNA	gene,	partial	sequence
Otu311	d__Bacteria;	p__Firmicutes;	c__Bacilli;	o__Bacillales;	f__Bacillaceae;	g__Bacillus	Uncultured	Bacillus	sp.	partial	16S	rRNA	gene,	clone	O:RM-B9
Otu3525	d__Bacteria;	p__Firmicutes;	c__Bacilli;	o__Bacillales;	f__Bacillaceae;	g__Bacillus	Bacillus	solani	strain	1910ICU249	16S	ribosomal	RNA	gene,	partial	sequence
Otu367	d__Bacteria;	p__Firmicutes;	c__Bacilli;	o__Bacillales;	f__Bacillaceae;	g__Bacillus	Bacillus	dielmonensis	strain	FF4	16S	ribosomal	RNA,	partial	sequence
Otu419	d__Bacteria;	p__Firmicutes;	c__Bacilli;	o__Bacillales;	f__Bacillaceae;	g__Bacillus	Neobacillus	bataviensis	strain	VMSES28A	16S	ribosomal	RNA	gene,	partial	sequence
Otu8417	d__Bacteria;	p__Firmicutes;	c__Bacilli;	o__Bacillales;	f__Bacillaceae;	g__Bacillus	Bacillus	amyloliquefaciens	strain	HBUAS71352	16S	ribosomal	RNA	gene,	partial	sequence
Otu9301	d__Bacteria;	p__Firmicutes;	c__Bacilli;	o__Bacillales;	f__Bacillaceae;	g__Bacillus	Bacillus	oceanisediminis	strain	RK_C13	16S	ribosomal	RNA	gene,	partial	sequence	sequence
Otu9965	d__Bacteria;	p__Firmicutes;	c__Bacilli;	o__Bacillales;	f__Bacillaceae;	g__Bacillus	Bacillus	massiliigabonensis	strain	AS3N-2	16S	ribosomal	RNA	gene,	partial	sequence
